# Supplementary material for: A Novel Non-Specific Lipid Transfer Protein Gene, CmnsLTP6.9, Enhanced Osmotic and Drought Tolerance by Regulating ROS Scavenging and Remodeling Lipid Profiles in Chinese Chestnut (Castanea mollissima Blume)
Source: Plants (Basel). 2023 Nov 20;12(22):3916. doi: 10.3390/plants12223916 (PMC10675601; doi:10.3390/plants12223916)
Supplement: Supplementary file 1 [file plants-12-03916-s001.zip]

Archive with 2 entries (2 files):
- Supplementary data.pdf
- Supplementary tables.xlsx
