# Supplementary material for: A Novel Non-Specific Lipid Transfer Protein Gene, CmnsLTP6.9, Enhanced Osmotic and Drought Tolerance by Regulating ROS Scavenging and Remodeling Lipid Profiles in Chinese Chestnut (Castanea mollissima Blume)
Source: Plants (Basel). 2023 Nov 20;12(22):3916. doi: 10.3390/plants12223916 (PMC10675601; doi:10.3390/plants12223916)
Supplement: Supplementary file 1 [file plants-12-03916-s001.zip › Supplementary tables.xlsx]

## Sheet: Table S1
Accession number	Gene name
KAF3942752.1	CmnsLTP6.1
KAF3942753.1	CmnsLTP6.2
KAF3943241.1	CmnsLTP2.1
KAF3944213.1	CmnsLTP5.1
KAF3945105.1	CmnsLTP8.1
KAF3945239.1	CmnsLTP3.1
KAF3945243.1	CmnsLTP1.1
KAF3945810.1	CmnsLTP4.1
KAF3947391.1	CmnsLTP1.2
KAF3949451.1	CmnsLTP1.3
KAF3949452.1	CmnsLTP6.3
KAF3949557.1	CmnsLTP11.1
KAF3949558.1	CmnsLTP11.2
KAF3950342.1	CmnsLTP5.2
KAF3950343.1	CmnsLTP5.3
KAF3950344.1	CmnsLTP5.4
KAF3950345.1	CmnsLTP5.5
KAF3950346.1	CmnsLTP5.6
KAF3950400.1	CmnsLTP1.4
KAF3951089.1	CmnsLTP11.3
KAF3951269.1	CmnsLTP4.2
KAF3951629.1	CmnsLTP5.7
KAF3952378.1	CmnsLTP2.2
KAF3952380.1	CmnsLTP8.2
KAF3954168.1	CmnsLTP2.3
KAF3954169.1	CmnsLTP2.4
KAF3954225.1	CmnsLTP6.4
KAF3954458.1	CmnsLTP1.5
KAF3955136.1	CmnsLTP4.3
KAF3955227.1	CmnsLTP1.6
KAF3955228.1	CmnsLTP1.7
KAF3957913.1	CmnsLTP6.5
KAF3957914.1	CmnsLTP6.6
KAF3957915.1	CmnsLTP6.7
KAF3958231.1	CmnsLTP9.1
KAF3960534.1	CmnsLTP1.8
KAF3962285.1	CmnsLTP11.4
KAF3963456.1	CmnsLTP1.9
KAF3964632.1	CmnsLTP4.4
KAF3964997.1	CmnsLTP11.5
KAF3966071.1	CmnsLTP5.8
KAF3966072.1	CmnsLTP9.2
KAF3968593.1	CmnsLTP5.9
KAF3968594.1	CmnsLTP5.10
KAF3968595.1	CmnsLTP5.11
KAF3968596.1	CmnsLTP9.3
KAF3969464.1	CmnsLTP4.5
KAF3970184.1	CmnsLTP2.5
KAF3971432.1	CmnsLTP11.6
KAF3971433.1	CmnsLTP11.7
KAF3971434.1	CmnsLTP11.8
KAF3973249.1	CmnsLTP1.10
KAF3973855.1	CmnsLTP6.8
KAF3975157.1	CmnsLTP6.9
KAF3975230.1	CmnsLTP1.11
KAF3975231.1	CmnsLTP1.12
KAF3975538.1	CmnsLTP11.9
KAF3975539.1	CmnsLTP11.10
KAF3975802.1	CmnsLTP5.12
KAF3976512.1	CmnsLTP1.13

## Sheet: Table S2
ID	Protein sequence
CmnsLTP6.1	MAIANIKCLVLAMLMATIILISGNHQVSAQCQASIPSLASQCLSSVKRFGPKIPPSAECCAVVKGVDIPCVCKLVTRIIE FIISMEKVVYVGRSCGLTIQPGTICGSKSANSV
CmnsLTP6.2	MAIANMKSLALAMLMVMASIILISGNHKVSAQCQGSIPNLISKCSTFVQQTGPENPPSADCCAVVMGLDIPCVCNLITQA VENMISMDKAVYVGRTCGLSIQSGQKCGSYTVP
CmnsLTP2.1	MGYKNVTLAFSYTLVLMMLVGFASSNLDQDRAECADKLVGLATCLPYVGGEAKAPTLDCCTGIKQVLQKSKKCLCVLIKD RDDPNLGIKFNATLALNLPTSCHAPANISECVSLLHLAPNSTDAKIFEGLTNSTKASSTTVASGSSNSTGSSAEEKSDGG KGMVHGILLWTNWTSVQLFSTFFHLMVMLLWNMKTTFLQQMVCW
CmnsLTP5.1	MSLLFFVLLCGLVCEVSGAGLAEKCSQEMTSVAQCLSFASGKAETPSKECCTSVKGMRDSDPECLCYMIQQTHNGSETIK SLGIQEAKLLQLPTACSLKNSSVSDCPKLLGLAPGSPDAAIFTNVSTATPTPTSSSEKANDANFGTRLGPHLTGLMAMAI AIFLLAFPAESAAASIE
CmnsLTP8.1	MGNQNLATLLSIFVVVSMMVTMAKAQTADCASKLAPCANYINSTNPPTSCCNPIKEAVDTQLPCLCGLYSSPSVLKAFGI TVEQALNLTRACGISTDLSKCNVTAPSPSSGSVPPPGVPGNGVGRVAWTGFSTLFFFLASMMFY
CmnsLTP3.1	MAALKSLVSLGSQAALLFLLIALAMQTKTAEAQNCPGLNNLTSCQAFLVPGAANPNTACCNALRGVQHDCVCNALRIAQS LPTKCNLPPLTCNTN
CmnsLTP1.1	MGTNQMVSENVQKIIGLLVLLSIAALVSAADECSAVTTLVSTCSTFITYGSPDPFPGSPCCDAMMSLDLISDSIDSRRYV CRCLMSVITTYNPNGTAIATLPGFCGVSFGFTVDPNTDCNFIV
CmnsLTP4.1	MEAYKKLVLVSLLLALSIGSETTMLANGDSQGLCHMTKEGLKACQPSVSGQDPVPPSASCCSALRNADLQCLCIFKNSNL LNFYGINSTLAMELPAKCNLAQLHC
CmnsLTP1.2	MTRPIVFLIFLLVVSRLDMSHQSNLAQYPVCEPVFEYFPDCLAFLVGFYSVPTKICCRHVEKLNKLAKHGLGPRTICFCI QASVKGTQPRLLASRINSLPIMCHTHLSFPISDSMDCNK
CmnsLTP1.3	MEKKIMSCLVLAFGLMIILVLNASASAADGITCEEALTQLITCQPYLLGFGLPPSSTCCKGVENVSQQANTTTIRRSLCE CLETAAKEFHIIPERLKQLPQLCEIQVPVPLDPTVDCNT
CmnsLTP6.3	MAMYFYTNILLLAFFAITGILFSGNNNNMVVGDDCQGDMQGLVAQCAMYVQKSLPKMNPSQQCCSVIQKADMPCVCQHMT EDVEKMVDMDKVIFVAQYCGRPVASGTTCGSYTVPLGPSPPPIA
CmnsLTP11.1	MASKTSASLALFFSLNLLFFAIVTSACNSCPGTNPGRGPNPNPNPNPNPGPSGQASCPRDALKLGVCANVLSGLLNVTLG TPPVTPCCTLIQGLADLEAAVCLCTAIRANILGINLNIPISLSLLLNVCSRNVPNGFKCA
CmnsLTP11.2	MDSKRSLSAALFISVNLLFFAIVRGCYTCPSLPKPNPNPNPKPSPTTVPQSCPRDALKLGVCAKVLNGAVGTVIGSPPDT PCCSLLAGLVDLEAAVCLCTAIKANILGINLNIPISLSLLINTCGKKLPSDFQCA
CmnsLTP5.2	MAHGKMEMALVLVLVTMLWAGATAQSSCTNVIISMSPCLNYITGNSSTPSSSCCSQLASVVRSQPQCLCQVLNGGGSSLG ININQTRALALPGACNVQTPPLSRCNAAASPAASPAGSTTIPSGSGSKTVPSTDGSSSAGNSIKFSISHLFFLICAATVA TAFTTY
CmnsLTP5.3	MAHGKMEMALVLVLVTMLWAGATAQSSCTNVIISMSPCLNYITGNSSTPSSSCCSQLASVVRSQPQCLCQVLNGGGSSLG ININQTRALALPGACNVQTPPLSRCNAASPAASPAGSTTIPSGSGSKTVPSTDGSSSAGNSIKFSISHLFFLICAATVAT AFTTY
CmnsLTP5.4	MGLVLVLVTMLWAGASAQSSCTNVIISMSPCLNYITGNTSTPSSGCCSQLASVVRSQPQCLCQVLNGGSSSLGININQTQ ALALPGACNVQTPPLSSCNAASPSNSPAGSPTSSDSGSGSKTVPSTEGSTSAGSSIKLSISHLFFLICVATVASTFTTY
CmnsLTP5.5	MEMGLVLVLVTMLWAGASAQSSCTNVIISLSPCLNYITGNTSTPSSGCCSQLASVVRSQPQCLCQVLNGGSSSLGININQ TQALALPGACNVQTPPLSSCNAAASPSNSPAASPTSSDSGSGSKTVPSTEGSTSAGSSIKLSISHLFFLICAATVASTFT TY
CmnsLTP5.6	MEMGLVLVLVTMLWAGASAQSSCTNVIISLSPCLNYITGNTSTPSSGCCSQLASVVRSQPQCLCQVLNGGSSSLGININQ TQALALPGACNVQTPPLSSCNAASPSNSPAASPTSSDSGSGSKTVPSTEGSTSAGSSIKLSISHLFFLICAATVASTFTTY
CmnsLTP1.4	MKRIFIFASIFYTLLLLSNGDNDYSPSTTPASDCYAIVYDVLDCIPYLSAGSEQTKVDALCCSSFETVLEISRECICVAL KGSRELGLTLNIARAIALPSACGSSVLPFNDCDILGSPMTPPVNPPNSSPTAPSPSPPEYTPPSPSSPTAPSPSPPEYTP PSSPTTPSPSPPKTTPAIPGPPESTPPSSAPPNPSLPSPNPPKQTPPSPSPPDYARPSPSSPGTTFPVPPPPKNAPPPRL PKAPTLVPPNSNTPVPASSNNNTKGGMFARAPPVSSPVVHAGTYSTSVSFVILFSMLIATLSCIMV
CmnsLTP11.3	MASKATATMAFLLSLNLLFFTMVTSANVACPPPSKTPKHTPQHSQPNLPTNKPATCPKDTLKLGVCANLLNDLVHIVVGT PPKTPCCSLIQGLVDLEAAVCLCTAIKANVLGINLNVPLSLSLLLNYCGKNVPKGFQCA
CmnsLTP4.2	MEAFKIKLFVVVAVLLVAISSNRVLQISNAQTICNVSVSGLMACKSAVTPPNPTTPSTDCCTALSHADLRCLCSYRNSNL LPSLGIDPNLAMQLPGKCKLPHAAHC
CmnsLTP5.7	MASNIKASFVVVFVFMLTLNAFIGGIDAAGECGKTPIRSAAASLSPCLSAAGNANAKVPPTCCTKVSALIKSAPKCLCAV LLSPLAKQAGIKAAIAITIPKRCNIRNRPVGKKCGRYTVP
CmnsLTP2.2	MKKASYVVLCAVAVVAMLLFEAPLMAKAVTCSPLQLSSCIAAITSSAPPSSTCCTKLREQRPCLCGYLKDPNLRQYVNSP GARKVASTCGVPFPSC
CmnsLTP8.2	MEMKLLWLYYGIAFLALAILMPKGWAQDTSCLNQLAPCLNYLNGTRNPPDSCCNPLKSVIQSNPKCLCSLISIKSSRKAE QAGINVNQAQMLPGRCGQNVNPISCLSVSSSPSGPSPRSSSSNSASISSFQSKHIILITALSITLQIL
CmnsLTP2.3	MVSYIMADAAKDREECAQQLVGLATCLPYVGGQAKTPTPDCCTGLKQVLKDNKNCLCVIIRDPLLHLDPSSPEAQIFYQL GRSSNQSDGVGSSASAKSEGTIGQDKNEGCYGQKRWLRMEIVIAGP
CmnsLTP2.4	MVSYIMADAAKDREECAQQLVGLATCLPYVGGQAKTPTPDCCTGLKQVLKDNKNCLCVIIRDRNDPELGQQINVTLALAY LQFAMPLLKSPSVPVCILAIRVVFHEIQSLLHLDPSSPEAQIFYQLGRSSNQSDGSPAPTPNGVGSSASAKSEGTIGQDK NEGCYGQKRWLRMEIVIAGP
CmnsLTP6.4	MAMHFNTNIFLLAFFAITGILFPSDNNMVVGQGCKADVVNLVNNCGMFVLRLAPRIDPSPQCCAAVQKANIPCACSQVTS ETVKALDMDKVVFVAKFCGRPLPPGSKCGGKKLFI
CmnsLTP1.5	MANSLVLKLTCLALMCMVIGAPVAQAAISCGQIQSSVTPCISYLRTGGAPSKACCNGLKSLSNAAKTTAGRQAACECLKT VAGSISGLNLANAASLPGKCGLNVHYKISTSTNCKK
CmnsLTP4.3	MAAKPNLSVILCVLAIWVVGYAQAAGSSHHAPAPSVDCSSLILNMADCLSYVTNGSTVTKPEGTCCVGLKTVLKADAECL CEAFKSSASLGVVLNVTKATALPAACKVSAPSASNCGLSLTPAGAPGPVSDLAPKPSPSSIAPAAAVGNENSPSPAPAAS SGSGSSVLTISAGSLLVGYAVAAFF
CmnsLTP1.6	MASSVVFKLACFAFVCIVVSTAPKAEAEIQCGQVVRYLTPCISYVANGGTVPAECCSGIKSLYSLAQTTADRQSVCKCLK QAVSGVPYTAFNLGLAAGLPNKCGVNIPYKISPSTDCSNVK
CmnsLTP1.7	MASSLVLKLTCLAVMCMVIGAPVAQAAISCGQVQSSLVACIPYLRSGGSPTQACCNGVKSLNNAAKTTADRQAACECLKT AAGSISGLSPANAASLPGKCGVNVPYKISTSTNCKNVK
CmnsLTP6.5	MAMHFNSNIFLLAFFAITGILFPSDNNMVVGQGCEADVVNLVNNCGRLVQRNMPMIAPSPQCCNAVHKANIRCACSHVTN ETVKQLDMDKVVFVAKFCGRPLTPGSCGGKKLYICEAFSGNELVD
CmnsLTP6.6	MAMYFNANIFLLAFFAIAVILFSGNNNNMVVGHGKSCEAEYLQGLISQCTDHLKKNMPKTNPSSHCCAVVSKVDLPCLSK QLPKEILEMIDVDKVDFVTKSCCRPSHGHGPTGPARD
CmnsLTP6.7	MAMYIRTNIFLLAFFAITVILFSSNMVVGRGCQGEQDLMSQCAAFVKKDGPKAYPHPTCCGAIQKADIPCICKQLTSEME KKIDMNKVVYVAKMCNKPLAPGSKCGDFNVPPVAYIG
CmnsLTP9.1	MKLFGSKVSPLLVFMLVMTTLVWQGQATPCGSTFFSALVQLIPCRASVSPFSPIPPTEGCCSAIKALGQPCLCVLVNGPP ISGVDRNMAMLLPEKCTANFEPCEIMK
CmnsLTP1.8	MARFAVSSMAFTAAVLVCMLVVASHVDATITCAEVTTLLTPCISYAIFGGTVPPACCEGIKALNAASNTTQDHRAACSCI MDGLSKIPGINYELVGTLPETCGTTCSYKITPTTDCSK
CmnsLTP11.4	MATAKVFAMVAASVILFSAFFHSVSAQAEAPGSSPSSASAPAMDPCLNNLLNMSDCLTFVEAASNATKPDKACCPELAGL LESNPICLCELLGSNITESYGINIDVKRALKLPSLCGLQTLPVSTCSAVGYPVPGPVGGPSPSESPGLSPGTEPAANPVS GKNGASSNLGFTLAFTAGLAIAFLPVFF
CmnsLTP1.9	MEKKTMSCLVLAFGLMIILVLNASASPSDGITCEEALTQLITCNLYFLGFRPSPNSICCKGVHNVSQQANTTTIRRSLCE CFETAAKAFQIIPERLKQLPELCKVEVPVPLDPTVDCNM
CmnsLTP4.4	MGKKLVMLILVVLLVERSSAVTLCKMDDNGLAACKPAVTQPNPVDPTPECCKALSGADLPCLLQYHPSCQLLRYFEGICH TFMLSESQLQF
CmnsLTP11.5	MGIRGYKAKAACFILLNIIFFTCVSSYKVLYPPSVPENHAECPKDTLKFGVCGSWLGLVTEVIGTKPSEECCTVVKGLAD LEAAVCLCTAIKANVLGIVKVQVPVALSLLVNGCGKKVPEGFVCA
CmnsLTP5.8	MLWSGAMAQSGCTSVLSNLAPCLNYITGNSSTPSSSCCSQLSNVVQSSPQCLCTALNGGAASLGININQTRALSLPSACN VQTPPISQCKGANGTPPVGSPADSSDETPAGATTTSASDIPSGEGSKTTPSINGGSSDGNTIKAPLHFMVFLLVIVSCAS TVTMF
CmnsLTP9.2	METIKGSRLIAISATLLVISAILVKGQIRTPCTTSMINSFTPCFNFITGSSNNGSSPTSDCCSSLQSLTSTSVDCACLVL TANVPVQLPINRTLALSLPQACNMALPVQCKASSAPLPAPGTVTLGPSPSPIAASPLSPRGPVSYVPSPSPIAASPLSLS PRGPISHVPSPSPIAASPLSPRASKAVALAPAPQSDTTLQLTPASPPVETKAPTTNPGIRPVLTPPASASSYVSPAPLLA LLVGIMVF
CmnsLTP5.9	MAYTKMEMGLVLVLVTMLWAGASAQSSCTNVIISMSPCLNYITGNTSTPSSGCCSQLASVVRSQPQCLCQVLNGGSSSLG ININQTQALALPGACNVQTPPLSSCNAASPSNSPAGSPTSSDSGSGSKTVPSTEGSTSAGSSIKLSISHLFFLICGATVA STFTTY
CmnsLTP5.10	MAYTKMEMGLVLVLVTMLWAGASAQSSCTNVIISMSPCLNYITGNTSTPSSGCCSQLASVVRSQPQCLCQVLNGGSSSLG ININQTQALALPGACNVQTPPLSSCNAAASPSNSPAGSPTSSDSGSGSKTVPSTEGSTSAGSSIKLSISHLFFLICGATV ASTFTTY
CmnsLTP5.11	MAIGGIDMGLALILVSMLWARAAAQSGCTSVLIGMAPCLNYVSGSSSTPSASCCSQLSSVVQSQPQCLCTVLNGGGASLG VTINQTLALELPAACNVQTPPVSQCNAANGPATSPVGSPEGSLSDASTSSSTSGAGSKTVPSTSASFSNGAIIEMPLQLI FLFIFVAAYGSTCVSF
CmnsLTP9.3	MAFPSFVPILAMIVVLIIPVYGQINSPCSASMISSFSPCMGFVTNSSANGTSPTADCCNSLKSLTSGGMGCFCLILTGNI PFQLPINRTMAISLPRACNMAGVPVQCKASATPLPAPGPISLAPTPLPEASAPSPKASSVSEPTSPAQAPEADTTPLLTP PSTTSSEVPTATTGSRPVVTPSSAMPSHSLSSSLLLFALGLFVMSYC
CmnsLTP4.5	MHKLGPHPAPVPSVNCSALISNMAECLSYVTIGSTVTKPEGTCCVGFKTVLKVDAECLCEAFKSSASLGVVLDITKATAL LATCKVFAPSTATCGLSLNPAGAPGLSFMQTPKFKILIGASPGIVAIIVSVMIICHFRRELLSSIVVMTKKNTTENQYVK EFIKNQGSLQPKRYSYSEIK
CmnsLTP2.5	MAIALHLSTLILPFLLVLMSVMVSYTMADAAKDREECAQQLVGLATCLPYVGGQAKAPTPDCCSGLKQVLKDNKKCLCVI IRDRNAPELGLQINVTLALGLPSVCNAPANVSQCPALLHLDPNSPEAQVFYQLGSSNQSDGSPAPSPSGGGSSTGAKSEG ATGQDKNEGCYGPKRWFEMEIVISGALTWCFITSHLFI
CmnsLTP11.6	MMSPKVTAMFFIIMIFMLNVLPPVQACTPSCSQPQPPSHHPKNPHPKPPTTKHPPQHGSGHPKYPPVVVLPPIVTPPSTP YPPYTGNPPFGGGGGGGGGGGGGVGGGVGGGGGGVGGVPGFNPPPSTQPTCPINALKLGLCVDVLGGLVHIGLGDPVENV CCPVLKGLLELEAAICLCTTIRLKLLNLNIFIPLALQVLITCGLTPPPGFVCPPL
CmnsLTP11.7	MASKALASTALLLSLNLLFFTMVSSTNCPCTSPPSKGHKQQPHPKNPPSTKPTCPKDALKLGVCANLLNDLIHLVVGTPP KTPCCSLIGGLVDLEAAVCLCTAIKANVLGINLNVPLSLSLLLNYCGKKVPSGFQCA
CmnsLTP11.8	MASKALASTALLLSLNLLFFTMVSSTYVPCPPPPSKGHKHQTPPKSPPSTKPTCPKDALKLGVCANLLNDLIHLVVGTPP KTPCCSLIGGLVDLEAAVCLCTAIKANVLGINLNVPLSLSLLLNYCGKKVPSGFQCA
CmnsLTP1.10	MANLKLACVLFLCMIVVAAPIAQASITCTQVSNSLMPCLTYLKSNGGSPPPGTCCQGVKNLNGMAKTTPDRQDACKCLKT TASGISGLNPTLAANLPKNCGVNVPYKISTSTDCSKVK
CmnsLTP6.8	MGNMMKGSRVFMLLLVIIMVVLSMEEGVKLAKAAGPSAAQCKEERRLGINACKPVVYGKLPTPECCERVRVTHIECVCTV VTPKLAALIDVNRAIRLVEGCGRRVPRHFKCGSITTP
CmnsLTP6.9	MAQSCEVNVLGLVSQCEKYVRKSGPKSKPSWECCAVVKVVNVPCVCKLVTKEIEDAIDMDKVVYVARSCGKKVAPGTKCG SYTVPGT
CmnsLTP1.11	MARLSTLAALLTALLVIGQVTAELSIVTTDVEDGTENRRQDDRDCRQQLQEQQYLNDCQRYLRQQSQQSERFDTSSEREQ RQQCCRQLKQLSRNCRCDGLNEMLRQQRGQLQGQDLREMMQIAQNLPNECNIKPRSCEMEMRSSRI
CmnsLTP1.12	MAKLTILAAIFTVLLVMIANSCAYSITNIEVDGYRDADMRAPVRSTCCEQVQRQDLNQCVQYLKRASEGYLSLRRGCDEK EEQQQQAALLCCEQLKQLDDKCQCEGVVEVFKEQIEQGQLQGQGMGEILQRVRELPEMCGLETQHCEIPSGCGFAF
CmnsLTP11.9	MASKKLSAAAILVISLLFYSTLSSACNTCNPTPIAPPAGESCPKDTLKLGVCVDLLGLINLQLGTPPTSKCCALLTGLTD LEAALCLCTAIKANVLGINLNVPVSLSLLLSACQKTVPAGFQCQ
CmnsLTP11.10	MASKKLSAAILVVSLLFYSRLSSACNTCNPMPTPTSSPTIAPSAGESCPKDTLKLGVCVDLLGLINLLLGTPPTSNCCAL LTGLTDLEAALCLCTAIKANVLGNNLNVPVSLSLLLSACQKTVPAGFQCQ
CmnsLTP5.12	MEGPMKRICCLVFLVMLGIAGFGGVYGAGECGKSSPDAEAWKLAPCISAAQDVNAQVSDRCCSQVKKIGQNPSCLCAAML SNTAKSSGVKPEVAVTIPKRCNIADRPVGYKCGAYTLP
CmnsLTP1.13	MKHPKVATNQPTAAVVLLLMLLLAPGSEATIACSDVVKYLRPCVSYLEKGTGKPPAACCSGVSGLSSAASTSADKKAACE CIKTAAQKINPNAQAAQALPSDCGISLPFTVSPNVDCSKIG
AtLTP1.1	MAGLMKLGCLVFVFVIAAGPITAKAALSCGEVNSNLKPCTGYLTNGGITSPGPQCCNGVRKLNGMVLTTLDRRQACRCIKNAARNVGPGLNADRAAGIPRRCGIKIPYSTQIRFNTKCNTYIC
AtLTP1.2	MRKSISIAFVIAITIFMSHLNVFTVYSLTPCEEATNLLTPCLRYLWAPPEAKPSPECCSGLDKVNKGVKTYDDRHDMCICLSSEAAITSADQYKFDNLPKLCNVALFAPVGPKFDCSTIKV
AtLTP1.3	MNVLKCLAIISVLGIFFIPRYSESAISCSVVLQDLQPCVSYLTSGSGNPPETCCDGVKSLAAATTTSADKKAACQCIKSVANSVTVKPELAQALASNCGASLPVDASPTVDCTTVG
AtLTP1.4	MAGVMKLACLLLACMIVAGPITSNAALSCGSVNSNLAACIGYVLQGGVIPPACCSGVKNLNSIAKTTPDRQQACNCIQGAARALGSGLNAGRAAGIPKACGVNIPYKISTSTNCKTVR
AtLTP1.5	MAGVMKLACMVLACMIVAGPITANALMSCGTVNGNLAGCIAYLTRGAPLTQGCCNGVTNLKNMASTTPDRQQACRCLQSAAKAVGPGLNTARAAGLPSACKVNIPYKISASTNCNTVR
AtLTP1.6	MRSLLLAVCLVLALHCGEAAVSCNTVIADLYPCLSYVTQGGPVPTLCCNGLTTLKSQAQTSVDRQGVCRCIKSAIGGLTLSPRTIQNALELPSKCGVDLPYKFSPSTDCDSETSRKS
AtLTP1.7	MAFTPKIITCLIVLTIYMASPTESTIQCGTVTSTLAQCLTYLTNSGPLPSQCCVGVKSLYQLAQTTPDRKQVCECLKLAGKEIKGLNTDLVAALPTTCGVSIPYPISFSTNCDSISTAV
AtLTP1.8	MEGLLKLSTLVIVCMLVTAPMASEAAISCGAVTGSLGQCYNYLTRGGFIPRGCCSGVQRLNSLARTTRDRQQACRCIQGAARALGSRLNAGRAARLPGACRVRISYPISARTNCNTVR
AtLTP1.9	MRNITTTTRKMLLLVITILLGIAYHGEAIACPQVNMYLAQCLPYLKAGGNPSPMCCNGLNSLKAAAPEKADRQVACNCLKSVANTIPGINDDFAKQLPAKCGVNIGVPFSKTVDCNSIN
AtLTP1.10	MMRVVLPLCLLLASIFAWGSEAAISCNAVQANLYPCVVYVVQGGAIPYSCCNGIRMLSKQATSASDKQGVCRCIKSVVGRVSYSSIYLKKAAALPGKCGVKLPYKIDPSTNCNSIK
AtLTP1.11	MAFALRFFTCFVLTVFIVASVDAAITCGTVASSLSPCLGYLSKGGVVPPPCCAGVKKLNGMAQTTPDRQQACRCLQSAAKGVNPSLASGLPGKCGVSIPYPISTSTNCATIK
AtLTP1.12	MAFALRFFTCLVLTVCIVASVDAAISCGTVAGSLAPCATYLSKGGLVPPSCCAGVKTLNSMAKTTPDRQQACRCIQSTAKSISGLNPSLASGLPGKCGVSIPYPISMSTNCNNIK
AtLTP2.1	MKFITTLMVIAFVLSVLVPTQALRVLSEDKKVACIVTDLQVCLSALETPIPPSAECCKNLKIQKSCLCDYMENPSIEKYLEPARKVFAACGMPYPREDAIEVKATHHPVDVVPTHAHTSDVHA
AtLTP2.2	MRFITLVFIVSILSSVTLTKTLILGEEVKATCDFTKFQVCKPEIITGSPPSEECCEKLKEQQSCLCAYLISPSISQYIGNAKRVIRACGIPFPNCS
AtLTP2.3	MKFTTLAFIFFVLSLVAPIYGGIVKVSWGEKKVACTVTELQPCLPSVIDGSQPSTQCCEKLKEQNSCFCDYLQNPQFSQYITAAKQILAACKIPYPNC
AtLTP2.4	MVKVMWVSVLALAAAILLLTVPVAEGVTCSPMQLASCAAAMTSSSPPSEACCTKLREQQPCLCGYMRNPTLRQYVSSPNARKVSNSCKIPSPSC
AtLTP2.5	MKIVTLVLVVFVILSTSFPAAIKAEDTGDTGNVGVTCDARQLQPCLAAITGGGQPSGACCAKLTEQQSCLCGFAKNPAFAQYISSPNARKVLLACNVAYPTC
AtLTP2.6	MKGSCTKPVFFTCTILLILIVAQENRVAAVDPCNPAQLSPCLETIMKGSEPSDLCCSKVKEQQHCICQYLKNPNFKSFLNSPNAKIIATDCHCPYPKC
AtLTP2.7	MKLITLVFIAFVLSSLAPTKAVVVRVEEEEKVVCIVTDLRVCLPAVEAGSQPSVQCCGKLKEQLSCLCGYLKIPSFTQYVSSGKAQKVLTACAIPIPKC
AtLTP2.8	MKHACLISEKIMNNWGLMSYEISKLKKKVGIKTRIPKTKKQIGRETMNVKAKQTFKNCTREIACREEEIQLETSAESGDHMKIVPLMLIAFVVILLSAAPIKVNGDEMMGRCMHEIANCLVAIDKGTKLPSYCCGRMVKPQPCACKYFIKNPVLLPRLLIACRVPHPKC
AtLTP2.9	MSKTTTHQKHISINSETNKRSRRNMVMIKTTMVSLFALAAVLLMILAPAAEAVTCSPMQLSPCATAITSSSPPSALCCAKLKEQRPCLCGYMRNPSLRRFVSTPNARKVSKSCKLPIPRC
AtLTP2.10	MKFTGVVFILFVLGTMLSPVPVKARVVKGSGEEVNVTCDATQLSSCVTAVSTGAPPSTDCCGKLKEHETCLCTYIQNPLYSSYVTSPNARKTLAACDVAYPTC
AtLTP2.11	MKFTTLAFIFFVLSLVAPIYGGIVKVSWGEKKVACTVTELQPCLPSVIDGSQPSTQCCEKLKEQNSCFCDYLQNPQFSQYITAAKQILAACKIPYPNC
AtLTP2.12	MKFTGVVFILFVLGTMLSPVPVKARVVKGSGEEVNVTCDATQLSSCVTAVSTGAPPSTDCCGKLKEHETCLCTYIQNPLYSSYVTSPNARKTLAACDVAYPTC
AtLTP2.13	MKFTALVFIVFVVGVMVSPVSIRATEVKLSGGEADVTCDAVQLSSCATPMLTGVPPSTECCGKLKEQQPCFCTYIKDPRYSQYVGSANAKKTLATCGVPYPTC
AtLTP2.14	MKFMTLMVITFVIIVLSSPILMKAEETQSCVPMELMPCLPAMTKREQPTKDCCENLIKQKTCLCDYIKNPLYSMFTISLVARKVLETCNVPYTSC
AtLTP2.15	MKFMKLMVITVVIVVMSSPILIKSEVSSSCIPTELMPCLPAMTTGGQPTKDCCDKLIEQKECLCGYINNPLYSTFVSSPVARKVLEVCNIPYPSC
AtLTP9.1	MIVMKKSQVFTVMLLMVMVQSGLVRETLGHPCGRTFLSALIQLVPCRPSVAPFSTLPPNGLCCAAIKTLGQPCLCVLAKGPPIVGVDRTLALHLPGKCSANFLPCN
AtLTP9.2	MIVMKKSQVFTVMLLMVMVQSGLVRETLGHPCGRTFLSALIQLVPCRPSVAPFSTLPPNGLCCAAIKTLGQPCLCVLAKGPPIVGVDRTLALHLPGKCSANFLPCN
AtLTP5.1	MKCCKFVAVALMSLLISLASVEAAGECGRMPINQAAASLSPCLPATKNPRGKVPPVCCAKVGALIRTNPRCLCAVMLSPLAKKAGINPGIAIGVPKRCNIRNRPAGKRCGRYIVP
AtLTP5.2	MAASMKFLCILGLILLIGTVVDGAGECGRSSPDNEAMKLAPCAGAAQDANSAVPGGCCTQIKRFSQNPKCLCAILLSDTAKASGVDPEVALTIPKRCNFANRPVGYKCGAYTLP
AtLTP5.3	METHVLSRIFLLVLCIYSLKTMVYGAGECGRNPPDREAIKLAPCAMAAQDTSAKVSAICCARVKQMGQNPKCLCAVMLSSTARSSGAKPEISMTIPKRCNIANRPVGYKCGAYTLP
AtLTP6.1	MEKQIFCQFLVVMMLLSSSQIQGDLRKGCYDLGITVLMGCPDSIDKKLPAPPTPSEGCCTLVRTIGMKCVCEIVNKKIEDTIDMQKLVNVAAACGRPLAPGSQCGSYRVPGA
AtLTP6.2	MKFTALVFIVFVVGVMVSPVSIRATEVKLSGGEADVTCDAVQLSSCATPMLTGVPPSTECCGKLKEQQPCFCTYIKDPRYSQYVGSANAKKTLATCGVPYPTC
AtLTP6.3	MGSGMIRTLVILAIALFMIGSDNVHVAKAQVCGANLSGLMNECQRYVSNAGPNSQPPSRSCCALIRPIDVPCACRYVSRDVTNYIDMDKVVYVARSCGKKIPSGYKCGSKYLSCFSYYSFVIVKHIIIWI
AtLTP6.4	MKEQIFCQFLVVMMLLSSSQIQGERCNDSGIEVLRGCPDSIDKELPTPPRPSQGCCTLVRIIGMECVCEVINKEIEAAIDMQKLVNVAAACGRPLAPGSQCGSYLVPGGMIRH
AtLTP8.1	MGSGMIRTLVILAIALFMIGSDNVHVAKAQVCGANLSGLMNECQRYVSNAGPNSQPPSRSCCALIRPIDVPCACRYVSRDVTNYIDMDKVVYVARSCGKKIPSGYKCGSKYLSCFSYYSFVIVKHIIIWI
BrnsLtp1.1	MAGLMKLACFLVACMIVAGPITANAALTCASVVSNMARCISYLGGSETISGACCSGIRSINGLSRTPSDRQIACGCLKRVATLPNINADRAAGLPNACGVSLPYNISKSANCTLYVDFNLSRYLSLSL
BrnsLtp1.2	MRSLFLLALFLVLAFHHGEAAVTCNNVVGDLYPCLSYVMQGGNSPSTNCCSGVRTLNSQAQTTADRQSVCRCIKNAIGGASYSSSNLKNALSLPAKCGVNLPFSISPSTNCNR
BrnsLtp1.3	MAGLVKLACLVLACMIVAGPITSKAALSCGTVNTNVAACIGYLTQGGPLPRACCTGVSKLNSIARTTPDRKQACRCLKTAASALGSGLNAGRAAGLPKACGVNVPFPISTSINCNGHREISSVRMKLEWIIPML
BrnsLtp1.4	MAGLMKLACLVLACMIVAGPITSNAALSCGTVSGYVAPCIGYLAQGAPALPRACCSGVTSLNNLARTTPDRQQACRCLVGAANAFPTLNAARAAGLPKACGVNIPYKISKTTNCNSVK
BrnsLtp1.5	MALALRFFTCLVLTVCIVASVDAAVSCGTVTSSLAPCANYLSKGGDVPPPCCAGVTKLNGMAQTTPDRQQACKCLQSAAKTVSGLDPSLAAGLPGKCGVSIPYPISMSTNCDNVK
BrnsLtp1.6	MASTLRFLTCLVTVCIVASVGAPISCGTVVQSMSPCITYLSGRMDLTAACCGGVRDLNAIAQTTPDRQQTCKCLQAVAKKIPGFNQTRASDLPGKCRVSFPFPISISTNCDNVHHEDEEYMVYVQ
BrnsLtp1.7	MMFPSKITTCLLVLAVYMASPSESTITCGTVTSTLARCIGYLTNSGSLPSDCCVGVKSLNQMAQTTPDRRQVCECLKSAAKDITGLNTDLVATLPTTCGVSVPYPIRFSTNCDTISTAV
BrnsLtp1.8	MAGVMKLVCLVLACMIVAGPITANAALTCGTVNSNVAPCIGYITQGGPLPGACCTGVSKLNSMARTTPDRQQACRCLKTAASALGPSLNAGRAAGIPKACGVSVPFPISTNTNCNSVK
BrnsLtp1.9	MAGLMKLACLVLACMIVAGPITTNAALSCGTVSGNLAACIGYLTQNGPLPRGCCTGVTNLNNMARTTPDRQQACRCLVGAANSFPTLNAARAAGLPKACGVNIPYKISKSTNCNSVR
BrnsLtp1.10	MAIALRFFTCLVLTVCIVASVDAAITCGTVTSSLAPCATYLSSGGEVPPPCCAGVKKLNGMAQTTADRQQACKCLKAAAQGINPSLASSLPGKCSVSIPYPISMSTNCDNVK
BrnsLtp1.11	MTMGLKFFTCLVLTVCIAASVDAALTCGTVTSSLAPCATYLSKGGAVVPGPCCAGVKKLNDMAQTTPDRQQACKCLKAAAKSINPSLASGLPGKCSVSIPYPISMSTNCDK
BrnsLtp1.12	MAYSKIALLLILNVIFFTLVSSNPVPYRKPTCKNALKFKVCANVLDLVKVSLPTRSKCCGLIKGLVDLEAAVCLEAAVCLCTALKADLLGLKLNVPISLSVILNHCGKKVPSGFKCA
BrnsLtp1.13	MASALSFFTCLVLTVCIVASVDAAISCGTVTSNLVPCAGYLMKGGPVPASCCAGVSKLNSMAKTTPDRQQACKCLKTAAKSVNPSLASSLPGKCGVSIPYPISMSTNCNT
BrnsLtp1.14	MRSLLLALFLVLAFHRGEAAVSCNAVVGDLYPCLSYVVQGGNVPANCCNGIRTLNSQAQTPVDRQGVCRCIKNAIGGVSFSSNNVNNAQSLPAKCGVNLPYSISPSTNCDR
BrnsLtp1.15	MEGLLKLSTLVIVCMLVSAPMASEAAISCGAVASNLGQCINYLTRGGFVPRGCCSGVRRLNSMARTTRDRQQACRCIQGAARALGSRLNPGRAARLPGACRVRIAYPISARTNCNK
BrnsLtp1.16	MAFASKIITCLLVLKVYMAAPAESHITCGIVTSTLAQCMGYLTNFFPVPSDYCCAEVKGLNQMAQTTPDRRQVCKCLKAVAKENKGFISIELVGTLPTICGVSVPYPFNFSTNCDTISTAV
BrnsLtp1.17	MSILKSLVTIFVLGIFLTPRYSESAISCSVVLSDLQPCVSYLTSGSGQPPETCCDGVRSLDAATTTSADKKAACQCIKSVANSVTVKPELAKALASNCNASLPVDASSTVDCNTVG
BrnsLtp1.18	MTFASKIITCLLVLTIYIAAPTESHITCGTVTSTMTQCISYLTNGGPLPSSCCVAVKSLNQMAQTTPDRRQVCECLKSAGKEIKGLNIDLVAALPTTCGVSLSYPIGFNTNCDSISIAV
BrnsLtp1.19	MEGFIKLSTLLIVCMLVSAPMAEAAISCGAVASNLGQCINYLTRGGFVPRGCCSGVQRLHSMARTTRDRQQACRCIQGAARALGSRLNPGRAARLPGACRVRISYPISARTNCNK
BrnsLtp2.1	MKFSCSKPVLFTCAILLLLIVAQENRVVAGQSCDPMQLIPCEEAILKGSKPSDTCCTRLNQQQHCVCQYMKNPNFKSFLDSPNAKKIATDCHCPKPKC
BrnsLtp2.2	MKFTGVVCIAFVIVLVSASAPTKEVLEEKVACNSTEHITCIPALQSGSQPSAECCGKLKEEESCLCGYIQNPLFSQYVTSANVHMVLVTCGIPYPSC
BrnsLtp2.3	MVKVMWGSSLALAAALLLVTVANIPVAEGVTCSPTELTSCSSAFMSASPPSATCCAKLREQKPCLCGYLRNPALSQYVNSPNAKKVASSCNVATPKC
BrnsLtp2.4	MKASCTKPVLITCTILLLLIVAQENRVAAAEQCNPMQLMPCEDAIMKGSTPSNECCTRLKQQQHCICQYMKNPNFKSFLNSPNAKMVASHCQCKPKC
BrnsLtp2.5	MNFTGAICIAFVIVLVSSLALTNAAVEDEKVLACNPKELNPCSPAVKTGSKPSTECCAMLKKEEPCLCGYINDPVYGQYIKSKNAHKAFSSCGIPPLSC
BrnsLtp2.6	MEMIKAKWVSIVALAAIFLVVILVPAAEAVTCSPMQLSPCASAITSSSQTSALCCAKLKEQKPCLCGYMRNRSLRRFVSSPNARKVSNRCKLPIPRC
BrnsLtp2.7	MVMIKATWVSIFAIAAVLLVILAPAAEAVTCSPMQLSPCAQAITSSSPPSALCCAKLKEQKPCLCGYMRNPSLRRFVSSPNARKVSNRCKLPIPRC
BrnsLtp2.8	MKLTAIGLVAMVTIVVQLSPTMACDVKDLSPCLLPIAVFPESPTAACCQTLRDQGPCLCVFINNSWIWIGPTLTSPNGHKLFAACQVPFPSCGN
BrnsLtp2.9	MKFTGAICIALVIVLVSSLDLTSAAVEEEIKVACVVTELIPCLESSIIGVHPYPECCVTLKAQQSCLCGYIQNPVYGGFFKNAHSVFTGCGVPYPTC
BrnsLtp2.10	MKFTGAICIALVIVLVSSLDLTSAAVEEEIKVACVQTELIPCFVAAFIGSQPSAECCEKLKEQQSCLCGYISNPVFGQFYKNAQNVFKACGVPYPTC
BrnsLtp2.11	MKFTTLMVITLVIIAMSSPVPIRATSVESFGEVAQSCVVTELAPCLPAMTTAGDPTTECCDKLVEQKPCLCGYIRNPAYSMYVTSPNGRKVLDFCKVPFPSC
BrnsLtp2.12	MRFTGVVCIAFVIVLVSALAPTKADLEEKVACIPTELMTCIPALQTGSQPSAECCGKLKEQESCLCGYIQNPLFSQYVTSENAHKILATCGIPYPTC
BrnsLtp2.13	MVKVMWVFVLALVAALLLVTVEKIPVAEGVTCSVTELSPCLAAFMSSSQPSASCCAKLREQKPCLCGYMRNPGLRQYVTSPNAKKVSNSCKVASPNC
BrnsLtp2.14	MKFTTLASIAFVVVVLFSSTAAPINSQLIQSNSPCTTIDITGCVPAILYGAPLSPECCRNLNVQQPCYCDFIKNAGLKPYITSPQGHAALASCGIPYPTC
BrnsLtp2.15	MVLTLMVFVILLTLFPAPNEAADTNVEAACDPKQLQPCLAAITGGGQPSGDCCAKLKEQQPCLCGFSKNPAFAQYISSPNSRKVLTACGIPYPSC
BrnsLtp3.1	MEFLKSFTTILFVMFLAMSALETVPMVRAQQCLDNLSNMQVCAPLVLPGAVNPAPNSNCCIALQATNKDCICNALRAATTFTTTCNLPSLDCGITI
BrnsLtp3.2	MVSISSSSKSSTIMKVVVMVAVVLVATVVDGQSCNTHLSGLNVCGEFVVPGADTTNPSAECCNALEAVPSDCICNTFRIASRLPTRCNIPTLSCN
BrnsLtp3.3	MIMKVAALVALVLVATEVDGQSCNRHLSGLNVCGEFVVPGADKTNPSAECCSALEAVPSECLCNTMRIASRLPTRCSIPTLSCS
BrnsLtpI4.1	MDENNTRTIVAALVIVFVSLVLMEEPTSIPLCNINANTLEKCRPAVTGNNPPLPGDACCIVLQAADLECVCKFKSHIPILATKSHKVHDLLRKCGIKTIPPACQDKTKVS
BrnsLtpI4.2	MGKNNTKILITALVMIVTASMMIEEAKSVRICNVSTKDLKKCRPAVTGNNPPPPTPQCCQLAKAANLECLCPFLSRSGIDPSKIKALGANCGITKNPSCLPW
BrnsLtpI4.3	MGKNNTKILITALVMIVTASMMIEEAKSVRICNVSTKDLKKCRPAVTGNNPPPPTPQCCQLAKAANLECLCPFLSRSGIDPSKIKALGANCGITKNPSCLPW
BrnsLtpI4.4	MASKKVGVMVMMMMIVVVMAIFAERSVAIDLCGMTQSELNECKPAVSKENPTNPSTLCCDYLKHADISCLCGYKNSPLLGSFGIDPALAAGLPTKCDMPNAPTC
BrnsLtpI4.5	MAYVNKVSAVAAILFFAVAVAPLLAEPQTPMFPKMDPVCASLMPNLLEKCFSTVRETPTDDCCSDLKSATTTQVTCLCDNYIANPAVVNFTGPYSAGITTKCGVFDKYSCNGSSNGT
BrnsLtpI4.6	MEPNTKLVVITLVLALTLTAATGEFCGMSVSDLYSCKPYVQSKNPVTSAIDPKGPCCTALSKADFQCLCKQKTKTNPFLSSIDLDLASKLPEKCGLSGATC
BrnsLtpI4.7	MGKNNTTILIIAMVLTTAMIMEEAKSYPICNTDTNDLQKCSPAVTGNNPPAPGPDCCAVAKSADLECLCPYLSLSGIDPSKIKSVLASCGVGNPSCLSW
BrnsLtpI4.8	MGKNNTNILTQSTVLAMVLTAAIMVKEVSSLTICKIDINDMQKCRPAVIGINPPPPVNECCVVVRSANLECFCGFKFYLPILGIDPSKVAALVAKCDVTTIPPSCQVSKVLASRSLKNGA
BrnsLtp9.1	MILMVLVESGLLKEATAHPCGRTFLSALIELVPCTLSVVPFSTLSPNEPCCTAIKTLGQPCLCVIANGPSIPGVDHTLALQLPGKCSANFPPCN
BrnsLtp9.2	MKAMRVGLAMALLMTITVLTIVTAQLEDQQPPPPMLPEEEVGGCSRTFFSALVQLIPCRAAVAPFSPIPPTQSCCSAVVTLGRPCLCLLANGPPLSGIDRSMALQLPQRCSANFPPCDIIN
BrnsLtp9.3	MMMRPMRVGLAMALLMTITVLTIVIAQQEDQQPPPPMLPVEEVGMCSRTFFSALVQLIPCRAAVAPFSPIPPTESCCSAVVTLGRPCLCLLANGPPLSGIDRSMALQLPQRCFANFPPCDVIN
BrnsLtp5.1	MKWCKFISVALMSLLITLASVEAAGECGRMPIGQAAASLSPCLAATKNPRGKVPPVCCAKVGALIRTNPRCLCAVMLSPLAKKAGINPGVAIAIPKRCNIRNRPSGKRCGRYIVP
BrnsLtp5.2	MASFMKFLCVLGLFLLVGTVVDGAGECGRSTPDNEAMKLAPCVGAAQDANAAVPGGCCAQIKRFSQNPKCLCAVLLSDTAKASGVQPEVALTIPKRCNFANRPVGYKCGVLRVQIHGLYDEALEFTTTS
BrnsLtp6.1	MATGSRVLIGLAMILIISGELLVPGQGTCQGDIEGLMRECAVYVQRPGPKVNPSAACCKVVKRSDIPCACGRITPSVQKMIDMNKVVLVTSFCGRPLAHGTKCGSKSVIN
BrnsLtp6.2	MGSGMITVMVVAIAFFMIGSDNVNMATAQLCGANLSGLVNECQRYVSNAGPNSPPPSRSCCALIRPIDIPCGCRYVTRDVMNTFDMDKLIYVARSCGKKIPSGYKCGSYTIPAA
BrnsLtp6.3	MASGRIIIMVVAIAFFMIGSDNVNVATAQFCGANVSGLMNECQRYVSNAGPNSPPPSRSCCALIRPIDVPCACRYVSRDVTNYIDMDKVVYVARSCGKKIPSGYKCGSYTIPAA
BrnsLtp6.4	MASGRIIIMVVAIAFFMIGSDNVNVATAQFCGANVSGLMNECQRYVSNAGPNSPPPSRSCCALIRPIDVPCACRYVSRDVTNYIDMDKVVYVARSCGKKIPSGYKCGSYTIPAA
BrnsLtp8.1	MEICKFLTVIFVAIVVLYSVQAAEQGGDHHSMACMQKLMPCQNYIHAVNPAPPASCCGPMKEIVEKDSKCLCTVFNNPELLKSLNLTKENALDLPKACGVNPDVSICTKTACKFFIIFSTKIPHIYFI
BrnsLtp11.1	MAAKTSTILITIFLVINLLFLNFIPLVVAENTCPRDQLKLSTCANILNLINLNLGAPAMRPCCSVLLGLIDLDIALCFCSALKLSILGITTNTPIHLNLALNACGGTLPDGFRCPT
BrnsLtp11.2	MAPRTSLALFLFLNLLFFTYTTAQGTCPRNALQIGACTNVLNAIDLTLGNPPPPVPPCCSLIAGLADLEAAVCLCTALDVNVLGNNVHLPIDISVLLNACSRFAPPSFQCP
BrnsLtp11.3	MAISKAFPLLLVLLLVLNSTFSFCHAVKQCPPPRKQSSMKCPRDTVKFGVCGSWLGLVHEVIGTPPSQECCSLVKGLADLEAALCLCTALKTSLLGVAPVKLPVALTLLLNSCGKTLPQGFVC
BrnsLtp11.4	MAYSKIALLLILNVIFFTLVSSNPVPYRKPTCKNALKFKVCANVLDLVKVSLPTRSKCCGLIKGLVDLEAAVCLCTALKADLLGLKLNVPISLSVILNHCGKKVPSGFKCA
BrnsLtp11.5	MAYSKIALLLILNVIFFTLVSSNPVPYRKPTCKNALKFKVCANVLDLVKVSLPTRSKCCGLIKGLVDLEAAVCLCTALKADLLGLKLNVPISLSVILNHCGKKVPSGFKCA
BrnsLtp11.6	MAYSKIALLLILNVIFFTLVSSNPVPYRKPTCKNALKFKVCANVLDLVKVSLPTRSKCCGLIKGLVDLEAAVCLCTALKADLLGLKLNVPISLSVILNHCGKKVPSGFKCA

## Sheet: Table S3
Names	Prime sequence	Function
CmACTF	TTGACTATGAGCAGGAACTT	RT-qpCR
CmACTR	TTGTAGGTGGTCTCGTGAAT
CmnsLTP2.1F	TCTTCCTTATGTTGGTGGTGAGG
CmnsLTP2.1R	CAGAGGCATTTCTTGCTCTTCTG
CmnsLTP5.1F	GAGGTTAGCGGAGCAGGTTT
CmnsLTP5.1R	TAACACAAGCACTCGGGGTC
CmnsLTP8.1F	GGTTACAATGGCAAAGGCACA
CmnsLTP8.1R	CCTTAAGCACACTAGGGGAGGAG
CmnsLTP1.1F	CACCATGTTGTGATGCCATGA
CmnsLTP1.1R	CGACTGTGAAGCCGAAAGAGAC
CmnsLTP4.1F	TCTTTCCATTGGGTCTGAGACA
CmnsLTP4.1R	CTGAGCAACATGAAGCTGAGG
CmnsLTP1.3F	TGATAACCTGCCAACCATACTTAC
CmnsLTP1.3R	ACATTCACACAAAGACCTGCG
CmnsLTP6.3F	TGCTCTTGGCTTTCTTCGC
CmnsLTP6.3R	GTCCGCCTTCTGGATAACACT
CmnsLTP11.2F	AGGAGTCTGTGCTAAGGTGCTTAA
CmnsLTP11.2R	AATGGGAATGTTAAGGTTGATGC
CmnsLTP5.2F	TGTAATGTTCAGACCCCACCTCT
CmnsLTP5.2R	TGGCACAGTTTTAGATCCACTTCC
CmnsLTP5.3F	TGTAATGTTCAGACCCCACCTCT
CmnsLTP5.3R	TGGCACAGTTTTAGATCCACTTCC
CmnsLTP5.4F	AACACCTCAACCCCATCTTCA
CmnsLTP5.4R	AACATTACAAGCACCAGGCAAG
CmnsLTP5.5F	GTAGTCCGCTCACAACCACAAT
CmnsLTP5.5R	GTCTGAACATTACAAGCACCAGG
CmnsLTP5.6F	GTAGTCCGCTCACAACCACAAT
CmnsLTP5.6R	GTCTGAACATTACAAGCACCAGG
CmnsLTP1.4F	TTCACCATCAACCACACCAGC
CmnsLTP1.4R	TAAGACCAAGTTCACGACTACCC
CmnsLTP11.3F	CCACCATCAAAGACTCCAAAACA
CmnsLTP11.3R	TGTGCACCAAGTCATTCAACAAG
CmnsLTP4.2F	TTTGTTGTTGTGGCTGTGCTAC
CmnsLTP4.2R	AGGTGTTGTAGGATTTGGAGGAGT
CmnsLTP5.7F	AGGGAATGCTAACGCTAAAGTTC
CmnsLTP5.7R	TTGCCAAAGGTGACAACAAAAC
CmnsLTP2.2F	AGCACCACTGATGGCAAATTC
CmnsLTP2.2R	GGCACCAGGAGAGTTAACATACTG
CmnsLTP2.4F	CCTACCTTCAGTTTGCCATGC
CmnsLTP2.4R	GGAGCAGGACTACCATCACTTTG
CmnsLTP6.4F	GATCCATCTCCACAATGCTGC
CmnsLTP6.4R	TTCTTACCTCCACACTTAGACCCA
CmnsLTP1.5F	CCGCTTGTGAGTGTTTGAAAAC
CmnsLTP1.5R	GCAGTTGGTGGAGGTGCTGAT
CmnsLTP4.3F	TGGGTGTTGTCTTGAATGTCACC
CmnsLTP4.3R	TTGAACTTGGAGAAGGTTTAGGTG
CmnsLTP1.6F	GGTGAGGTACTTGACCCCATG
CmnsLTP1.6R	CTGCAAGACCAAGATTGAAAGC
CmnsLTP1.7F	CCGCTTGTGAGTGTTTGAAAAC
CmnsLTP1.7R	TGGTGGAGGTGCTGATCTTGT
CmnsLTP6.5F	GGATTCTCTTTCCCAGTGACAA
CmnsLTP6.5R	TCCTTTGAACGAGCCTACCA
CmnsLTP6.6F	GCTGTGATTCTGTTCTCTGGTAACA
CmnsLTP6.6R	GCTTGCTTAGGCATGGAAGGT
CmnsLTP6.7F	GTTGTCAAGGTGAGCAGGATTT
CmnsLTP6.7R	CAGCATGTTGGATGTGGATATG
CmnsLTP1.8F	GTTCGCAGTTTCTTCTATGGCTT
CmnsLTP1.8R	TGGGGTCAACAAGGTTGTCAC
CmnsLTP11.4F	CAGAGGCACCAGGTTCATCA
CmnsLTP11.4R	AGCAACTCACACAAGCAAATAGG
CmnsLTP1.9F	CTTCTTGGGTTTTCGTCCATC
CmnsLTP1.9R	CCTACGTATTGTAGTGGTGTTTGC
CmnsLTP4.4F	GTGACCTTGTGTAAGATGGATGATAA
CmnsLTP4.4R	GTTGGCAGGAGGGGTGATAT
CmnsLTP11.5F	AGTTCGGTGTTTGTGGCAGTT
CmnsLTP11.5R	GTACCTGGACTTTGACGATTCC
CmnsLTP9.2F	ATGGAGACTATCAAGGGTTCTAGACT
CmnsLTP9.2R	AGTCTAGAACCCTTGATAGTCTCCAT
CmnsLTP5.9F	ATGGAGATGGGTCTGGTTCTAGT
CmnsLTP5.9R	TGAAGATGGGGTTGAGGTGTT
CmnsLTP5.11F	CACAGCCACAATGCCTTTGC
CmnsLTP5.11R	GTGAGCCTTCTGGTGAACCAAC
CmnsLTP9.3F	GCAACTCTCTGAAGTCCCTCACAAG
CmnsLTP9.3R	GGACACCAGCCATGTTACAAGC
CmnsLTP11.6F	TTCATGTTGAACGTGTTGCCA
CmnsLTP11.6R	CAGGAGGGTATTTCGGGTGTC
CmnsLTP2.5F	AAGCAAAAGCACCTACACCAGA
CmnsLTP2.5R	TTGCGATCTCTGATGATGACACA
CmnsLTP11.7F	TCTCCCTCAACCTCCTTTTTTTC
CmnsLTP11.7R	ACAAGTTAGCACACACACCCAACT
CmnsLTP11.8F	TCTCCCTCAACCTCCTTTTCTT
CmnsLTP11.8R	AAGTTAGCACACACACCCAACTTA
CmnsLTP1.10F	AAAGAGTAATGGTGGGTCGCC
CmnsLTP1.10R	TTTAGGGAGGTTAGCAGCTAGAGT
CmnsLTP1.11F	AACTCTCCATCGTAACCACCG
CmnsLTP1.11R	CTCCCTTTCGGAAGAAGTATCA
CmnsLTP1.12F	AAGGAGCAAATAGAGCAGGGAC
CmnsLTP1.12R	TGGGTTTCCAAGCCACACAT
CmnsLTP11.9F	GGACCTTCTTGGACTCATTAACC
CmnsLTP11.9R	CAGCAGGAACTGTCTTTTGGC
CmnsLTP11.10F	GCTCTCAGCAGCCATTCTAGTAG
CmnsLTP11.10R	AAGAAGGTCCACACAAACTCCA
CmnsLTP5.12F	GTGAATGTGGGAAATCTTCGC
CmnsLTP5.12R	CTGCAGCACCTATCAGAAACTTG
CmnsLTP1.13F	GCAACTAATCAACCCACGGC
CmnsLTP1.13R	ACCTGAGACTCCCGAACAACA
CmnsLTP6.1F	CCATCAAGTCTCAGCCCAATG
CmnsLTP6.1R	GTCAACACCTTTCACCACCG
CmnsLTP6.2F	CCATAAGGTCTCAGCTCAATGCC
CmnsLTP6.2R	CATCACCACCGCACAACAAT
CmnsLTP6.9F	CTGTGAGGTCAATGTGCTTGG
CmnsLTP6.9R	CAACACTCCCATGATGGCTTAG
CmnsLTP6.8F	AGAGGAGGCTTGGGATTAATGC
CmnsLTP6.8R	GCGACCACAACCTTCAACGAG
CmnsLTP5.10F	ATGGAGATGGGTCTGGTTCTAGT
CmnsLTP5.10R	TGAAGATGGGGTTGAGGTGTT
CmnsLTP3.1F	CAAATACTGCCTGCTGTAATGC
CmnsLTP3.1R	TTACAAGTGAGGGGAGGGAGAT
CmnsLTP9.1F	CCTTGTGGTAGCACTTTCTTCTCAG
CmnsLTP9.1R	CCAGATATCGGAGGTCCATTCA
CmnsLTP1.2F	CTGTTTGTGAGCCTGTGTTTGA
CmnsLTP1.2R	ACAGCATATCTTTGTTGGTACGG
CmnsLTP8.2F	AAGCATCAAGAGCAGCAGAAAA
CmnsLTP8.2R	GGGACTAGGTCCACTAGGAGAACT
CmnsLTP2.3F	GCAGCCAAAGATAGAGAGGAATG
CmnsLTP2.3R	TTCTGGTGAACTAGGATCCAAGTG
CmnsLTP11.1F	TACTAACCCAGGAAGAGGCCC
CmnsLTP11.1R	GCCTTGAATGAGAGTGCAGCA
CmnsLTP4.5F	TCTTTGGGTGTTGTCTTGGATATCAC
CmnsLTP4.5R	ATCTTGAACTTTGGAGTCTGCATGA
CmnsLTP5.8F	GCTGCCTCATTGGGTATTAATATAA
CmnsLTP5.8R	GTCTGATGCTGAAGTGGTAGTTGC
CmnsLTP6.9L-OEF	CGGGATCCATGGAAATTTCTTTTCTCAAAATTTA	Plant transformation and subcellular localization
CmnsLTP6.9S-OEF	CGGGATCCATGGCCCAAAGCTGTGAGGTCAAT
CmnsLTP6.9-OER	GGGGTACCTGTCCCTGGAACTGTTATAAC

## Sheet: Table S4
#ID	name	L2-1	L2-2	L2-3	W1	W2	W3	L1-1	L1-2	L1-3	L1_vs_L2_log2FC	L1_vs_L2_Pvalue	L1_vs_L2_VIP	L1_vs_L2_(FC_1_Pvalue_0.05_VIP_1)_regulated	W_vs_L1_log2FC	W_vs_L1_Pvalue	W_vs_L1_VIP	W_vs_L1_(FC_1_Pvalue_0.05_VIP_1)_regulated	W_vs_L2_log2FC	W_vs_L2_Pvalue	W_vs_L2_VIP	W_vs_L2_(FC_1_Pvalue_0.05_VIP_1)_regulated	KEGG_annotation	KEGG_pathway_annotation	LM_ID	NAME	SYSTEMATIC_NAME	SYNONYMS	CATEGORY(lipidmaps)	MAIN_CLASS(lipidmaps)	SUB_CLASS(lipidmaps)	HMDB_ID	kingdom(HMDB)	super_class(HMDB)	HMDB_taxonomy	sub_class(HMDB)	pubchem_compound_id(HMDB)	cas_registry_number(HMDB)
pos_1	ascr#14	1.82999e-07	4.22823e-08	2.64635e-07	2.21019e-07	2.73469e-07	1.03512e-07	1.71569e-07	3.23678e-08	9.94934e-08	0.629956	0.469742	0.704637	unchanged	-1.16709	0.205061	1.29381	unchanged	-0.537129	0.684821	0.427367	unchanged	--	--	LMFA13040036	ascr#14	7R-(3,6-dideoxy-alpha-L-arabino-hexopyranosyloxy)-octanoic acid	7R-(3'R,5'R-dihydroxy-6'S-methyl-(2H)-tetrahydropyran-2'-yloxy)-octanoic acid	Fatty Acyls [FA]	Fatty acyl glycosides [FA13]	Ascarosides [FA1304]	--	--	--	--	--	--	--
pos_2	3Z,9Z-hexadecadienoic acid	3.04768e-06	2.72967e-06	3.58603e-06	2.1498e-06	2.05707e-06	4.51983e-06	5.36989e-06	8.1809e-06	4.44313e-06	-0.903299	0.118516	1.42334	unchanged	1.09589	0.0961544	1.66864	unchanged	0.192588	0.821495	0.250769	unchanged	--	--	LMFA01030271	3Z,9Z-hexadecadienoic acid	3Z,9Z-hexadecadienoic acid	C16:2n-7,13	Fatty Acyls [FA]	Fatty Acids and Conjugates [FA01]	Unsaturated fatty acids [FA0103]	--	--	--	--	--	--	--
pos_3	6-oxo-Nonan-1-ol	5.03618e-08	8.38108e-08	4.95525e-08	3.13326e-08	8.44988e-08	1.06231e-07	7.26298e-08	9.38516e-08	5.59208e-08	-0.288635	0.458858	0.708703	unchanged	0.146202	0.996647	0.00499522	unchanged	-0.142433	0.644177	0.484601	unchanged	--	--	LMFA05000138	6-oxo-Nonan-1-ol	6-oxo-Nonan-1-ol	-	Fatty Acyls [FA]	Fatty alcohols [FA05]	-	--	--	--	--	--	--	--
pos_4	2,3,6-trimethyl-4-Octene	5.50869e-07	5.83167e-07	7.70091e-07	6.65495e-07	5.67249e-07	4.30354e-07	5.88513e-07	5.18469e-07	4.6614e-07	0.266183	0.247102	1.0758	unchanged	-0.0639444	0.72234	0.288894	unchanged	0.202238	0.45204	0.772132	unchanged	--	--	LMFA11000596	2,3,6-trimethyl-4-Octene	2,3,6-trimethyl-4-Octene	-	Fatty Acyls [FA]	Hydrocarbons [FA11]	-	--	--	--	--	--	--	--
pos_5	5,6-undecadien-8,10-diyn-1-ol	1.73026e-06	1.59171e-06	1.65654e-06	1.69177e-06	1.81731e-06	1.90428e-06	1.90028e-06	1.88193e-06	2.35365e-06	-0.29453	0.121685	1.42019	unchanged	0.174577	0.255333	1.12991	unchanged	-0.119953	0.131652	1.40786	unchanged	--	--	LMFA05000709	5,6-undecadien-8,10-diyn-1-ol	5,6(R)-undecadien-8,10-diyn-1-ol	-	Fatty Acyls [FA]	Fatty alcohols [FA05]	-	--	--	--	--	--	--	--
pos_6	5-oxo-7-decynoic acid	1.99098e-07	4.6639e-08	4.67903e-08	1.03564e-07	9.99486e-08	2.72347e-09	1.72832e-07	1.70068e-07	1.29082e-07	-1.04213	0.360603	0.892799	unchanged	2.35746	0.0995287	1.78995	unchanged	1.31533	0.663551	0.454846	unchanged	--	--	LMFA01030579	5-oxo-7-decynoic acid	5-oxo-7-decynoic acid	7-Decynoic acid, 5-oxo-	Fatty Acyls [FA]	Fatty Acids and Conjugates [FA01]	Unsaturated fatty acids [FA0103]	--	--	--	--	--	--	--
pos_7	PS(18:2(9Z,12Z)/0:0)	1.46452e-06	2.21362e-06	1.7926e-06	1.75136e-06	1.16234e-06	2.15523e-06	1.67422e-06	2.39202e-06	1.34736e-06	0.0356794	0.962396	0.0461134	unchanged	0.0994985	0.799084	0.359893	unchanged	0.135178	0.730605	0.362308	unchanged	--	--	LMGP03050011	PS(18:2(9Z,12Z)/0:0)	1-(9Z,12Z-octadecadienoyl)-glycero-3-phosphoserine	LPS(18:2(9Z,12Z)/0:0); LPS(18:2)	Glycerophospholipids [GP]	Glycerophosphoserines [GP03]	Monoacylglycerophosphoserines [GP0305]	--	--	--	--	--	--	--
pos_8	Methyl 8-hydroxy-11E,17-Octadecadien-9-ynoate	2.05053e-06	1.70559e-06	2.28298e-06	1.29209e-06	9.48415e-07	2.96735e-06	1.74635e-06	1.58172e-06	2.58728e-06	0.0533058	0.914365	0.113876	unchanged	0.324934	0.757842	0.202803	unchanged	0.37824	0.704961	0.418275	unchanged	--	--	LMFA01031056	Methyl 8-hydroxy-11E,17-Octadecadien-9-ynoate	Methyl 8-hydroxy-11E,17-Octadecadien-9-ynoate	11,17-Octadecadien-9-ynoic acid, 8-hydroxy-, methyl ester, (E)-; 8-Hydroxyoctadeca-11t,17-dien-9-ynoic acid, methyl ester	Fatty Acyls [FA]	Fatty Acids and Conjugates [FA01]	Unsaturated fatty acids [FA0103]	--	--	--	--	--	--	--
pos_9	1-O-stearoyl-omega-linoleoyloxy-Cer(t18:0(4OH,6OH)/32:0)	7.59842e-06	6.28087e-06	6.18101e-06	8.39731e-06	7.75862e-06	8.51479e-06	7.47882e-06	8.61393e-06	5.83251e-06	-0.116364	0.548491	0.565346	unchanged	-0.187366	0.375883	0.909533	unchanged	-0.303731	0.0583003	1.68137	unchanged	--	--	LMSP02040025	1-O-stearoyl-omega-linoleoyloxy-Cer(t18:0(4OH,6OH)/32:0)	1-O-octadecanoyl-N-(32-(9Z,12Z-octadecadienoyloxy)-dotriacontanoyl)-4-hydroxysphinganine	CER 1-O-E(EO)T; Cer(18:0;t18:0(4OH,6OH)/32:0;18:2(9Z,12Z))	Sphingolipids [SP]	Ceramides [SP02]	Acylceramides [SP0204]	--	--	--	--	--	--	--
pos_10	Myristoleyl arachidonate	1.73896e-05	1.83671e-05	1.58191e-05	1.57211e-05	1.71614e-05	1.50743e-05	1.73418e-05	2.65268e-05	1.40275e-05	-0.11765	0.632375	0.474608	unchanged	0.222003	0.469987	1.02521	unchanged	0.104352	0.281527	1.07162	unchanged	--	--	LMFA07010119	Myristoleyl arachidonate	9Z-tetradecenyl 5Z,8Z,11Z,14Z-eicosatetraenoate	WE(14:1(9Z)/20:4(5Z,8Z,11Z,14Z))	Fatty Acyls [FA]	Fatty esters [FA07]	Wax monoesters [FA0701]	--	--	--	--	--	--	--
pos_11	(2E,4E)-2,4-Decadien-1-ol	3.45957e-07	2.84149e-07	3.27406e-07	3.1223e-07	2.20972e-07	2.59306e-07	3.33237e-07	3.57744e-07	3.97017e-07	-0.185452	0.170748	1.15981	unchanged	0.467851	0.0440032	1.79272	up	0.282398	0.171352	1.29004	unchanged	--	--	LMFA05000543	(2E,4E)-2,4-Decadien-1-ol	(2E,4E)-deca-2,4-dien-1-ol	-	Fatty Acyls [FA]	Fatty alcohols [FA05]	-	--	--	--	--	--	--	--
pos_12	1-Docosene	9.14056e-08	5.79094e-08	1.80646e-07	2.47686e-07	4.22728e-08	1.89287e-08	1.4397e-07	1.33807e-07	9.37368e-09	0.801568	0.813992	0.244665	unchanged	-0.0447596	0.936729	0.0457807	unchanged	0.756808	0.936733	0.0734117	unchanged	--	--	LMFA11000312	1-Docosene	1-Docosene	-	Fatty Acyls [FA]	Hydrocarbons [FA11]	-	--	--	--	--	--	--	--
pos_13	Sorbaldehyde	2.03416e-07	1.79133e-07	2.08874e-07	3.42124e-07	1.97872e-07	6.56183e-08	2.76743e-07	1.48491e-07	8.3251e-08	0.384543	0.676383	0.420775	unchanged	-0.125598	0.759396	0.234063	unchanged	0.258946	0.958293	0.0700574	unchanged	--	--	LMFA06000006	Sorbaldehyde	2,4-hexadienal	Sorbic aldehyde	Fatty Acyls [FA]	Fatty aldehydes [FA06]	-	--	--	--	--	--	--	--
pos_14	Sabinic acid	5.90438e-07	5.95318e-07	5.45327e-07	5.79631e-07	4.44758e-07	3.45718e-07	4.36791e-07	4.76971e-07	3.29923e-07	0.493199	0.0524338	1.60209	unchanged	-0.124925	0.633662	0.38643	unchanged	0.368273	0.213577	1.30476	unchanged	--	--	LMFA01050039	Sabinic acid	12-hydroxy-dodecanoic acid	12-hydroxy lauric acid	Fatty Acyls [FA]	Fatty Acids and Conjugates [FA01]	Hydroxy fatty acids [FA0105]	--	--	--	--	--	--	--
pos_15	6Z,9Z,20-Heneicosatriene	8.09021e-07	5.27699e-07	6.8531e-07	7.27733e-07	4.83713e-07	8.76472e-07	1.32569e-07	8.58638e-07	9.3592e-07	0.485825	0.915354	0.137798	unchanged	-0.511364	0.861516	0.27261	unchanged	-0.0255395	0.88411	0.172412	unchanged	--	--	LMFA11000137	6Z,9Z,20-Heneicosatriene	6Z,9Z,20-Heneicosatriene	-	Fatty Acyls [FA]	Hydrocarbons [FA11]	-	--	--	--	--	--	--	--
pos_16	5,13-docosadienoic acid	5.53437e-07	7.17922e-07	7.88737e-07	5.06179e-07	1.02423e-06	1.48639e-06	1.61994e-06	2.35137e-06	1.05146e-06	-1.22527	0.11513	1.44825	unchanged	0.792588	0.233783	1.32496	unchanged	-0.432687	0.377567	0.953105	unchanged	--	--	LMFA01030131	5,13-docosadienoic acid	5,13-docosadienoic acid	C22:2n-9,17	Fatty Acyls [FA]	Fatty Acids and Conjugates [FA01]	Unsaturated fatty acids [FA0103]	--	--	--	--	--	--	--
pos_17	Protectin D1n-3 DPA	4.03233e-05	4.58722e-05	5.72751e-05	9.35174e-05	6.73523e-05	6.91343e-05	4.81981e-05	4.64802e-05	6.36202e-05	-0.142645	0.54044	0.588118	unchanged	-0.537095	0.0870475	1.69437	unchanged	-0.67974	0.0548133	1.66899	unchanged	--	--	LMFA04000096	Protectin D1n-3 DPA	10R,17S-dihydroxy-7Z,11E,13E,15Z,19Z-docosapentaenoic acid	PD1n-3 DPA	Fatty Acyls [FA]	Docosanoids [FA04]	Other Docosanoids [FA0400]	--	--	--	--	--	--	--
pos_18	(2S,3S)-2-hydroxytridecane-1,2,3-tricarboxylic acid	1.40922e-06	1.87402e-06	1.91262e-06	8.80493e-07	1.84334e-06	1.36816e-06	2.25069e-06	2.08407e-06	1.53609e-06	-0.170815	0.454566	0.722243	unchanged	0.566027	0.171665	1.46172	unchanged	0.395212	0.33054	1.01904	unchanged	--	--	LMFA01170074	(2S,3S)-2-hydroxytridecane-1,2,3-tricarboxylic acid	(2S,3S)-2-hydroxytridecane-1,2,3-tricarboxylic acid	(2S,3S)-2-Hydroxytridecane-1,2,3-tricarboxylate;(2S,3S)-2-hydroxytridecane-1,2,3-tricarboxylate;(2S,3S)-2-hydroxytridecane-1,2,3-tricarboxylic acid	Fatty Acyls [FA]	Fatty Acids and Conjugates [FA01]	Dicarboxylic acids [FA0117]	--	--	--	--	--	--	--
pos_19	Leiocin	2.42231e-08	9.47711e-10	0	0	0	0	7.26116e-12	0	7.64996e-15	9.53965	0.400631	0	unchanged	6.17933	0.422042	0	unchanged	15.719	0.40052	0	unchanged	--	--	LMPK12080017	Leiocin	-	-	Polyketides [PK]	Flavonoids [PK12]	Isoflavans [PK1208]	--	--	--	--	--	--	--
pos_20	Cer(d18:2/28:0)	7.43584e-07	7.58221e-07	8.89256e-07	9.31717e-07	8.59656e-07	5.88836e-07	1.04165e-06	7.67939e-07	8.71803e-07	-0.158695	0.36658	0.873488	unchanged	0.188093	0.49008	0.830513	unchanged	0.0293986	0.976879	0.0313393	unchanged	--	--	LMSP02010175	Cer(d18:2/28:0)	N-(octacosanoyl)-4E,14Z-sphingadienine	Cer[NSD]	Sphingolipids [SP]	Ceramides [SP02]	N-acylsphingosines (ceramides) [SP0201]	--	--	--	--	--	--	--
pos_21	PA(13:0/0:0)	1.01503e-06	1.33082e-06	1.72503e-06	1.44381e-06	1.47085e-06	6.07327e-07	1.53473e-06	9.87932e-07	8.95828e-07	0.259563	0.489786	0.640583	unchanged	0.024894	0.926006	0.00169839	unchanged	0.284457	0.631316	0.514804	unchanged	--	--	LMGP10050001	PA(13:0/0:0)	1-tridecanoyl-sn-glycero-3-phosphate	LPA(13:0); LPA(13:0)	Glycerophospholipids [GP]	Glycerophosphates [GP10]	Monoacylglycerophosphates [GP1005]	--	--	--	--	--	--	--
pos_22	Ethyl 2-methyl-3,4-pentadienoate	1.88441e-07	1.37045e-07	7.87289e-08	2.00121e-07	3.17573e-07	3.90818e-07	4.50792e-07	5.28606e-07	2.85467e-07	-1.68808	0.0406175	1.61291	down	0.484508	0.264445	1.26174	unchanged	-1.20358	0.0738561	1.59656	unchanged	--	--	LMFA07010858	Ethyl 2-methyl-3,4-pentadienoate	ethyl 2-methylpenta-3,4-dienoate	-	Fatty Acyls [FA]	Fatty esters [FA07]	Wax monoesters [FA0701]	--	--	--	--	--	--	--
pos_23	5-methyl-2E-tridecenoic acid	3.59825e-07	4.09792e-07	3.73589e-07	4.026e-07	2.00406e-07	1.38531e-06	3.25195e-06	6.25152e-06	2.39607e-06	-3.26277	0.0918501	1.53287	unchanged	2.92252	0.0946368	1.82041	unchanged	-0.340254	0.521995	0.72476	unchanged	--	--	LMFA01020108	5-methyl-2E-tridecenoic acid	5-methyl-2E-tridecenoic acid	-	Fatty Acyls [FA]	Fatty Acids and Conjugates [FA01]	Branched fatty acids [FA0102]	--	--	--	--	--	--	--
pos_24	4,4-dimethyl-14alpha-hydroxymethyl-5alpha-cholest-8-en-3beta-ol	2.38612e-05	2.26216e-05	1.88458e-05	2.07367e-05	3.11326e-05	2.02122e-05	1.51838e-05	1.41223e-05	1.46164e-05	0.566172	0.0373264	1.68978	up	-0.685914	0.117481	1.71106	unchanged	-0.119742	0.605161	0.549963	unchanged	--	--	LMST01010224	-	4,4-dimethyl-14alpha-hydroxymethyl-5alpha-cholest-8-en-3beta-ol	lanost-8-en-3beta,30-diol	Sterol Lipids [ST]	Sterols [ST01]	Cholesterol and derivatives [ST0101]	HMDB0062380	Organic compounds	Lipids and lipid-like molecules	Prenol lipids	Triterpenoids	15698821	59200-39-4
pos_25	Panaxynol	6.25143e-07	5.77322e-07	5.09382e-07	6.0792e-07	5.80953e-07	4.19453e-07	5.51486e-07	4.16193e-07	4.65526e-07	0.260957	0.149713	1.21569	unchanged	-0.157124	0.462648	0.770355	unchanged	0.103833	0.643817	0.489281	unchanged	--	--	LMFA05000689	Falcarinol	1,9Z-heptadecadien-4,6-diyn-3R-ol	Panaxynol; CHEBI:66722; (3R,9Z)-heptadeca-1,9-dien-4,6-diyn-3-ol; 1,9-Heptadecadiene-4,6-diyn-3-ol	Fatty Acyls [FA]	Fatty alcohols [FA05]	-	HMDB0039588	Organic compounds	Lipids and lipid-like molecules	Fatty Acyls	Fatty alcohols	5353620	81203-57-8
pos_26	15-methyl-15S-PGF2alpha	2.51601e-05	2.3053e-05	2.16091e-05	2.00452e-05	1.91511e-05	4.13034e-05	1.82127e-05	1.63082e-05	2.52643e-05	0.246696	0.346578	0.913725	unchanged	-0.359765	0.448041	1.02904	unchanged	-0.113069	0.672922	0.477876	unchanged	--	--	LMFA03010080	15-methyl-15S-PGF2alpha	9S,11R,15S-trihydroxy-15-methyl-5Z,13E-prostadienoic acid	15-methyl-15S-Prostaglandin F2alpha	Fatty Acyls [FA]	Eicosanoids [FA03]	Prostaglandins [FA0301]	--	--	--	--	--	--	--
pos_27	4-keto-n-caproic acid	2.89795e-07	1.91015e-07	2.36792e-07	2.16642e-07	2.69185e-07	2.47996e-07	2.6753e-07	2.62181e-07	3.58542e-07	-0.313358	0.250756	1.01508	unchanged	0.266061	0.238509	1.16971	unchanged	-0.0472962	0.877762	0.166005	unchanged	--	--	LMFA01060009	4-keto-n-caproic acid	4-oxo-hexanoic acid	-	Fatty Acyls [FA]	Fatty Acids and Conjugates [FA01]	Oxo fatty acids [FA0106]	--	--	--	--	--	--	--
pos_28	PS(15:1(9Z)/22:1(11Z))	3.06981e-06	2.89981e-06	3.74761e-06	3.64785e-06	3.30315e-06	2.22215e-06	1.84812e-08	3.17248e-06	2.70725e-06	2.57181	0.32375	1.00308	unchanged	-2.46607	0.39023	0.952739	unchanged	0.105745	0.739652	0.356341	unchanged	--	--	LMGP03010188	PS(15:1(9Z)/22:1(11Z))	1-(9Z-pentadecenoyl)-2-(11Z-docosenoyl)-glycero-3-phosphoserine	PS(37:2); PS(15:1_22:1)	Glycerophospholipids [GP]	Glycerophosphoserines [GP03]	Diacylglycerophosphoserines [GP0301]	--	--	--	--	--	--	--
pos_29	2E-methyl-glutaconic acid	1.01981e-07	8.67806e-08	5.77597e-08	8.90043e-08	0	1.49576e-06	3.68018e-08	2.44893e-08	1.63219e-07	0.599002	0.886472	0.139995	unchanged	7.15401	0.448299	1.02512	unchanged	7.75301	0.454368	0.842082	unchanged	--	--	LMFA01170079	2E-methyl-glutaconic acid	2-methyl-2E-pentenedioic acid	-	Fatty Acyls [FA]	Fatty Acids and Conjugates [FA01]	Dicarboxylic acids [FA0117]	--	--	--	--	--	--	--
pos_30	3-hydroxy-3-methyl-2-oxo-pentanoic acid	2.30541e-06	1.84019e-06	1.92007e-06	2.42818e-06	1.81051e-06	1.07876e-06	2.01616e-06	1.34048e-06	1.02205e-06	0.520071	0.186265	1.20128	unchanged	-0.259943	0.558691	0.54787	unchanged	0.260128	0.597826	0.565769	unchanged	--	--	LMFA01020278	3-hydroxy-3-methyl-2-oxo-pentanoic acid	3-hydroxy-3-methyl-2-oxo-pentanoic acid	-	Fatty Acyls [FA]	Fatty Acids and Conjugates [FA01]	Branched fatty acids [FA0102]	--	--	--	--	--	--	--
pos_31	Ecdysone 22-linoleate	7.00514e-05	8.81151e-05	9.0048e-05	0.000120667	9.20078e-05	4.79206e-05	8.40549e-05	7.66008e-05	5.29445e-05	0.235109	0.373503	0.825729	unchanged	-0.214065	0.550888	0.558824	unchanged	0.021044	0.866684	0.191221	unchanged	--	--	LMST01010443	Ecdysone 22-linoleate	22-O-(9Z,12Z-octadecdienoyl)-2beta,3beta,14alpha,22R,25-pentahydroxy-5beta-cholest-7-en-6-one	-	Sterol Lipids [ST]	Sterols [ST01]	Cholesterol and derivatives [ST0101]	--	--	--	--	--	--	--
pos_32	2,4-decadienal	2.06953e-06	1.77054e-06	1.51269e-06	2.01025e-06	2.10195e-06	2.77356e-06	3.5675e-06	3.56954e-06	2.34642e-06	-0.810166	0.0621849	1.55354	unchanged	0.450093	0.157675	1.5339	unchanged	-0.360073	0.162631	1.33367	unchanged	--	--	LMFA06000057	2,4-decadienal	2,4-decadienal	-	Fatty Acyls [FA]	Fatty aldehydes [FA06]	-	--	--	--	--	--	--	--
pos_33	Valeric acid	2.06702e-07	2.73194e-07	3.89862e-07	3.56e-07	3.76344e-07	2.84431e-07	4.89932e-07	3.77644e-07	2.68979e-07	-0.392221	0.347379	0.875999	unchanged	0.128365	0.609966	0.730586	unchanged	-0.263857	0.476061	0.746417	unchanged	--	--	LMFA01010005	Valeric acid	Pentanoic acid	C5:0; Valerianic acid	Fatty Acyls [FA]	Fatty Acids and Conjugates [FA01]	Straight chain fatty acids [FA0101]	HMDB0000892	Organic compounds	Lipids and lipid-like molecules	Fatty Acyls	Fatty acids and conjugates	7991	109-52-4
pos_34	9S-(2-cyclopentenyl)-1-nonanol	1.14292e-06	7.98852e-07	7.78817e-07	4.82888e-07	5.40807e-07	1.39127e-06	6.74507e-07	6.70415e-07	9.87132e-07	0.223911	0.459057	0.710197	unchanged	0.0989978	0.935968	0.24674	unchanged	0.322909	0.771394	0.316061	unchanged	--	--	LMFA05000039	9S-(2-cyclopentenyl)-1-nonanol	9S-(2-cyclopentenyl)-1-nonanol	9S-(2-cyclopentenyl)-nonan-1-ol	Fatty Acyls [FA]	Fatty alcohols [FA05]	-	--	--	--	--	--	--	--
pos_35	TG(20:1(11Z)/20:5(5Z,8Z,11Z,14Z,17Z)/22:3(10Z,13Z,16Z))[iso6]	0.000528306	0.0013523	7.08133e-05	2.65377e-06	6.63578e-08	0.000138343	1.90897e-06	1.89067e-06	9.13453e-06	6.84979	0.226961	1.18212	unchanged	0.145487	0.448459	1.02148	unchanged	6.99527	0.247686	1.25532	unchanged	--	--	LMGL03012054	TG(20:1(11Z)/20:5(5Z,8Z,11Z,14Z,17Z)/22:3(10Z,13Z,16Z))[iso6]	1-(11Z-eicosenoyl)-2-(5Z,8Z,11Z,14Z,17Z-eicosapentaenoyl)-3-(10Z,13Z,16Z-docosatrienoyl)-sn-glycerol	TG(20:1/20:5/22:3)[iso6]; TG(62:9); TG(20:1_20:5_22:3)	Glycerolipids [GL]	Triradylglycerols [GL03]	Triacylglycerols [GL0301]	--	--	--	--	--	--	--
pos_36	3Z,9Z,15Z-docosatrienoic acid	2.14171e-06	1.62905e-06	2.41594e-06	8.93549e-07	9.05949e-07	3.26961e-06	3.32416e-06	5.38352e-06	2.90623e-06	-0.875102	0.132478	1.36132	unchanged	1.43215	0.118459	1.55627	unchanged	0.557048	0.689367	0.443438	unchanged	--	--	LMFA01030409	3Z,9Z,15Z-docosatrienoic acid	3Z,9Z,15Z-docosatrienoic acid	C22:3n-7,13,19	Fatty Acyls [FA]	Fatty Acids and Conjugates [FA01]	Unsaturated fatty acids [FA0103]	--	--	--	--	--	--	--
pos_37	(E)-2-Methyl-2-butenyl butyrate	5.53702e-07	4.95466e-07	6.09672e-07	4.27863e-07	5.55719e-07	6.14997e-07	6.08467e-07	7.00761e-07	4.87834e-07	-0.104854	0.556124	0.552625	unchanged	0.169469	0.469333	0.87489	unchanged	0.0646145	0.773684	0.32242	unchanged	--	--	LMFA07010580	(E)-2-Methyl-2-butenyl butyrate	(E)-2-Methyl-2-butenyl butyrate	WE(4:1(2E)(2Me)/4:0)	Fatty Acyls [FA]	Fatty esters [FA07]	Wax monoesters [FA0701]	--	--	--	--	--	--	--
pos_38	3Z-Octen-1-ol	3.58795e-07	4.03163e-07	5.72987e-07	6.04592e-07	5.43086e-07	3.48797e-07	5.10348e-07	4.98069e-07	4.11755e-07	-0.112196	0.721702	0.349967	unchanged	-0.0433058	0.782123	0.180102	unchanged	-0.155502	0.622958	0.51589	unchanged	--	--	LMFA05000128	3Z-Octen-1-ol	3Z-Octen-1-ol	-	Fatty Acyls [FA]	Fatty alcohols [FA05]	-	--	--	--	--	--	--	--
pos_39	Amphimic acid A	2.40902e-05	2.82333e-05	2.55507e-05	3.7811e-05	3.27412e-05	2.42345e-05	3.494e-05	4.75375e-05	2.62187e-05	-0.441778	0.235959	1.15523	unchanged	0.179189	0.567861	0.840558	unchanged	-0.262589	0.288394	1.135	unchanged	--	--	LMFA01140059	Amphimic acid A	(11S)-10,11-methylene-5Z,9E-heptacosadienoic acid	-	Fatty Acyls [FA]	Fatty Acids and Conjugates [FA01]	Carbocyclic fatty acids [FA0114]	--	--	--	--	--	--	--
pos_40	2,4-nonadienal	7.94988e-07	7.37868e-07	6.83548e-07	8.41324e-07	7.63031e-07	1.28463e-06	1.68017e-06	1.18565e-06	9.53635e-07	-0.748077	0.127112	1.44238	unchanged	0.401295	0.317198	1.08985	unchanged	-0.346783	0.300085	1.13152	unchanged	--	--	LMFA06000045	2,4-nonadienal	2,4-nonadienal	-	Fatty Acyls [FA]	Fatty aldehydes [FA06]	-	--	--	--	--	--	--	--
pos_41	11-undecanolactone	3.20534e-07	2.92885e-07	2.82548e-07	2.38546e-07	1.86532e-07	2.52232e-07	2.24916e-07	2.13735e-07	2.27072e-07	0.426982	0.0129835	1.7609	up	-0.013361	0.866307	0.291052	unchanged	0.413621	0.0469581	1.68983	up	--	--	LMFA07040001	11-undecanolactone	11-undecanolactone	-	Fatty Acyls [FA]	Fatty esters [FA07]	Lactones [FA0704]	--	--	--	--	--	--	--
pos_42	4,6-Decadiyn-1-ol	0	0	0	1.13438e-07	5.60838e-08	3.16784e-07	0	0	1.06273e-07	-9.34989	0.42265	0.828299	unchanged	-18.949	0.247105	1.40969	unchanged	-28.2989	0.176931	1.44218	unchanged	--	--	LMFA05000629	4,6-Decadiyn-1-ol	deca-4,6-diyn-1-ol	-	Fatty Acyls [FA]	Fatty alcohols [FA05]	-	--	--	--	--	--	--	--
pos_43	PG-PS	8.36421e-06	1.25953e-05	9.44859e-06	1.68193e-05	1.14677e-05	9.80053e-06	9.22753e-06	7.68089e-06	1.26408e-05	0.0506336	0.889867	0.105354	unchanged	-0.359057	0.338068	1.08231	unchanged	-0.308423	0.370159	0.933741	unchanged	--	--	LMGP20040016	PG-PS	1-hexadecanoyl-2-glutaryl-sn-glycero-3-phosphoserine	1-palmitoyl-2-glutaryl-sn-glycero-3-phosphoserine	Glycerophospholipids [GP]	Oxidized glycerophospholipids [GP20]	Oxidized glycerophosphoserines [GP2004]	--	--	--	--	--	--	--
pos_44	PI(17:0/22:2(13Z,16Z))	0.000257417	0.000316414	0.000194589	0.000269731	0.000421123	3.78806e-05	0.000158452	0.000135261	8.71097e-05	1.02855	0.0455122	1.54452	up	-0.401532	0.40789	0.89287	unchanged	0.627019	0.91867	0.121263	unchanged	--	--	LMGP06010214	PI(17:0/22:2(13Z,16Z))	1-heptadecanoyl-2-(13Z,16Z-docosadienoyl)-glycero-3-phospho-(1'-myo-inositol)	PI(39:2); PI(17:0_22:2)	Glycerophospholipids [GP]	Glycerophosphoinositols [GP06]	Diacylglycerophosphoinositols [GP0601]	--	--	--	--	--	--	--
pos_45	triacontan-1,14-diol	5.26681e-06	4.41095e-06	3.81838e-06	5.35493e-06	4.03213e-06	3.08497e-06	4.4576e-06	3.32114e-06	3.56935e-06	0.249124	0.260823	1.00589	unchanged	-0.111353	0.648647	0.459686	unchanged	0.137771	0.688375	0.413703	unchanged	--	--	LMFA05000068	triacontan-1,14-diol	triacontan-1,14-diol	-	Fatty Acyls [FA]	Fatty alcohols [FA05]	-	--	--	--	--	--	--	--
pos_46	4-Hydrocinnamoyl-2,2,5-trimethyl-4-cyclopentene-1,3-dione	2.1144e-06	2.77401e-06	3.71518e-06	3.65151e-06	3.62794e-06	2.67563e-06	3.89774e-06	3.28084e-06	2.80737e-06	-0.24009	0.463803	0.707632	unchanged	0.00613365	0.98287	0.164974	unchanged	-0.233957	0.474952	0.737212	unchanged	--	--	LMPK12120611	-	4-Hydrocinnamoyl-2,2,5-trimethyl-4-cyclopentene-1,3-dione	-	Polyketides [PK]	Flavonoids [PK12]	Chalcones and dihydrochalcones [PK1212]	--	--	--	--	--	--	--
pos_47	Lepadin D	7.30734e-06	6.83798e-06	7.48397e-06	6.75628e-06	6.76975e-06	4.30226e-06	5.23726e-06	5.76825e-06	5.62295e-06	0.379483	0.00297242	1.77884	up	-0.0707177	0.676447	0.406142	unchanged	0.308766	0.25956	1.20818	unchanged	--	--	LMSP01080052	Lepadin D	5S-(5S-hydroxyoctyl)-2S-methyldecahydroquinolin-3R-ol	-	Sphingolipids [SP]	Sphingoid bases [SP01]	Sphingoid base analogs [SP0108]	--	--	--	--	--	--	--
pos_48	10-hydroxy-2E,8E-Decadiene-4,6-diynoic acid	1.3689e-07	6.62074e-08	9.50381e-08	1.39648e-07	6.42411e-08	4.29071e-07	1.2852e-07	1.455e-07	5.00872e-07	-1.1476	0.319856	0.998452	unchanged	0.427627	0.788184	0.130304	unchanged	-0.719972	0.421937	0.895267	unchanged	--	--	LMFA01030707	10-hydroxy-2E,8E-Decadiene-4,6-diynoic acid	10-hydroxy-2E,8E-Decadiene-4,6-diynoic acid	-	Fatty Acyls [FA]	Fatty Acids and Conjugates [FA01]	Unsaturated fatty acids [FA0103]	--	--	--	--	--	--	--
pos_49	18:2 Cholesterol ester	2.0885e-05	2.26933e-05	1.95264e-05	2.13692e-05	2.6311e-05	4.58606e-05	3.95972e-05	2.96018e-05	2.96804e-05	-0.636809	0.0604725	1.61213	unchanged	0.144047	0.842884	0.15199	unchanged	-0.492762	0.307093	1.1199	unchanged	--	--	LMST01020008	18:2 Cholesterol ester	cholest-5-en-3beta-yl (9Z,12Z-octadecadienoate)	CE(18:2)	Sterol Lipids [ST]	Sterols [ST01]	Steryl esters [ST0102]	--	--	--	--	--	--	--
pos_50	4,7-dioxo-octanoic acid	1.03634e-08	2.27535e-08	6.42276e-09	1.58433e-08	2.82176e-08	4.07456e-07	9.10236e-07	5.55692e-09	1.33703e-09	-0.719593	0.435252	0.824039	unchanged	-1.5838	0.672082	0.484915	unchanged	-2.3034	0.397184	0.946505	unchanged	--	--	LMFA01060156	4,7-dioxo-octanoic acid	4,7-dioxo-octanoic acid	-	Fatty Acyls [FA]	Fatty Acids and Conjugates [FA01]	Oxo fatty acids [FA0106]	--	--	--	--	--	--	--
pos_51	6Z-Heneicosen-9-one	5.15985e-07	5.97262e-07	3.43787e-07	7.8112e-07	9.57447e-07	1.25851e-06	6.13743e-07	4.26201e-07	6.90135e-07	-0.25628	0.448144	0.742972	unchanged	-0.794113	0.0737015	1.83659	unchanged	-1.05039	0.0462593	1.70917	down	--	--	LMFA12000215	6Z-Heneicosen-9-one	6Z-Heneicosen-9-one	-	Fatty Acyls [FA]	Oxygenated hydrocarbons [FA12]	-	--	--	--	--	--	--	--
pos_52	Odyssic acid	1.01996e-06	9.84433e-07	1.07962e-06	1.26391e-06	1.22993e-06	8.91499e-07	1.03652e-06	9.89945e-07	9.03858e-07	0.0750236	0.349662	0.879252	unchanged	-0.193144	0.330177	1.01237	unchanged	-0.118121	0.4897	0.765585	unchanged	--	--	LMFA01031114	Odyssic acid	4-hydroxy-5,6-dodecadiene-8,10-diynoic acid	-	Fatty Acyls [FA]	Fatty Acids and Conjugates [FA01]	Unsaturated fatty acids [FA0103]	--	--	--	--	--	--	--
pos_53	Chuanxiongoside A	3.88795e-07	2.92451e-07	3.89341e-07	6.09009e-07	1.51604e-07	3.66033e-08	3.24532e-07	1.83423e-07	1.26106e-07	0.853352	0.116122	1.35609	unchanged	0.383787	0.791323	0.223178	unchanged	1.23714	0.656344	0.483497	unchanged	--	--	LMFA01050586	Chuanxiongoside A	10-beta-D-glucopyranosyloxy-deca-8Z-en-4,6-diynoic acid	-	Fatty Acyls [FA]	Fatty Acids and Conjugates [FA01]	Hydroxy fatty acids [FA0105]	--	--	--	--	--	--	--
pos_54	(Z)-3-Nonenyl (E)-2-hexenoate	4.55335e-06	4.03998e-06	5.06986e-06	3.38103e-06	2.97603e-06	6.33402e-06	7.21599e-06	1.13608e-05	6.18672e-06	-0.814383	0.139816	1.37363	unchanged	0.997465	0.11195	1.63202	unchanged	0.183081	0.792559	0.290995	unchanged	--	--	LMFA07010631	(Z)-3-Nonenyl (E)-2-hexenoate	(Z)-3-Nonenyl (E)-2-hexenoate	WE(9:1(3Z)/6:1(2E))	Fatty Acyls [FA]	Fatty esters [FA07]	Wax monoesters [FA0701]	--	--	--	--	--	--	--
pos_55	12-amino-octadecanoic acid	9.58463e-07	5.94189e-07	7.37818e-07	7.97402e-07	8.13064e-07	5.93956e-07	4.60082e-07	3.62861e-07	7.58387e-07	0.576889	0.212974	1.10845	unchanged	-0.53493	0.223399	1.38395	unchanged	0.0419591	0.834311	0.217695	unchanged	--	--	LMFA01100008	12-amino-octadecanoic acid	12-amino-octadecanoic acid	-	Fatty Acyls [FA]	Fatty Acids and Conjugates [FA01]	Amino fatty acids [FA0110]	--	--	--	--	--	--	--
pos_56	2E,4E-undecadienoic acid	1.14015e-06	9.80477e-07	1.14046e-06	1.17548e-06	1.23656e-06	1.13754e-06	1.26146e-06	1.51469e-06	1.14382e-06	-0.259193	0.172126	1.21092	unchanged	0.134155	0.377154	1.19656	unchanged	-0.125039	0.208295	1.24826	unchanged	--	--	LMFA01030222	2E,4E-undecadienoic acid	2E,4E-undecadienoic acid	C11:2n-7,9	Fatty Acyls [FA]	Fatty Acids and Conjugates [FA01]	Unsaturated fatty acids [FA0103]	--	--	--	--	--	--	--
pos_57	Spisulosine	1.45606e-06	1.64399e-06	1.82606e-06	1.98984e-06	1.73644e-06	1.21328e-06	1.86847e-06	1.63826e-06	1.40981e-06	0.00615606	0.986	0.00586376	unchanged	0.013945	0.978556	0.108744	unchanged	0.0201011	0.986997	0.0192412	unchanged	--	--	LMSP01080032	Spisulosine	1-deoxy-sphinganine	(2S,3R)-2-aminooctadecan-3-ol; 2S-amino-octadecan-3R-ol	Sphingolipids [SP]	Sphingoid bases [SP01]	Sphingoid base analogs [SP0108]	--	--	--	--	--	--	--
pos_58	2-amino-2,3,7-trideoxy-D-lyxo-hept-6-ulosonic acid	3.06601e-07	3.06441e-07	4.55772e-07	4.46369e-07	4.82791e-07	1.90464e-07	4.55889e-07	4.58758e-07	2.31606e-07	-0.0592685	0.791015	0.25112	unchanged	0.079646	0.944175	0.259872	unchanged	0.0203776	0.881383	0.156764	unchanged	C16850	Biosynthesis of secondary metabolites(ko01110)	LMFA01050473	2-amino-2,3,7-trideoxy-D-lyxo-hept-6-ulosonic acid	2-amino-2,3,7-trideoxy-D-lyxo-hept-6-ulosonic acid	2-Amino-3,7-dideoxy-D-threo-hept-6-ulosonic acid	Fatty Acyls [FA]	Fatty Acids and Conjugates [FA01]	Hydroxy fatty acids [FA0105]	--	--	--	--	--	--	--
pos_59	DGDG(16:0/18:3(9Z,12Z,15Z))	0.00386278	0.00244982	0.00292219	0.00266532	0.00206849	0.00570665	0.00339462	0.00297436	0.00387944	-0.167436	0.535573	0.586504	unchanged	0.105382	0.960452	0.194944	unchanged	-0.0620537	0.763571	0.338646	unchanged	--	--	LMGL05010064	DGDG(16:0/18:3(9Z,12Z,15Z))	1-hexadecanoyl-2-(9Z,12Z,15Z-octadecatrienoyl)-3-O-(alpha-D-galactosyl-1-6-beta-D-galactosyl)-sn-glycerol	Digalactosyldiacylglycerol(16:0/18:3(9Z,12Z,15Z); 1-O-Palmitoyl-2-O-linolenoyl-3-O-(6-O-alpha-D-galactopyranosyl-beta-D-galactopyranosyl)-L-glycerol	Glycerolipids [GL]	Glycosyldiradylglycerols [GL05]	Glycosyldiacylglycerols [GL0501]	--	--	--	--	--	--	--
pos_60	Amorphigenol O-glucoside	2.2989e-05	2.44978e-05	2.26968e-05	2.52945e-05	2.21173e-05	3.06966e-05	2.27832e-05	4.20511e-05	2.97344e-05	-0.385387	0.285308	1.05561	unchanged	0.243387	0.444169	0.925976	unchanged	-0.142	0.40297	0.926537	unchanged	--	--	LMPK12060005	Amorphigenol O-glucoside	-	-	Polyketides [PK]	Flavonoids [PK12]	Rotenoid flavonoids [PK1206]	--	--	--	--	--	--	--
pos_61	4-hydroxy caproaldehyde	6.02549e-07	6.02275e-07	8.18878e-07	7.70114e-07	7.42633e-07	5.1225e-07	1.95034e-08	6.47064e-07	5.64514e-07	1.79415	0.311444	1.00638	unchanged	-1.78729	0.312364	1.11879	unchanged	0.00686019	0.997035	0.000855272	unchanged	--	--	LMFA06000013	4-hydroxy caproaldehyde	4-hydroxy-hexanal	-	Fatty Acyls [FA]	Fatty aldehydes [FA06]	-	--	--	--	--	--	--	--
pos_62	cucujolide XI	2.04561e-06	2.24228e-06	1.79689e-06	2.15702e-06	2.58126e-06	2.40728e-06	3.05212e-06	3.66574e-06	2.04839e-06	-0.491804	0.192254	1.23993	unchanged	0.257963	0.371004	1.19667	unchanged	-0.233842	0.118419	1.40669	unchanged	--	--	LMFA07040144	cucujolide XI	9Z,12Z-octadecen-15R-olide	(9Z,12Z,15R)-octadeca-9,12-dien-15-olide	Fatty Acyls [FA]	Fatty esters [FA07]	Lactones [FA0704]	--	--	--	--	--	--	--
pos_63	3,5,7,9,11-dodecapentaenoic acid	2.632e-06	2.42231e-06	2.33843e-06	3.6697e-06	3.7088e-06	3.92207e-06	4.64317e-06	3.43053e-06	2.89939e-06	-0.543737	0.143296	1.39621	unchanged	-0.0696471	0.852947	0.168981	unchanged	-0.613384	0.000398383	1.97982	down	--	--	LMFA01030243	3,5,7,9,11-dodecapentaenoic acid	3,5,7,9,11-dodecapentaenoic acid	C12:5n-1,3,5,7,9	Fatty Acyls [FA]	Fatty Acids and Conjugates [FA01]	Unsaturated fatty acids [FA0103]	--	--	--	--	--	--	--
pos_64	2,4-Dimethyl-2E,4E-heptadien-1-ol	1.33532e-06	1.30993e-06	1.03937e-06	7.18008e-07	8.61527e-07	7.64825e-07	4.24211e-07	8.81175e-07	1.04004e-06	0.741798	0.120977	1.35864	unchanged	-0.094415	0.998656	0.0609745	unchanged	0.647383	0.027099	1.82427	up	--	--	LMFA05000118	2,4-Dimethyl-2E,4E-heptadien-1-ol	2,4-Dimethyl-2E,4E-heptadien-1-ol	-	Fatty Acyls [FA]	Fatty alcohols [FA05]	-	--	--	--	--	--	--	--
pos_65	2-amino-14,16-dimethyloctadecan-3-ol	1.91741e-07	2.04778e-07	3.44229e-07	2.53889e-07	2.88218e-07	2.04571e-07	3.43222e-07	2.64378e-07	1.2767e-07	0.0741392	0.982878	0.0220999	unchanged	-0.123267	0.95913	0.0875493	unchanged	-0.0491276	0.97339	0.0259151	unchanged	--	--	LMSP01080031	-	2-amino-14,16-dimethyloctadecan-3-ol	-	Sphingolipids [SP]	Sphingoid bases [SP01]	Sphingoid base analogs [SP0108]	--	--	--	--	--	--	--
pos_66	3-Acetoxy-eicosanoic acid	2.3675e-05	2.39118e-05	2.40689e-05	4.10872e-05	3.2969e-05	5.13033e-05	3.09217e-05	2.39848e-05	4.96111e-05	-0.477715	0.288621	1.08253	unchanged	-0.305815	0.501808	0.9387	unchanged	-0.78353	0.0776323	1.73424	unchanged	--	--	LMFA01050546	3-Acetoxy-eicosanoic acid	3-Acetoxy-eicosanoic acid	3-Acetoxy-icosanoic acid	Fatty Acyls [FA]	Fatty Acids and Conjugates [FA01]	Hydroxy fatty acids [FA0105]	--	--	--	--	--	--	--
pos_67	5,7,9,11,13-tetradecapentaenoic acid	1.21311e-06	1.07903e-06	1.25498e-06	1.06145e-06	1.19227e-06	1.21545e-06	1.29251e-06	1.25311e-06	1.24437e-06	-0.0983316	0.263345	1.07244	unchanged	0.129956	0.146145	1.55187	unchanged	0.031624	0.73492	0.368523	unchanged	--	--	LMFA01030258	5,7,9,11,13-tetradecapentaenoic acid	5,7,9,11,13-tetradecapentaenoic acid	C14:5n-1,3,5,7,9	Fatty Acyls [FA]	Fatty Acids and Conjugates [FA01]	Unsaturated fatty acids [FA0103]	--	--	--	--	--	--	--
pos_68	(24R)-25-fluoro-1alpha,24-dihydroxy-24-methylvitamin D3 / (24R)-25-fluoro-1alpha,24-dihydroxy-24-methylcholecalciferol	9.31919e-07	7.72372e-07	6.86097e-07	1.05814e-06	1.14586e-06	1.53541e-06	1.40028e-06	1.47941e-06	1.07178e-06	-0.722871	0.0328052	1.60784	down	0.084718	0.732633	0.423907	unchanged	-0.638153	0.0730322	1.62752	unchanged	--	--	LMST03020328	(24R)-25-fluoro-1alpha,24-dihydroxy-24-methylvitamin D3 / (24R)-25-fluoro-1alpha,24-dihydroxy-24-methylcholecalciferol	(5Z,7E)-(1S,3R,24R)-25-fluoro-24-methyl-9,10-seco-5,7,10(19)-cholestatrien-1,3,24-triol	-	Sterol Lipids [ST]	Secosteroids [ST03]	Vitamin D3 and derivatives [ST0302]	--	--	--	--	--	--	--
pos_69	Campherene-2,13-diol	1.27488e-07	1.34244e-07	1.51864e-07	1.07976e-07	1.44684e-07	7.43252e-08	3.18259e-08	9.85876e-08	8.60803e-08	1.08883	0.0716548	1.55221	unchanged	-0.701343	0.270895	1.12136	unchanged	0.387488	0.289448	1.12917	unchanged	--	--	LMPR0103800001	Campherene-2,13-diol	-	-	Prenol Lipids [PR]	Isoprenoids [PR01]	C15 isoprenoids (sesquiterpenes) [PR0103]	--	--	--	--	--	--	--
pos_70	(9Z)-(7S,8S)-Dihydroxyoctadecenoic acid	9.68273e-06	9.46259e-06	1.07611e-05	1.10153e-05	1.00863e-05	7.04654e-06	9.41949e-06	8.92918e-06	7.38305e-06	0.222335	0.141922	1.27504	unchanged	-0.11143	0.592083	0.475796	unchanged	0.110905	0.680967	0.451635	unchanged	--	--	LMFA02000225	7S,8S-DiHOME(9Z)	7S,8S-dihydroxy-9Z-octadecenoic acid	(9Z)-(7S,8S)-Dihydroxyoctadecenoic acid; (7S,8S)-dihydroxyoleic acid; 7S,8S-DiHOME	Fatty Acyls [FA]	Octadecanoids [FA02]	Other Octadecanoids [FA0200]	--	--	--	--	--	--	--
pos_71	N-(2-fluoro-ethyl)-eicosanoyl amine	4.64295e-07	4.51051e-07	4.8839e-07	5.86911e-07	5.49849e-07	3.99625e-07	5.1524e-07	5.39322e-07	3.73342e-07	-0.00684177	0.891957	0.128171	unchanged	-0.104644	0.664124	0.313901	unchanged	-0.111486	0.52264	0.715743	unchanged	--	--	LMFA08020049	N-(2-fluoro-ethyl)-eicosanoyl amine	N-(2-fluoro-ethyl)-eicosanoyl amine	N-(2-fluoro-ethyl)-eicosanoyl amide; N-eicosanoyl-(2'-fluoroethyl)amine	Fatty Acyls [FA]	Fatty amides [FA08]	N-acyl amines [FA0802]	--	--	--	--	--	--	--
pos_72	Stoloniferone F	1.05248e-05	1.03616e-05	1.14871e-05	1.27721e-05	1.19482e-05	1.2775e-05	1.19888e-05	1.10384e-05	1.02318e-05	-0.0374127	0.660407	0.429433	unchanged	-0.175277	0.0898218	1.64289	unchanged	-0.212689	0.0206808	1.78514	down	--	--	LMST01031092	Stoloniferone F	2beta,5alpha,6beta,11alpha-tetrahydroxyergost-3-en-1-one	-	Sterol Lipids [ST]	Sterols [ST01]	Ergosterols and C24-methyl derivatives [ST0103]	--	--	--	--	--	--	--
pos_73	R-sulcatol	2.42938e-07	2.43738e-07	2.96842e-07	2.98529e-07	3.2398e-07	2.25733e-07	3.5337e-07	3.08603e-07	2.54099e-07	-0.218905	0.273673	1.01071	unchanged	0.114645	0.611655	0.720175	unchanged	-0.10426	0.571567	0.593396	unchanged	--	--	LMFA05000469	R-sulcatol	6-Methyl-5-hepten-2R-ol	(2R)-6-Methyl-5-hepten-2-ol	Fatty Acyls [FA]	Fatty alcohols [FA05]	-	--	--	--	--	--	--	--
pos_74	DG(14:1(9Z)/22:6(4Z,7Z,10Z,13Z,16Z,19Z)/0:0)[iso2]	0.000606755	0.000587697	0.00059311	0.000635702	0.000501246	0.00116375	0.000399601	0.000347011	0.000640205	0.417471	0.276739	1.0907	unchanged	-0.687499	0.26967	1.36462	unchanged	-0.270028	0.486671	0.787212	unchanged	--	--	LMGL02010425	DG(14:1(9Z)/22:6(4Z,7Z,10Z,13Z,16Z,19Z)/0:0)[iso2]	1-(9Z-tetradecenoyl)-2-(4Z,7Z,10Z,13Z,16Z,19Z-docosahexaenoyl)-sn-glycerol	DG(36:7); DG(14:1_22:6)	Glycerolipids [GL]	Diradylglycerols [GL02]	Diacylglycerols [GL0201]	--	--	--	--	--	--	--
pos_75	Pentane	0	0	0	7.53586e-07	3.6534e-07	0	0	0	0	0		0	unchanged	-20.2356	0.22862	1.34652	unchanged	-20.2356	0.22862	1.3164	unchanged	--	--	LMFA11000583	Pentane	Pentane	-	Fatty Acyls [FA]	Hydrocarbons [FA11]	-	HMDB0029603	Organic compounds	Hydrocarbons	Saturated hydrocarbons	Alkanes	8003	109-66-0
pos_76	32:5(17Z,20Z,23Z,26Z,29Z)	1.46374e-06	1.83291e-06	2.21036e-06	2.09244e-06	1.85573e-06	1.74505e-06	2.28323e-06	1.82799e-06	1.17143e-06	0.092824	0.857866	0.16798	unchanged	-0.156941	0.719316	0.294438	unchanged	-0.0641171	0.812403	0.255768	unchanged	--	--	LMFA01030834	32:5(17Z,20Z,23Z,26Z,29Z)	17Z,20Z,23Z,26Z,29Z-dotriacontapentaenoic acid	32:5(w3); 32:5n3	Fatty Acyls [FA]	Fatty Acids and Conjugates [FA01]	Unsaturated fatty acids [FA0103]	--	--	--	--	--	--	--
pos_77	Hyenic acid	1.09642e-07	5.07275e-08	2.65748e-08	9.58051e-07	6.90731e-06	2.92544e-08	0	6.96218e-08	3.74386e-11	12.3697	0.312826	0.94525	unchanged	-15.8215	0.349708	1.08336	unchanged	-3.4517	0.355387	1.01518	unchanged	--	--	LMFA01010025	Hyenic acid	Pentacosanoic acid	C25:0	Fatty Acyls [FA]	Fatty Acids and Conjugates [FA01]	Straight chain fatty acids [FA0101]	HMDB0002361	Organic compounds	Lipids and lipid-like molecules	Fatty Acyls	Fatty acids and conjugates	10468	506-38-7
pos_78	C-9,11,21-Trisnor-17-methyl-1alpha,25-dihydroxyvitamin D3	1.19975e-05	1.57279e-05	1.77548e-05	2.31635e-05	1.84586e-05	1.22651e-05	1.09382e-05	1.75884e-05	2.19616e-05	-0.111574	0.675895	0.406889	unchanged	-0.103907	0.813534	0.267795	unchanged	-0.215481	0.489689	0.735437	unchanged	--	--	LMST03020615	C-9,11,21-Trisnor-17-methyl-1alpha,25-dihydroxyvitamin D3	(7E)-(1R,3R)-9,11,21-trinor-9,10-seco-5,7-cholestadien-1,3,25-triol	-	Sterol Lipids [ST]	Secosteroids [ST03]	Vitamin D3 and derivatives [ST0302]	--	--	--	--	--	--	--
pos_79	MG(16:0/0:0/0:0)[rac]	2.10375e-05	1.45012e-05	1.63107e-05	1.78209e-05	1.45599e-05	9.92163e-06	1.41798e-05	1.34891e-05	1.26365e-05	0.347237	0.181913	1.29643	unchanged	-0.0303269	0.800704	0.190307	unchanged	0.31691	0.351196	0.928326	unchanged	--	--	LMGL01010001	MG(16:0/0:0/0:0)[rac]	1-hexadecanoyl-rac-glycerol	MG(16:0)	Glycerolipids [GL]	Monoradylglycerols [GL01]	Monoacylglycerols [GL0101]	--	--	--	--	--	--	--
pos_80	Ginsenoyne D	5.40711e-07	2.67722e-07	6.30347e-07	5.84428e-07	4.39074e-07	1.55245e-07	7.81608e-07	3.53505e-07	1.45055e-07	0.395654	0.822067	0.225217	unchanged	0.00291205	0.889207	0.283168	unchanged	0.398566	0.63099	0.499789	unchanged	--	--	LMFA05000663	Ginsenoyne D	8-(3-heptyloxiran-2-yl)octa-4,6-diyn-3-ol	-	Fatty Acyls [FA]	Fatty alcohols [FA05]	-	--	--	--	--	--	--	--
pos_81	5-Ethyl-3-methyl-2E,4E,6E-nonatriene	1.33172e-06	1.29404e-06	1.50313e-06	1.54055e-06	1.38462e-06	8.73031e-07	1.54351e-06	1.42049e-06	1.16146e-06	0.00819924	0.993492	0.0122156	unchanged	0.150499	0.667576	0.650105	unchanged	0.158699	0.646556	0.50413	unchanged	--	--	LMFA11000051	5-Ethyl-3-methyl-2E,4E,6E-nonatriene	5-Ethyl-3-methyl-2E,4E,6E-nonatriene	-	Fatty Acyls [FA]	Hydrocarbons [FA11]	-	--	--	--	--	--	--	--
pos_82	Octadecyl fumarate	5.99001e-07	4.66535e-07	5.30787e-07	4.12517e-07	4.29972e-07	1.87336e-07	5.18622e-07	1.58334e-07	2.53591e-07	0.944171	0.165941	1.27428	unchanged	-0.22472	0.817047	0.225634	unchanged	0.719451	0.121266	1.4768	unchanged	--	--	LMFA07010979	Octadecyl fumarate	(2Z)-4-(octadecyloxy)-4-oxobut-2-enoic acid	-	Fatty Acyls [FA]	Fatty esters [FA07]	Wax monoesters [FA0701]	--	--	--	--	--	--	--
pos_83	Linolipin C	0.000706134	0.00113478	0.000881818	0.00142332	0.00157699	0.000968098	0.00173616	0.00244659	0.00137744	-1.01656	0.0795488	1.49647	unchanged	0.476333	0.234595	1.43679	unchanged	-0.540227	0.143188	1.36941	unchanged	--	--	LMGL05010042	Linolipin C	1-(12-(1'Z,3'Z-hexadienyloxy)-9Z,11E- dodecadienoyl)-2-(9Z,12Z,15Z-octadecatrienoyl)-3-O-(alpha-D-galactosyl1-6)-beta-D-galactosyl-sn-glycerol	1-O-(omega5Z)-etherolenoyl-2-O-alpha-linolenoyl-3-O-(alpha-D-galactosyl1-6)-beta-D-galactosyl-sn-glycerol; DGDG(18:4;O/18:3)	Glycerolipids [GL]	Glycosyldiradylglycerols [GL05]	Glycosyldiacylglycerols [GL0501]	--	--	--	--	--	--	--
pos_84	2E,4E,6E-Nonatrienal	1.65121e-07	7.33057e-08	1.52555e-07	6.41574e-08	0	0	9.15762e-08	0	0	18.9785	0.0761898	1.41655	unchanged	0.171119	0.819684	0.320844	unchanged	19.1497	0.0425508	1.67126	up	--	--	LMFA06000136	2E,4E,6E-Nonatrienal	2E,4E,6E-Nonatrienal	-	Fatty Acyls [FA]	Fatty aldehydes [FA06]	-	--	--	--	--	--	--	--
pos_85	PGF2alpha methyl ester	6.20987e-06	7.39905e-06	7.88916e-06	8.29153e-06	5.87453e-06	9.76367e-06	7.73087e-06	7.09404e-06	8.36651e-06	-0.113363	0.417814	0.783029	unchanged	-0.0172239	0.852528	0.344186	unchanged	-0.130587	0.563449	0.63238	unchanged	--	--	LMFA03010115	PGF2alpha methyl ester	methyl 9S,11R,15S-trihydroxy-5Z,13E-prostadienoate	Prostaglandin F2alpha methyl ester	Fatty Acyls [FA]	Eicosanoids [FA03]	Prostaglandins [FA0301]	--	--	--	--	--	--	--
pos_86	LacCer(d18:0/24:1)	2.10033e-07	4.72227e-07	4.95494e-07	3.37927e-07	2.57597e-07	1.92625e-07	1.43889e-07	4.55342e-07	4.06079e-07	0.295102	0.688191	0.394636	unchanged	0.222013	0.54598	0.742845	unchanged	0.517115	0.293176	1.09427	unchanged	--	--	LMSP0501AB21	LacCer(d18:0/24:1)	N-(15Z-tetracosenoyl)-1-beta-lactosyl-sphinganine	C24:1 DHLactosylceramide; C24:1 DHLacCer ; LacCer(d18:0/24:1(15Z))	Sphingolipids [SP]	Neutral glycosphingolipids [SP05]	Simple Glc series [SP0501]	--	--	--	--	--	--	--
pos_87	oct-1-en-3S-ol	2.14744e-07	2.31055e-07	2.11105e-07	3.104e-07	2.77821e-07	6.86487e-08	0	2.6363e-07	2.81119e-07	9.48701	0.72111	0.389512	unchanged	-9.2126	0.768431	0.300882	unchanged	0.274408	0.999894	0.00192518	unchanged	--	--	LMFA01050367	oct-1-en-3S-ol	oct-1-en-3S-ol	-	Fatty Acyls [FA]	Fatty Acids and Conjugates [FA01]	Hydroxy fatty acids [FA0105]	--	--	--	--	--	--	--
pos_88	12-hydroxyjasmonic acid 12-O-beta-D-glucoside	2.77614e-07	3.32246e-07	2.91468e-07	3.94353e-07	4.92298e-07	1.30482e-05	1.30896e-07	2.53907e-07	3.58341e-07	0.391539	0.509927	0.672531	unchanged	-2.57756	0.405153	1.10178	unchanged	-2.18602	0.40979	0.923428	unchanged	--	--	LMFA02020207	12-hydroxyjasmonic acid 12-O-beta-D-glucoside	2-((1R,2R)-2-((Z)-5-hydroxypent-2-enyl)-3-oxocyclopentyl)acetic acid 5-O-beta-D-glucoside	-	Fatty Acyls [FA]	Octadecanoids [FA02]	Jasmonic acids [FA0202]	--	--	--	--	--	--	--
pos_89	12-hydroxy-9-octadecynoic acid	8.43667e-05	0.000109652	8.97879e-05	8.82682e-05	9.50889e-05	0.000124117	8.0518e-05	9.78202e-05	0.000119845	-0.0614954	0.747017	0.327958	unchanged	-0.0474196	0.854355	0.365896	unchanged	-0.108915	0.591466	0.560892	unchanged	--	--	LMFA02000217	12-hydroxy-9-octadecynoic acid	12-hydroxy-9-octadecynoic acid	9-Octadecynoic acid, 12-hydroxy-; Stearolic acid, 12-hydroxy-; 12-Hydroxy-9-octadecynoic acid; Ricinstearolic acid	Fatty Acyls [FA]	Octadecanoids [FA02]	Other Octadecanoids [FA0200]	--	--	--	--	--	--	--
pos_90	3-mercaptohexan-1-ol	8.88718e-08	0	1.04327e-07	1.96771e-07	7.12919e-08	0	2.03611e-07	8.8372e-08	1.4774e-07	-9.82717	0.152083	1.21963	unchanged	9.62804	0.4488	0.900678	unchanged	-0.199139	0.729599	0.38574	unchanged	--	--	LMFA05000539	3-mercaptohexan-1-ol	3-thiohexan-1-ol	-	Fatty Acyls [FA]	Fatty alcohols [FA05]	-	HMDB0040152	Organic compounds	Organosulfur compounds	Thiols	Alkylthiols	521348	51755-83-0
pos_91	Ethyl 2-ethyl-3-phenylpropanoate	4.41708e-06	6.93678e-06	5.07876e-06	5.1398e-06	5.13264e-06	6.43299e-06	5.18899e-06	6.72831e-06	7.25872e-06	-0.234526	0.403991	0.795026	unchanged	0.192837	0.344219	0.943144	unchanged	-0.0416882	0.92293	0.0989814	unchanged	--	--	LMFA07010853	Ethyl 2-ethyl-3-phenylpropanoate	ethyl 2-benzylbutanoate	-	Fatty Acyls [FA]	Fatty esters [FA07]	Wax monoesters [FA0701]	HMDB0037194	Organic compounds	Lipids and lipid-like molecules	Fatty Acyls	Fatty acid esters	62469	2983-36-0
pos_92	TG(14:0/18:3(9Z,12Z,15Z)/22:1(11Z))[iso6]	0.000869212	0.000996823	0.00121708	0.000786601	0.000886389	0.000618953	0.000674802	0.00131793	0.000716355	0.242353	0.628444	0.503456	unchanged	0.187314	0.582499	0.796174	unchanged	0.429667	0.113262	1.45075	unchanged	--	--	LMGL03014430	TG(14:0/18:3(9Z,12Z,15Z)/22:1(11Z))[iso6]	1-tetradecanoyl-2-(9Z,12Z,15Z-octadecatrienoyl)-3-11Z-docosenoyl-sn-glycerol	TG(54:4); TG(14:0_18:3_22:1)	Glycerolipids [GL]	Triradylglycerols [GL03]	Triacylglycerols [GL0301]	--	--	--	--	--	--	--
pos_93	Deoxycholic acid 3-glucuronide	0.000858362	0.000582831	0.00068054	0.000511898	0.000610358	0.000912823	0.00059042	0.000559142	0.000503892	0.344424	0.184966	1.26974	unchanged	-0.259258	0.402925	1.06492	unchanged	0.085166	0.853262	0.19729	unchanged	--	--	LMST05010046	Deoxycholic acid 3-glucuronide	-	-	Sterol Lipids [ST]	Steroid conjugates [ST05]	Glucuronides [ST0501]	--	--	--	--	--	--	--
pos_94	25-hydroxy-1-oxo-3-epiprevitamin D3 / 25-hydroxy-1-oxo-3-epiprecholecalciferol	3.35027e-06	7.26716e-07	2.14552e-06	3.64234e-06	2.60865e-06	2.64208e-07	6.70232e-06	2.2366e-08	7.7718e-07	1.82888	0.863596	0.186569	unchanged	-1.4765	0.897411	0.202542	unchanged	0.352382	0.941996	0.0882946	unchanged	--	--	LMST03020165	25-hydroxy-1-oxo-3-epiprevitamin D3 / 25-hydroxy-1-oxo-3-epiprecholecalciferol	(6Z)-(3S)-3,25-dihydroxy-9,10-seco-5(10),6,8-cholestatrien-1-one	-	Sterol Lipids [ST]	Secosteroids [ST03]	Vitamin D3 and derivatives [ST0302]	--	--	--	--	--	--	--
pos_95	Isotridecenoic acid	2.93733e-06	2.75765e-06	3.13051e-06	2.49591e-06	2.51532e-06	3.37099e-06	3.90676e-06	4.99432e-06	3.17204e-06	-0.429109	0.173131	1.28866	unchanged	0.516066	0.131222	1.62415	unchanged	0.0869563	0.669487	0.469628	unchanged	--	--	LMFA01030045	Isotridecenoic acid	11-tridecenoic acid	C13:1n-2	Fatty Acyls [FA]	Fatty Acids and Conjugates [FA01]	Unsaturated fatty acids [FA0103]	--	--	--	--	--	--	--
pos_96	Pantothenol	7.85907e-09	1.23814e-07	4.32192e-08	1.13277e-07	8.27458e-08	2.19716e-07	6.63546e-10	6.40385e-09	6.8939e-08	2.38851	0.470796	0.666369	unchanged	-4.25979	0.0938565	1.77821	unchanged	-1.87128	0.21277	1.20051	unchanged	C05944	Pantothenate and CoA biosynthesis(ko00770)	LMFA08020198	Pantothenol	(2R)-2,4-dihydroxy-N-(3-hydroxypropyl)-3,3-dimethylbutanamide	-	Fatty Acyls [FA]	Fatty amides [FA08]	N-acyl amines [FA0802]	HMDB0004231	Organic compounds	Organic oxygen compounds	Organooxygen compounds	Alcohols and polyols	131204	81-13-0
pos_97	Leucadenone A	1.24549e-06	1.45181e-06	9.92179e-07	3.38576e-06	1.45354e-06	5.62197e-06	1.93264e-06	2.30818e-06	5.61921e-06	-1.26815	0.219975	1.2157	unchanged	-0.0474785	0.910798	0.296495	unchanged	-1.31563	0.20049	1.37771	unchanged	--	--	LMPK12140152	Leucadenone A	-	-	Polyketides [PK]	Flavonoids [PK12]	Flavanones [PK1214]	--	--	--	--	--	--	--
pos_98	Hydrocortisone cypionate	1.86318e-07	5.24516e-08	1.96231e-07	1.99395e-07	1.51033e-07	3.70912e-08	3.32738e-07	1.77184e-07	0	8.78055	0.8306	0.20919	unchanged	-8.52063	0.729984	0.54877	unchanged	0.259914	0.824398	0.229553	unchanged	--	--	LMST02030121	Hydrocortisone cypionate	17-(3-cyclopentyl-1-propionyl)-11beta,17alpha,21-trihydroxypregn-4-ene-3,20-dione	-	Sterol Lipids [ST]	Steroids [ST02]	C21 steroids (gluco/mineralocorticoids, progestogins) and derivatives [ST0203]	--	--	--	--	--	--	--
pos_99	Oblatone C	2.93993e-06	1.59537e-06	1.9229e-06	1.49112e-06	1.48131e-06	9.47996e-07	1.49125e-06	2.09849e-06	1.3706e-06	0.357426	0.357085	0.90531	unchanged	0.344821	0.298106	1.27839	unchanged	0.702247	0.160115	1.38159	unchanged	--	--	LMPK13070009	Oblatone C	-	-	Polyketides [PK]	Aromatic polyketides [PK13]	Diphenylmethanes, acylphloroglucinols and benzophenones [PK1307]	--	--	--	--	--	--	--
pos_100	4E,6E-undecenal	2.23946e-07	3.47802e-07	2.67288e-07	4.08365e-07	3.25549e-07	1.56651e-07	2.63325e-07	2.97607e-07	2.23536e-07	0.0830155	0.693046	0.370128	unchanged	-0.0831745	0.685709	0.346585	unchanged	-0.000159016	0.848759	0.21051	unchanged	--	--	LMFA06000278	4E,6E-undecenal	4E,6E-undecenal	-	Fatty Acyls [FA]	Fatty aldehydes [FA06]	-	--	--	--	--	--	--	--
pos_101	5Z,9Z,12Z-heptadecatrienoic acid	8.85034e-07	4.95244e-07	5.31354e-07	8.37779e-07	6.19181e-07	1.20068e-06	1.46525e-06	1.71116e-06	6.47141e-07	-0.933503	0.176296	1.23948	unchanged	0.460448	0.362732	1.12258	unchanged	-0.473055	0.307926	1.03459	unchanged	--	--	LMFA01031115	5Z,9Z,12Z-heptadecatrienoic acid	5Z,9Z,12Z-heptadecatrienoic acid	-	Fatty Acyls [FA]	Fatty Acids and Conjugates [FA01]	Unsaturated fatty acids [FA0103]	--	--	--	--	--	--	--
pos_102	Cer(d18:2/26:0(2OH))	0.000110925	0.000134435	9.53931e-05	0.000144249	0.000168156	8.22119e-05	0.000143671	0.000160929	0.000128357	-0.353638	0.107817	1.33855	unchanged	0.191193	0.676829	0.640005	unchanged	-0.162445	0.570837	0.608364	unchanged	--	--	LMSP02020065	Cer(d18:2/26:0(2OH))	N-(2-hydroxy-hexacosanoyl)-4E,14Z-sphingadienine	Cer[ASD]	Sphingolipids [SP]	Ceramides [SP02]	N-acylsphinganines (dihydroceramides) [SP0202]	--	--	--	--	--	--	--
pos_103	14-[1'Z,3'Z-hexadienyloxy]-5Z,8Z,11Z,13E-tetradecatetraenoic acid	6.16278e-07	7.48521e-07	6.7085e-07	8.0681e-07	7.06276e-07	6.0695e-07	5.9762e-07	4.86567e-07	7.84351e-07	0.14675	0.602162	0.494786	unchanged	-0.200224	0.472847	0.896764	unchanged	-0.0534746	0.708468	0.403682	unchanged	--	--	LMFA10000006	-	14-[1'Z,3'Z-hexadienyloxy]-5Z,8Z,11Z,13E-tetradecatetraenoic acid	-	Fatty Acyls [FA]	Fatty ethers [FA10]	-	--	--	--	--	--	--	--
pos_104	3Z,13Z-octadecadien-1-ol	1.92141e-06	1.74525e-06	1.06903e-06	1.55112e-06	1.37419e-06	7.93089e-07	2.27302e-06	1.26487e-06	1.24832e-06	-0.000560782	0.970552	0.0578438	unchanged	0.362047	0.439534	0.942594	unchanged	0.361486	0.38372	0.875848	unchanged	--	--	LMFA05000047	3Z,13Z-octadecadien-1-ol	3Z,13Z-octadecadien-1-ol	octadecan-3Z,13Z-dien-1-ol	Fatty Acyls [FA]	Fatty alcohols [FA05]	-	--	--	--	--	--	--	--
pos_105	FAHFA(18:2/15-O-18:2)	0.000313478	0.000309904	0.00026334	0.00036033	0.000277158	0.000273737	0.000279548	0.000245828	0.000308235	0.0907769	0.505604	0.614128	unchanged	-0.12268	0.490985	0.816779	unchanged	-0.0319035	0.817464	0.268704	unchanged	--	--	LMFA07090098	FAHFA(18:2/15-O-18:2)	9Z,12Z,15S-(9Z,12Z-octadecadienoyloxy)-octadecadienoic acid	15-LAHLA;15-Linoleoyloxylinoleic acid	Fatty Acyls [FA]	Fatty esters [FA07]	Fatty acid estolides [FA0709]	--	--	--	--	--	--	--
pos_106	PGE2 1,15-lactone	3.27437e-06	3.79904e-06	3.62666e-06	4.12281e-06	4.43463e-06	4.00229e-06	4.49796e-06	4.92418e-06	3.82792e-06	-0.303408	0.0993868	1.41628	unchanged	0.0708165	0.557515	0.864661	unchanged	-0.232592	0.0384173	1.67715	down	--	--	LMFA03010198	PGE2 1,15-lactone	9-oxo-11R-hydroxy-5Z,13E-prostadienoic acid-1,15S-lactone	Prostaglandin E2 1,15-lactone	Fatty Acyls [FA]	Eicosanoids [FA03]	Prostaglandins [FA0301]	--	--	--	--	--	--	--
pos_107	(11Z)-8,18-methano-retinal	5.38526e-06	5.27795e-06	6.39391e-06	6.84347e-06	5.88732e-06	5.34528e-06	6.08079e-06	6.26017e-06	6.34764e-06	-0.136996	0.263098	1.08938	unchanged	0.0553583	0.688951	0.557651	unchanged	-0.0816382	0.580828	0.585724	unchanged	--	--	LMPR01090044	(11Z)-8,18-methano-retinal	-	-	Prenol Lipids [PR]	Isoprenoids [PR01]	Retinoids [PR0109]	--	--	--	--	--	--	--
pos_108	7-oxo-11E-Tetradecenoic acid	8.00241e-07	7.15505e-07	6.8076e-07	6.70744e-07	5.33228e-07	6.16582e-07	5.73052e-07	5.49564e-07	5.70249e-07	0.372666	0.0371027	1.69609	up	-0.0987547	0.39912	1.02923	unchanged	0.273911	0.0799708	1.51446	unchanged	--	--	LMFA01060186	7-oxo-11E-Tetradecenoic acid	7-oxo-11E-Tetradecenoic acid	-	Fatty Acyls [FA]	Fatty Acids and Conjugates [FA01]	Oxo fatty acids [FA0106]	--	--	--	--	--	--	--
pos_109	7-Butyl-2-methyl-1,6-dioxaspiro[4.5]decane	1.21991e-06	1.09204e-06	9.36e-07	1.05356e-06	1.06525e-06	1.75921e-06	1.54081e-06	1.52567e-06	1.18078e-06	-0.384829	0.0886751	1.39574	unchanged	0.163826	0.670149	0.479771	unchanged	-0.221004	0.469619	0.788875	unchanged	--	--	LMPK09000034	-	7-Butyl-2-methyl-1,6-dioxaspiro[4.5]decane	-	Polyketides [PK]	Polyether antibiotics [PK09]	-	--	--	--	--	--	--	--
pos_110	1a,1b-dihomo-PGE2	3.41142e-06	3.26543e-06	4.10478e-06	3.73063e-06	2.893e-06	3.05982e-06	2.94685e-06	2.55045e-06	3.2107e-06	0.307379	0.104349	1.35086	unchanged	-0.150875	0.371094	1.04319	unchanged	0.156504	0.371586	0.893914	unchanged	--	--	LMFA03010155	1a,1b-dihomo-PGE2	1a,1b-dihomo-9-oxo-11R,15S-dihydroxy-5Z,13E-prostadienoic acid	1a,1b-dihomo-Prostaglandin E2	Fatty Acyls [FA]	Eicosanoids [FA03]	Prostaglandins [FA0301]	--	--	--	--	--	--	--
pos_111	17,18-Epoxy-8,10,13(15)-lobatriene	7.1503e-05	6.26172e-05	7.19828e-05	7.16445e-05	7.28615e-05	6.89944e-05	7.50513e-05	8.42846e-05	9.38293e-05	-0.293656	0.0820131	1.43006	unchanged	0.240231	0.129441	1.61455	unchanged	-0.0534253	0.512163	0.714199	unchanged	--	--	LMPR0104460001	17,18-Epoxy-8,10,13(15)-lobatriene	-	-	Prenol Lipids [PR]	Isoprenoids [PR01]	C20 isoprenoids (diterpenes) [PR0104]	--	--	--	--	--	--	--
pos_112	2,3-Dinor-TXB2	1.90422e-07	5.13313e-08	1.99899e-07	6.19529e-08	2.02565e-07	1.1136e-07	7.7519e-08	1.00526e-07	3.49738e-08	0.94728	0.249374	1.12252	unchanged	-0.786107	0.322665	1.05175	unchanged	0.161173	0.746766	0.353472	unchanged	--	--	LMFA03030003	2,3-Dinor-TXB2	9S,11,15S-trihydroxy-2,3-dinor-thromboxa-5Z,13E-dien-1-oic acid	2,3-Dinor-Thromboxane B2	Fatty Acyls [FA]	Eicosanoids [FA03]	Thromboxanes [FA0303]	--	--	--	--	--	--	--
pos_113	2-hydroxy-eicosanoic acid	0.000160995	0.000155467	0.000134756	0.000205439	0.000154662	0.000108728	0.000181095	0.000130378	0.000155173	-0.0397816	0.777433	0.308287	unchanged	0.0282561	0.983026	0.0292241	unchanged	-0.0115255	0.856189	0.214686	unchanged	--	--	LMFA01050073	2-hydroxy-eicosanoic acid	2-hydroxy-eicosanoic acid	-	Fatty Acyls [FA]	Fatty Acids and Conjugates [FA01]	Hydroxy fatty acids [FA0105]	--	--	--	--	--	--	--
pos_114	Curvulalide	1.05808e-06	1.52326e-06	1.32598e-06	1.47635e-06	1.76495e-06	1.19197e-06	1.33352e-06	1.64523e-06	1.10537e-06	-0.0607956	0.78983	0.265245	unchanged	-0.11898	0.636254	0.370972	unchanged	-0.179776	0.459206	0.750492	unchanged	--	--	LMFA07040141	Curvulalide	4R,7S,8R-trihydroxy-2Z,5E-decadien-9R-olide	-	Fatty Acyls [FA]	Fatty esters [FA07]	Lactones [FA0704]	--	--	--	--	--	--	--
pos_115	PE(22:6(4Z,7Z,10Z,13Z,16Z,19Z)/22:4(7Z,10Z,13Z,16Z))	0	9.84007e-10	1.0003e-07	1.70348e-07	6.9334e-08	6.62702e-07	6.04073e-06	7.74377e-07	1.04038e-06	-15.6258	0.270303	1.12933	unchanged	3.09341	0.308199	1.22165	unchanged	-12.5324	0.280752	1.17348	unchanged	--	--	LMGP02011160	PE(22:6(4Z,7Z,10Z,13Z,16Z,19Z)/22:4(7Z,10Z,13Z,16Z))	1-(4Z,7Z,10Z,13Z,16Z,19Z-docosahexaenoyl)-2-(7Z,10Z,13Z,16Z-docosatetraenoyl)-glycero-3-phosphoethanolamine	PE(44:10); PE(22:4_22:6)	Glycerophospholipids [GP]	Glycerophosphoethanolamines [GP02]	Diacylglycerophosphoethanolamines [GP0201]	HMDB0009702	Organic compounds	Lipids and lipid-like molecules	Glycerophospholipids	Glycerophosphoethanolamines	52924861	_
pos_116	DG(18:0/18:1(9Z)/0:0)[iso2]	9.18866e-05	0.000119951	0.000141475	0.000129186	0.000126424	8.78886e-05	0.000123545	0.000134243	0.000106896	-0.0617233	0.83168	0.210698	unchanged	0.101542	0.677734	0.654905	unchanged	0.0398188	0.875517	0.174508	unchanged	--	--	LMGL02010043	DG(18:0/18:1(9Z)/0:0)[iso2]	1-octadecanoyl-2-(9Z-octadecenoyl)-sn-glycerol	DG(18:0/18:1/0:0)[iso2]; DG(36:1); DG(18:0_18:1)	Glycerolipids [GL]	Diradylglycerols [GL02]	Diacylglycerols [GL0201]	--	--	--	--	--	--	--
pos_117	N-(9,12-octadecadienoyl)-glutamine	3.1886e-07	3.35208e-08	0	7.32771e-08	0	5.25331e-08	0	1.0062e-09	5.83273e-09	3.61022	0.372891	0.927871	unchanged	-3.11912	0.209911	1.4809	unchanged	0.491106	0.535755	0.674628	unchanged	--	--	LMFA08020216	N-(9,12-octadecadienoyl)-glutamine	N-(9Z,12Z-octadecadienoyl)-glutamine	-	Fatty Acyls [FA]	Fatty amides [FA08]	N-acyl amines [FA0802]	--	--	--	--	--	--	--
pos_118	TG(20:1(11Z)/20:4(5Z,8Z,11Z,14Z)/20:4(5Z,8Z,11Z,14Z))[iso3]	0	8.39401e-08	0	0	0	6.39934e-07	1.85058e-10	0	0	2.94175	0.423499	0.794173	unchanged	-3.91858	0.422761	1.06528	unchanged	-0.976831	0.477163	0.795044	unchanged	--	--	LMGL03011622	TG(20:1(11Z)/20:4(5Z,8Z,11Z,14Z)/20:4(5Z,8Z,11Z,14Z))[iso3]	1-(11Z-eicosenoyl)-2,3-di-(5Z,8Z,11Z,14Z-eicosatetraenoyl)-sn-glycerol	TG(20:1/20:4/20:4)[iso3]; TG(60:9); TG(20:1_20:4_20:4)	Glycerolipids [GL]	Triradylglycerols [GL03]	Triacylglycerols [GL0301]	--	--	--	--	--	--	--
pos_119	3-Hydroxy-11-methyl-stearic acid	1.81475e-05	1.92531e-05	2.58869e-05	2.43988e-05	2.2114e-05	1.51042e-05	2.39861e-05	1.87044e-05	1.86284e-05	0.0380025	0.838342	0.19447	unchanged	0.0121209	0.977746	0.0679235	unchanged	0.0501234	0.887674	0.152656	unchanged	--	--	LMFA01020407	3-Hydroxy-11-methyl-stearic acid	3-Hydroxy-11-methyloctadecanoic acid	-	Fatty Acyls [FA]	Fatty Acids and Conjugates [FA01]	Branched fatty acids [FA0102]	--	--	--	--	--	--	--
pos_120	Aleprolic acid	2.16368e-07	1.17866e-07	1.37154e-07	9.67846e-08	1.65792e-07	3.75098e-07	1.32611e-07	3.3726e-08	1.13753e-07	0.927126	0.210033	1.10127	unchanged	-1.18815	0.288597	1.32422	unchanged	-0.261021	0.585094	0.597474	unchanged	--	--	LMFA01140022	Aleprolic acid	(2-cyclopenten-1-yl)-carboxylic acid	cyclopent-2-enyl -1-oic acid; 2-cyclopentenyl-1-oic acid	Fatty Acyls [FA]	Fatty Acids and Conjugates [FA01]	Carbocyclic fatty acids [FA0114]	--	--	--	--	--	--	--
pos_121	PI(15:1(9Z)/0:0)	3.1841e-07	3.97186e-07	2.38744e-07	3.55818e-07	6.55723e-07	5.23119e-07	3.63728e-07	1.95012e-07	5.46567e-07	-0.120219	0.684206	0.43192	unchanged	-0.551514	0.345563	1.15484	unchanged	-0.671732	0.142182	1.39892	unchanged	--	--	LMGP06050014	PI(15:1(9Z)/0:0)	1-(9Z-pentadecenoyl)-glycero-3-phospho-(1'-myo-inositol)	LPI(15:1)	Glycerophospholipids [GP]	Glycerophosphoinositols [GP06]	Monoacylglycerophosphoinositols [GP0605]	--	--	--	--	--	--	--
pos_122	LPIM2(18:1(9Z)/0:0)	4.43357e-10	2.56151e-08	3.4365e-07	7.75706e-07	5.25301e-06	3.30407e-08	0	5.02317e-09	1.05641e-08	9.17287	0.397081	0.878793	unchanged	-14.1976	0.341882	1.10184	unchanged	-5.02474	0.364523	0.994537	unchanged	--	--	LMGP15040012	LPIM2(18:1(9Z)/0:0)	2'-O-(alpha-D-Manp)-6'-O-(alpha-D-Manp)-(1-(9Z-octadecenoyl)-sn-glycero-3-phospho-1'-myo-inositol)	LPIM2(18:1); LPIM2(18:1)	Glycerophospholipids [GP]	Glycerophosphoinositolglycans [GP15]	Monoacylglycerophosphoinositolglycans [GP1504]	--	--	--	--	--	--	--
pos_123	PIM1(18:1(9Z)/18:1(9Z))	3.20603e-08	5.44555e-08	1.53154e-07	1.42591e-07	1.52806e-05	2.77514e-08	0	1.62496e-07	3.20914e-08	8.99941	0.821495	0.247893	unchanged	-11.6064	0.421119	0.940664	unchanged	-2.60703	0.422258	0.883523	unchanged	--	--	LMGP15010025	PIM1(18:1(9Z)/18:1(9Z))	2'-O-(alpha-D-Manp)-(1-(9Z-octadecenoyl)-2-(9Z-octadecenoyl)-sn-glycero-3-phospho-1'-myo-inositol)	PIM1(36:2); PIM1(18:1/18:1)	Glycerophospholipids [GP]	Glycerophosphoinositolglycans [GP15]	Diacylglycerophosphoinositolglycans [GP1501]	--	--	--	--	--	--	--
pos_124	Goniocin	8.77079e-05	0.000115601	0.000106474	0.000116866	0.000101476	9.70716e-05	0.000109682	0.000158649	0.000146115	-0.411943	0.125771	1.32141	unchanged	0.381048	0.140835	1.60284	unchanged	-0.0308942	0.863336	0.185359	unchanged	--	--	LMPK03000041	Goniocin	-	-	Polyketides [PK]	Annonaceae acetogenins [PK03]	-	--	--	--	--	--	--	--
pos_125	FAHFA(3:0/2-O-22:0)	3.56621e-06	3.16011e-06	3.27838e-06	5.00283e-06	4.80947e-06	2.46976e-06	3.91756e-06	3.38431e-06	2.4025e-06	0.0713317	0.845508	0.200611	unchanged	-0.299879	0.420551	0.778966	unchanged	-0.228547	0.450137	0.844499	unchanged	--	--	LMFA07090114	FAHFA(3:0/2-O-22:0)	2-propanoyloxy-docosanoic acid	SFAHFA; 2propionyloxydocosanoic acid	Fatty Acyls [FA]	Fatty esters [FA07]	Fatty acid estolides [FA0709]	--	--	--	--	--	--	--
pos_126	Heterofibrin B1	2.54754e-06	1.38348e-06	1.94648e-06	1.63252e-06	1.21325e-06	2.72369e-06	1.53534e-06	1.79724e-06	2.33256e-06	0.0306702	0.87222	0.186668	unchanged	0.0849059	0.95384	0.0757406	unchanged	0.115576	0.86455	0.172649	unchanged	--	--	LMFA01031205	Heterofibrin B1	17-methyl-9E-octadecen-5,7-diynoic acid	-	Fatty Acyls [FA]	Fatty Acids and Conjugates [FA01]	Unsaturated fatty acids [FA0103]	--	--	--	--	--	--	--
pos_127	4-Hydroxymyxol/ 4-OH-myxol/ (Aphanizophyll)	0.00306193	0.00281349	0.00310312	0.00308587	0.00333583	0.00275893	0.00358956	0.00310288	0.00293182	-0.0962312	0.398498	0.822493	unchanged	0.067128	0.59839	0.702047	unchanged	-0.0291033	0.745762	0.344506	unchanged	--	--	LMPR01070190	4-Hydroxymyxol/ 4-OH-myxol/ (Aphanizophyll)	-	-	Prenol Lipids [PR]	Isoprenoids [PR01]	C40 isoprenoids (tetraterpenes) [PR0107]	--	--	--	--	--	--	--
pos_128	10-hydroxy-2E-decenoic acid	1.80661e-07	2.06358e-07	2.38703e-07	2.15493e-07	1.84091e-07	1.80913e-07	2.8126e-07	2.17148e-07	1.89385e-07	-0.126085	0.559379	0.582304	unchanged	0.229516	0.320708	1.214	unchanged	0.103432	0.500927	0.705307	unchanged	--	--	LMFA01050157	10-hydroxy-2E-decenoic acid	10-hydroxy-2E-decenoic acid	-	Fatty Acyls [FA]	Fatty Acids and Conjugates [FA01]	Hydroxy fatty acids [FA0105]	--	--	--	--	--	--	--
pos_129	Calvasterol B	1.98883e-06	1.9241e-06	2.58896e-06	2.47968e-06	2.24283e-06	1.58879e-06	6.2707e-10	2.20446e-06	1.87439e-06	3.9669	0.361494	0.928459	unchanged	-3.91188	0.397142	0.950553	unchanged	0.0550217	0.861425	0.186527	unchanged	--	--	LMST01031160	Calvasterol B	9alpha,14alpha-hydroxyergosta-4,7,22-trien-3,6-dione	-	Sterol Lipids [ST]	Sterols [ST01]	Ergosterols and C24-methyl derivatives [ST0103]	--	--	--	--	--	--	--
pos_130	Cholic acid glucuronide	4.95564e-07	5.998e-07	5.44594e-07	6.40179e-07	6.5587e-07	8.33497e-07	7.20005e-07	3.59266e-07	6.0952e-07	0.0126656	0.895083	0.170437	unchanged	-0.383442	0.314347	1.2307	unchanged	-0.370776	0.101857	1.53274	unchanged	--	--	LMST05010044	Cholic acid glucuronide	3alpha-[(beta-D-Glucopyranuronosyl)oxy]-7alpha,12alpha-dihydroxy-5beta-cholanoic acid	-	Sterol Lipids [ST]	Steroid conjugates [ST05]	Glucuronides [ST0501]	--	--	--	--	--	--	--
pos_131	sclareol	1.99744e-08	2.12006e-08	0	0	1.88893e-08	8.4993e-08	2.42685e-08	6.3587e-08	3.33371e-08	-9.41422	0.141496	1.2732	unchanged	8.77333	0.852671	0.172999	unchanged	-0.640885	0.50625	0.731388	unchanged	C09183	Biosynthesis of secondary metabolites(ko01110);;Diterpenoid biosynthesis(ko00904)	LMPR0104030010	sclareol	(1R,2R,4aS,8aS)-1-[(3R)-3-hydroxy-3-methylpent-4-en-1-yl]-2,5,5,8a-tetramethyldecahydronaphthalen-2-ol labd-14-ene-8,13-diol	(13R)-Labd-14-ene-8,13-diol	Prenol Lipids [PR]	Isoprenoids [PR01]	C20 isoprenoids (diterpenes) [PR0104]	--	--	--	--	--	--	--
pos_132	15-hydroxy-pentacosanoic acid	1.26776e-05	1.24473e-05	1.22753e-05	1.55624e-05	1.38735e-05	1.56259e-05	1.89405e-05	1.69565e-05	1.20591e-05	-0.333185	0.22716	1.205	unchanged	0.0663651	0.688791	0.598565	unchanged	-0.26682	0.0422042	1.83575	down	--	--	LMFA01050217	15-hydroxy-pentacosanoic acid	15-hydroxy-pentacosanoic acid	-	Fatty Acyls [FA]	Fatty Acids and Conjugates [FA01]	Hydroxy fatty acids [FA0105]	--	--	--	--	--	--	--
pos_133	PE(O-16:0/20:2(11Z,14Z))	8.28698e-07	2.06141e-06	2.81928e-10	3.82205e-08	0	0	0	2.24419e-08	1.09377e-08	10.7521	0.252702	1.12625	unchanged	8.00037	0.91731	0.0374916	unchanged	18.7524	0.253236	1.24968	unchanged	--	--	LMGP02020033	PE(O-16:0/20:2(11Z,14Z))	1-hexadecyl-2-(11Z,14Z-eicosadienoyl)-glycero-3-phosphoethanolamine	PE(O-36:2); PE(O-16:0/20:2)	Glycerophospholipids [GP]	Glycerophosphoethanolamines [GP02]	1-alkyl,2-acylglycerophosphoethanolamines [GP0202]	--	--	--	--	--	--	--
pos_134	1-O-(2R-methoxy-4Z-heneicosenyl)-sn-glycerol	2.86677e-07	2.28154e-07	2.14796e-07	2.50729e-07	1.50895e-07	4.99412e-07	2.87016e-07	3.761e-07	2.07953e-07	-0.225368	0.446281	0.724922	unchanged	0.0828692	0.936236	0.108471	unchanged	-0.142499	0.639707	0.531485	unchanged	--	--	LMGL01020052	1-O-(2R-methoxy-4Z-heneicosenyl)-sn-glycerol	1-O-(2R-methoxy-4Z-heneicosenyl)-sn-glycerol	-	Glycerolipids [GL]	Monoradylglycerols [GL01]	Monoalkylglycerols [GL0102]	--	--	--	--	--	--	--
pos_135	OH-Diaponeurosporene glucoside ester	4.35658e-06	1.83404e-05	9.20138e-06	2.48089e-05	1.80683e-05	4.18332e-05	1.62751e-05	2.50587e-05	5.87148e-05	-1.67516	0.214983	1.19031	unchanged	0.117579	0.750936	0.203168	unchanged	-1.55758	0.114427	1.47409	unchanged	--	--	LMPR01070224	OH-Diaponeurosporene glucoside ester	-	-	Prenol Lipids [PR]	Isoprenoids [PR01]	C40 isoprenoids (tetraterpenes) [PR0107]	--	--	--	--	--	--	--
pos_136	Gallicynoic acid A	6.34913e-06	2.29881e-06	2.73669e-06	1.33943e-06	2.09093e-06	5.00719e-06	2.46805e-06	1.46952e-06	9.32191e-07	1.18749	0.226878	1.16386	unchanged	-0.684116	0.40578	1.0216	unchanged	0.503373	0.595377	0.551594	unchanged	--	--	LMFA01050575	Gallicynoic acid A	7,10-dihydroxytetradeca-5Z-en-8-ynoic acid	-	Fatty Acyls [FA]	Fatty Acids and Conjugates [FA01]	Hydroxy fatty acids [FA0105]	--	--	--	--	--	--	--
pos_137	N-(3S-hydroxy-butanoyl)-homoserine lactone	0	2.22665e-08	9.82603e-08	5.81402e-08	0	1.43601e-08	0	5.35583e-08	5.29813e-10	2.08958	0.564721	0.579071	unchanged	-1.62629	0.817635	0.142772	unchanged	0.463296	0.672124	0.451658	unchanged	--	--	LMFA08030005	N-(3S-hydroxy-butanoyl)-homoserine lactone	N-(3S-hydroxy-butanoyl)-homoserine lactone	N-(3-(S)-Hydroxybutyryl)homoserine lactone	Fatty Acyls [FA]	Fatty amides [FA08]	Fatty acyl homoserine lactones [FA0803]	--	--	--	--	--	--	--
pos_138	MGDG(14:0/16:0)	4.92596e-05	5.44067e-05	6.2177e-05	0.000155262	0.000113201	5.68585e-05	6.36627e-05	6.01538e-05	5.86379e-05	-0.143456	0.276228	1.04846	unchanged	-0.717965	0.236518	1.31777	unchanged	-0.861421	0.201458	1.37013	unchanged	--	--	LMGL05010049	MGDG(14:0/16:0)	1-tetradecanoyl-2-(hexadecanoyl)-3-O-beta-D-galactosyl-sn-glycerol	Monogalactosyldiacylglycerol(14:0/16:0)	Glycerolipids [GL]	Glycosyldiradylglycerols [GL05]	Glycosyldiacylglycerols [GL0501]	--	--	--	--	--	--	--
pos_139	5,8,11,14-octadecatetraenoic acid	1.95522e-05	2.89815e-05	1.70281e-05	2.46411e-05	4.07388e-05	4.88526e-05	5.17939e-05	8.65598e-05	3.48975e-05	-1.33974	0.135554	1.38219	unchanged	0.557901	0.330299	1.19657	unchanged	-0.781842	0.135959	1.4231	unchanged	--	--	LMFA01030354	5,8,11,14-octadecatetraenoic acid	5,8,11,14-octadecatetraenoic acid	C18:4n-4,7,10,13	Fatty Acyls [FA]	Fatty Acids and Conjugates [FA01]	Unsaturated fatty acids [FA0103]	--	--	--	--	--	--	--
pos_140	PA(12:0/15:0)	3.43392e-05	6.17969e-05	4.99058e-05	9.16986e-05	6.7174e-05	0.000287746	3.88522e-05	4.63728e-05	0.000192351	-0.570116	0.473656	0.739998	unchanged	-0.78486	0.550859	0.843437	unchanged	-1.35498	0.286951	1.16839	unchanged	--	--	LMGP10010045	PA(12:0/15:0)	1-dodecanoyl-2-pentadecanoyl-glycero-3-phosphate	PA(27:0); PA(12:0_15:0)	Glycerophospholipids [GP]	Glycerophosphates [GP10]	Diacylglycerophosphates [GP1001]	--	--	--	--	--	--	--
pos_141	PI(22:2(13Z,16Z)/22:4(7Z,10Z,13Z,16Z))	0.000822885	0.000728019	0.000744907	0.000542718	0.000524909	0.000462435	0.000654595	0.000524492	0.000689851	0.30464	0.0863112	1.42329	unchanged	0.282094	0.139918	1.48318	unchanged	0.586735	0.0028745	1.92362	up	--	--	LMGP06010754	PI(22:2(13Z,16Z)/22:4(7Z,10Z,13Z,16Z))	1-(13Z,16Z-docosadienoyl)-2-(7Z,10Z,13Z,16Z-docosatetraenoyl)-glycero-3-phospho-(1'-myo-inositol)	PI(44:6); PI(22:2_22:4)	Glycerophospholipids [GP]	Glycerophosphoinositols [GP06]	Diacylglycerophosphoinositols [GP0601]	--	--	--	--	--	--	--
pos_142	Cer(t18:1(6OH)/24:0)	1.64668e-08	9.67878e-08	6.15272e-08	0	2.91952e-06	2.57227e-08	0	1.07293e-08	1.12942e-09	11.4335	0.141759	1.37854	unchanged	-4.19914	0.419138	0.946554	unchanged	7.23432	0.441135	0.847968	unchanged	--	--	LMSP02010140	Cer(t18:1(6OH)/24:0)	N-(tetracosanoyl)-6R-hydroxy-sphing-4E-enine	N-(tetracosanoyl)-hydroxyceramide; Cer[NH]	Sphingolipids [SP]	Ceramides [SP02]	N-acylsphingosines (ceramides) [SP0201]	--	--	--	--	--	--	--
pos_143	1-Heptadecene-4,6-diyne-3,9-diol	3.32343e-07	2.7968e-07	3.65244e-07	4.26249e-07	3.39929e-07	3.43097e-07	4.1031e-07	3.04398e-07	3.17829e-07	-0.0752053	0.682364	0.401175	unchanged	-0.108206	0.590285	0.571799	unchanged	-0.183412	0.308661	1.02589	unchanged	--	--	LMFA05000599	1-Heptadecene-4,6-diyne-3,9-diol	heptadec-1-en-4,6-diyne-3,9-diol	-	Fatty Acyls [FA]	Fatty alcohols [FA05]	-	--	--	--	--	--	--	--
pos_144	Petroraspailyne A3	2.18429e-07	2.76393e-07	2.9804e-07	2.48431e-07	2.84886e-07	9.56931e-08	3.14487e-07	1.76166e-07	5.71329e-08	0.835688	0.389002	0.84178	unchanged	-0.365797	0.789039	0.171694	unchanged	0.469891	0.454899	0.810911	unchanged	--	--	LMGL01030003	Petroraspailyne A3	1-O-(12-methyl-1Z,5Z-tetradecadien-3-ynyl)-sn-glycerol	-	Glycerolipids [GL]	Monoradylglycerols [GL01]	Mono-(1Z-alkenyl)-glycerols [GL0103]	--	--	--	--	--	--	--
pos_145	(25S)-5beta-spirostan-3beta-yl beta-D-glucoside	1.90122e-07	4.17021e-07	2.58887e-07	4.60207e-07	4.10902e-07	3.47212e-07	3.567e-07	2.32858e-07	2.15391e-07	0.0660818	0.814728	0.193153	unchanged	-0.625257	0.0726188	1.64206	unchanged	-0.559175	0.21719	1.24	unchanged	--	--	LMST01080008	(25S)-5beta-spirostan-3beta-yl beta-D-glucoside	(25S)-5beta-spirostan-3beta-yl beta-D-glucopyranoside	(25S)-5beta-Spirostan-3beta-ol 3-O-beta-D-glucoside	Sterol Lipids [ST]	Sterols [ST01]	Spirostanols and derivatives [ST0108]	HMDB0030046	Organic compounds	Lipids and lipid-like molecules	Fatty Acyls	Fatty acids and conjugates	15929155	14835-43-9
pos_146	Penta-unsaturated monocyclic botrycoccane	6.09552e-07	6.79467e-07	3.78671e-07	3.42731e-07	3.58477e-07	1.01586e-06	8.06311e-07	8.67226e-07	7.11224e-07	-0.554984	0.101838	1.41258	unchanged	0.664821	0.422291	0.902317	unchanged	0.109837	0.950095	0.0705527	unchanged	--	--	LMPR0106030002	Penta-unsaturated monocyclic botrycoccane	-	-	Prenol Lipids [PR]	Isoprenoids [PR01]	C30 isoprenoids (triterpenes) [PR0106]	--	--	--	--	--	--	--
pos_147	all-trans-7-hydroxyhexadeca-2,4,8,10-tetraenoic acid	6.91916e-06	4.90251e-06	5.65845e-06	3.53453e-06	5.88927e-06	4.40297e-06	8.14326e-06	3.33488e-06	4.78292e-06	0.187796	0.811064	0.227697	unchanged	0.167684	0.644588	0.519518	unchanged	0.35548	0.251131	1.13008	unchanged	--	--	LMFA01050502	all-trans-7-hydroxyhexadeca-2,4,8,10-tetraenoic acid	(2E,4E,8E,10E)-7-hydroxyhexadeca-2,4,8,10-tetraenoic acid	-	Fatty Acyls [FA]	Fatty Acids and Conjugates [FA01]	Hydroxy fatty acids [FA0105]	--	--	--	--	--	--	--
pos_148	Adipamide	0	0	6.97829e-11	0	0	1.57853e-07	0	0	0	5.82569	0.42265	0	unchanged	-9.54016	0.42265	1.06551	unchanged	-3.71447	0.42282	0.899069	unchanged	--	--	LMFA08010017	Adipamide	adipamide	-	Fatty Acyls [FA]	Fatty amides [FA08]	Primary amides [FA0801]	--	--	--	--	--	--	--
pos_149	Clavepictine B	7.94749e-05	6.62101e-05	5.22344e-05	5.55643e-05	5.33165e-05	9.04575e-05	6.22138e-05	2.71357e-05	5.03346e-05	0.564524	0.213318	1.08984	unchanged	-0.552334	0.27897	1.27423	unchanged	0.0121894	0.975552	0.039957	unchanged	--	--	LMSP01080053	Clavepictine B	(9aS)-6S-(deca-1,3E-dienyl)-4S-methyloctahydro-1H-quinolizin-3R-ol	-	Sphingolipids [SP]	Sphingoid bases [SP01]	Sphingoid base analogs [SP0108]	--	--	--	--	--	--	--
pos_150	cis-2-Methyl-5-hexanolide	3.44703e-07	3.10124e-07	3.6479e-07	4.06379e-07	3.67249e-07	3.98546e-07	3.73722e-07	4.35875e-07	4.93286e-07	-0.347679	0.0945543	1.42244	unchanged	0.144656	0.334864	1.0261	unchanged	-0.203022	0.0681794	1.58956	unchanged	--	--	LMFA07040011	cis-2-Methyl-5-hexanolide	2R-Methyl-5S-hexanolide	-	Fatty Acyls [FA]	Fatty esters [FA07]	Lactones [FA0704]	--	--	--	--	--	--	--
pos_151	dihydrosporogen-AO-1	0	0	6.8674e-08	2.96066e-08	0	3.7679e-08	0	3.17601e-08	0	0.370849	0.661056	0.458959	unchanged	-8.81748	0.490239	0.727488	unchanged	-8.44663	0.98673	0.0170996	unchanged	--	--	LMPR0103250005	dihydrosporogen-AO-1	(3R,4R,4aR,6R)-4,4a-dimethyl-5,6-epoxy-6-(prop-1-en-2-yl)-1,2,3,4,4a,5,6,7-octahydronaphthalene-3,8-diol-1alpha,3alpha,4betaH-eremophila-9,11-diene-1,3-diol	-	Prenol Lipids [PR]	Isoprenoids [PR01]	C15 isoprenoids (sesquiterpenes) [PR0103]	--	--	--	--	--	--	--
pos_152	Caproleic acid	2.19809e-06	1.9836e-06	1.66446e-06	1.9389e-06	2.59285e-06	3.23046e-06	4.24687e-06	4.87682e-06	2.8431e-06	-1.00679	0.0687517	1.56987	unchanged	0.61943	0.132457	1.60157	unchanged	-0.387364	0.222762	1.24262	unchanged	--	--	LMFA01030033	Caproleic acid	9-decenoic acid	9-decylenic acid; C10:1n-1	Fatty Acyls [FA]	Fatty Acids and Conjugates [FA01]	Unsaturated fatty acids [FA0103]	HMDB0031003	Organic compounds	Lipids and lipid-like molecules	Fatty Acyls	Fatty acids and conjugates	61743	14436-32-9
pos_153	3-hydroxymethyl-glutaric acid	1.16974e-07	1.00436e-07	1.28093e-07	8.24061e-08	1.86934e-07	3.79278e-08	1.25686e-07	1.32791e-07	9.55324e-08	-0.0277928	0.850084	0.163094	unchanged	0.482785	0.761803	0.470717	unchanged	0.454992	0.801684	0.296693	unchanged	--	--	LMFA01170091	3-hydroxymethyl-glutaric acid	3-(hydroxy-methyl)-pentanedioic acid	-	Fatty Acyls [FA]	Fatty Acids and Conjugates [FA01]	Dicarboxylic acids [FA0117]	--	--	--	--	--	--	--
pos_154	(2E)-hexenedioylcarnitine	5.43319e-07	5.62665e-07	7.61343e-07	9.8499e-07	6.68874e-07	4.83293e-07	7.20302e-07	6.96121e-07	5.92276e-07	-0.117196	0.595279	0.513518	unchanged	-0.0335109	0.801189	0.183183	unchanged	-0.150707	0.619567	0.545302	unchanged	--	--	LMFA07070013	(2E)-hexenedioylcarnitine	3-{[(2E)-5-carboxypent-2-enoyl]oxy}-4-(trimethylazaniumyl)butanoate	3-{[(2E)-5-carboxypent-2-enoyl]oxy}-4-(trimethylammonio)butanoate;trans-2-hexenedioylcarnitine	Fatty Acyls [FA]	Fatty esters [FA07]	Fatty acyl carnitines [FA0707]	--	--	--	--	--	--	--
pos_155	cholesteryl beta-D-xyloside	0.000482466	0.000924287	0.000661098	0.000770995	0.00067042	0.000898304	0.000658111	0.000912756	0.00113734	-0.404171	0.321672	0.919301	unchanged	0.185718	0.484217	0.690844	unchanged	-0.218453	0.574642	0.599368	unchanged	--	--	LMST01010448	cholesteryl beta-D-xyloside	cholest-5-en-3beta-yl beta-D-xylopyranoside	Cholesterol xyloside; Cholesteryl xyloside; Cholesteryl-beta-D-xyloside; cholesteryl-beta-D-xyloside	Sterol Lipids [ST]	Sterols [ST01]	Cholesterol and derivatives [ST0101]	--	--	--	--	--	--	--
pos_156	TG(12:0/12:0/14:1(9Z))[iso3]	1.42706e-05	1.96849e-05	1.64395e-05	2.0302e-05	1.90778e-05	2.40149e-05	1.99139e-05	2.14288e-05	2.19547e-05	-0.340184	0.0972614	1.46556	unchanged	0.00347152	0.98531	0.135764	unchanged	-0.336712	0.115906	1.42106	unchanged	--	--	LMGL03012629	TG(12:0/12:0/14:1(9Z))[iso3]	1,2-didodecanoyl-3-(9Z-tetradecenoyl)-sn-glycerol	TG(38:1); TG(12:0_12:0_14:1)	Glycerolipids [GL]	Triradylglycerols [GL03]	Triacylglycerols [GL0301]	--	--	--	--	--	--	--
pos_157	Stearic acid(d3)	5.05807e-08	0	1.6072e-08	2.83437e-08	2.08035e-08	1.09069e-07	6.06745e-08	2.58237e-08	6.01724e-08	-9.39191	0.234461	1.06057	unchanged	0.183953	0.90858	0.280384	unchanged	-9.20796	0.409135	0.872511	unchanged	--	--	LMFA01010047	Stearic acid(d3)	Octadecanoic acid(d3)	-	Fatty Acyls [FA]	Fatty Acids and Conjugates [FA01]	Straight chain fatty acids [FA0101]	--	--	--	--	--	--	--
pos_158	PI(20:1(11Z)/22:2(13Z,16Z))	3.77896e-06	4.99982e-06	6.82115e-06	4.97207e-06	6.33585e-06	4.82654e-06	1.35674e-05	5.33958e-06	4.39803e-06	-0.435258	0.475451	0.73562	unchanged	0.35576	0.499269	0.862003	unchanged	-0.0794973	0.870422	0.160472	unchanged	--	--	LMGP06010523	PI(20:1(11Z)/22:2(13Z,16Z))	1-(11Z-eicosenoyl)-2-(13Z,16Z-docosadienoyl)-glycero-3-phospho-(1'-myo-inositol)	PI(42:3); PI(20:1_22:2)	Glycerophospholipids [GP]	Glycerophosphoinositols [GP06]	Diacylglycerophosphoinositols [GP0601]	--	--	--	--	--	--	--
pos_159	Squafosacin C	5.8502e-05	9.10195e-05	9.12963e-05	4.47397e-05	5.40769e-05	5.86455e-05	5.38645e-05	0.000187832	9.71332e-05	-0.338483	0.49892	0.663321	unchanged	0.930693	0.264585	1.38783	unchanged	0.592209	0.111852	1.55159	unchanged	--	--	LMPK03000051	Squafosacin C	-	-	Polyketides [PK]	Annonaceae acetogenins [PK03]	-	--	--	--	--	--	--	--
pos_160	Tuberonic acid	0	3.73539e-09	0	1.27391e-09	0	9.73201e-07	0	0	7.15503e-08	-1.41988	0.443333	0.794	unchanged	-8.47767	0.451347	1.01815	unchanged	-9.89755	0.423373	0.898039	unchanged	--	--	LMFA02020007	Tuberonic acid	(1R,2S)-3-oxo-2-(5'-hydroxy-2'Z-pentenyl)-cyclopentaneacetic acid	-	Fatty Acyls [FA]	Octadecanoids [FA02]	Jasmonic acids [FA0202]	--	--	--	--	--	--	--
pos_161	7-Hydroxy-10E-Hexadecen-8-ynoic acid	2.73129e-07	2.34689e-07	1.9165e-07	1.12788e-07	9.06305e-08	2.70676e-07	2.10144e-08	1.37207e-07	1.83795e-07	1.51163	0.116905	1.38001	unchanged	-0.79478	0.587245	0.734107	unchanged	0.716853	0.31791	1.04406	unchanged	--	--	LMFA01031023	7-Hydroxy-10E-Hexadecen-8-ynoic acid	7-Hydroxy-10E-Hexadecen-8-ynoic acid	7-Hydroxy-E-10-Hexadecen-8-ynoic acid; 7-Hydroxy-E-10-Hexadecen-8-insaeur	Fatty Acyls [FA]	Fatty Acids and Conjugates [FA01]	Unsaturated fatty acids [FA0103]	--	--	--	--	--	--	--
pos_162	Cyclohexyl butanoate	3.10781e-06	3.35474e-06	2.97465e-06	2.66493e-06	2.84823e-06	3.78067e-06	2.87998e-06	2.83781e-06	3.09557e-06	0.0979266	0.210809	1.09263	unchanged	-0.060588	0.691921	0.614388	unchanged	0.0373387	0.905428	0.135102	unchanged	--	--	LMFA07010824	Cyclohexyl butanoate	cyclohexyl butanoate	-	Fatty Acyls [FA]	Fatty esters [FA07]	Wax monoesters [FA0701]	--	--	--	--	--	--	--
pos_163	N-oleyl-Ala-His	1.40373e-05	1.40372e-05	1.44401e-05	1.76198e-05	1.57053e-05	9.72124e-06	1.59305e-05	1.39424e-05	1.26363e-05	0.00658482	0.998685	0.0102472	unchanged	0.0203939	0.949295	0.0521555	unchanged	0.0269787	0.947429	0.0789275	unchanged	--	--	LMFA08020220	N-oleyl-Ala-His	N-oleyl-beta-alanine-L-histidine	-	Fatty Acyls [FA]	Fatty amides [FA08]	N-acyl amines [FA0802]	--	--	--	--	--	--	--
pos_164	Tetradecan-7,9-diynoic acid	1.84952e-07	1.24637e-07	2.00463e-07	2.59958e-07	1.21974e-07	2.74537e-07	1.2964e-07	1.51047e-07	1.69629e-07	0.158773	0.498328	0.69409	unchanged	-0.463319	0.291076	1.29198	unchanged	-0.304546	0.434338	0.84538	unchanged	--	--	LMFA01031094	Tetradecan-7,9-diynoic acid	Tetradecan-7,9-diynoic acid	-	Fatty Acyls [FA]	Fatty Acids and Conjugates [FA01]	Unsaturated fatty acids [FA0103]	--	--	--	--	--	--	--
pos_165	Bufotalin	2.19781e-07	3.41342e-07	4.81103e-07	3.12577e-07	7.23559e-07	7.96503e-08	4.97335e-07	4.15744e-07	1.04086e-07	0.248645	0.95629	0.0511399	unchanged	0.0855396	0.891204	0.0234056	unchanged	0.334185	0.912409	0.105084	unchanged	--	--	LMST01130023	Bufotalin	3beta,14beta-dihydroxy-16beta-acetoxy-5beta-bufa-20,22-dienolide	Bufotaline	Sterol Lipids [ST]	Sterols [ST01]	Bufanolides and derivatives [ST0113]	--	--	--	--	--	--	--
pos_166	12,13-dihydroxy-11-methoxy-9-octadecenoic acid	7.02528e-06	0.000179255	5.39269e-06	8.26409e-06	6.38273e-06	5.16351e-06	6.36513e-06	8.43742e-06	6.21912e-06	1.44858	0.428028	0.78668	unchanged	0.098107	0.744438	0.531369	unchanged	1.54668	0.425307	0.898042	unchanged	--	--	LMFA01080006	12,13-dihydroxy-11-methoxy-9-octadecenoic acid	12,13-dihydroxy-11-methoxy-9-octadecenoic acid	-	Fatty Acyls [FA]	Fatty Acids and Conjugates [FA01]	Methoxy fatty acids [FA0108]	--	--	--	--	--	--	--
pos_167	22S-hydroxy-5alpha-campestan-3-one	8.85213e-05	8.61489e-05	0.000103185	7.62971e-05	9.85465e-05	4.54057e-05	4.54954e-05	9.44241e-05	4.01267e-05	0.730192	0.192629	1.2568	unchanged	-0.328621	0.594043	0.447048	unchanged	0.401571	0.339776	1.0291	unchanged	--	--	LMST01031117	-	22S-hydroxy-5alpha-campestan-3-one	(22S, 24R)-22-hydroxy-5alpha-ergostan-3-one	Sterol Lipids [ST]	Sterols [ST01]	Ergosterols and C24-methyl derivatives [ST0103]	--	--	--	--	--	--	--
pos_168	2,3,4,5-tetranor-thromboxane B1	1.21664e-08	4.32952e-09	1.35804e-09	5.81366e-10	8.21272e-09	6.85333e-07	4.3853e-09	4.29888e-08	5.89236e-08	-2.42626	0.206726	1.21475	unchanged	0.587765	0.47917	0.959717	unchanged	-1.83849	0.425315	0.89431	unchanged	--	--	LMFA05000605	2,3,4,5-tetranor-thromboxane B1	(5R)-4-(2-carboxyethyl)-2,4-dideoxy-5-[(1E,3S)-3-hydroxyoct-1-en-1-yl]-D-erythro-pentopyranose	2,3,4,5-tetranor-TXB1;2,3,4,5-tetranorthromboxane B1;tetranor-TXB1	Fatty Acyls [FA]	Fatty alcohols [FA05]	-	--	--	--	--	--	--	--
pos_169	Eucalyptin	1.5135e-06	1.2911e-06	1.45319e-06	1.89363e-06	1.66122e-06	1.00773e-06	1.5578e-06	1.39156e-06	1.27667e-06	0.0123701	0.924888	0.102908	unchanged	-0.0652985	0.71955	0.309837	unchanged	-0.0529284	0.742299	0.373808	unchanged	--	--	LMPK12111028	Eucalyptin	4',7-Dimethoxy-6,8-dimethyl-5-hydroxyflavone	-	Polyketides [PK]	Flavonoids [PK12]	Flavones and Flavonols [PK1211]	--	--	--	--	--	--	--
pos_170	zymosteryl oleate	4.73375e-05	5.35701e-05	4.42211e-05	4.79952e-05	6.39741e-05	0.000123782	0.00011324	8.61946e-05	8.04372e-05	-0.935877	0.0392747	1.68292	down	0.348891	0.603781	0.540859	unchanged	-0.586986	0.32006	1.09264	unchanged	--	--	LMST01020034	zymosteryl oleate	5alpha-cholesta-8,24-dien-3beta-yl (9Z)-octadec-9-enoate	-	Sterol Lipids [ST]	Sterols [ST01]	Steryl esters [ST0102]	--	--	--	--	--	--	--
pos_171	23-phenyl tricosanoic acid	7.52627e-05	0.000102214	8.04771e-05	6.01544e-05	0.000100415	0.000103051	0.000188256	0.000306919	0.000143871	-1.24903	0.116929	1.44653	unchanged	1.24642	0.11451	1.77821	unchanged	-0.00260707	0.913737	0.0991536	unchanged	--	--	LMFA01140072	23-phenyl tricosanoic acid	23-phenyl-tricosanoic acid	-	Fatty Acyls [FA]	Fatty Acids and Conjugates [FA01]	Carbocyclic fatty acids [FA0114]	--	--	--	--	--	--	--
pos_172	1,5-Hexanediol	4.02033e-09	1.79727e-09	3.64742e-08	1.92245e-08	1.33233e-06	0	0	1.36491e-08	2.1905e-11	10.3673	0.494854	0	unchanged	-5.46216	0.418293	0.945692	unchanged	4.90512	0.426625	0.875118	unchanged	--	--	LMFA05000583	1,5-Hexanediol	hexane-1,5-diol	-	Fatty Acyls [FA]	Fatty alcohols [FA05]	-	--	--	--	--	--	--	--
pos_173	Withanolide A	8.60876e-05	0.000116781	0.000123595	0.000161242	0.000132484	0.000172121	0.00013024	0.000134421	0.00016248	-0.3983	0.0951846	1.36926	unchanged	-0.123424	0.454779	0.96931	unchanged	-0.521724	0.0482217	1.64006	down	--	--	LMST01160019	Withanolide A	15-[1-(4,5-dimethyl-6-oxo-3,6-dihydro-2H-pyran-2-yl)-1-hydroxyethyl]-5-hydroxy-10,14-dimethyl-3-oxapentacyclo[9.7.0.0^{2,4}.0^{5,10}.0^{14,18}]octadec-7-en-9-one	-	Sterol Lipids [ST]	Sterols [ST01]	Withanolides and derivatives [ST0116]	--	--	--	--	--	--	--
pos_174	2-Methoxyestrone 3-sulfate	6.7951e-07	8.84538e-07	6.27911e-07	1.74e-06	8.86106e-07	1.72488e-06	5.96442e-07	9.16969e-07	1.65157e-06	-0.419681	0.409572	0.832495	unchanged	-0.5193	0.401265	1.03908	unchanged	-0.93898	0.116562	1.57018	unchanged	--	--	LMST05020006	2-Methoxyestrone 3-sulfate	2-methoxy-3-hydroxy-estra-1,3,5(10)-trien-17-one 3-sulfate	-	Sterol Lipids [ST]	Steroid conjugates [ST05]	Sulfates [ST0502]	--	--	--	--	--	--	--
pos_175	11-Dodecanolide	1.40035e-06	5.10593e-07	4.16285e-07	7.16816e-07	5.8435e-07	3.90558e-07	1.02907e-06	9.90421e-07	8.26244e-07	-0.500142	0.639319	0.464933	unchanged	0.78797	0.0344013	1.95965	up	0.287828	0.574977	0.606009	unchanged	--	--	LMFA07040038	11-Dodecanolide	11-Dodecanolide	-	Fatty Acyls [FA]	Fatty esters [FA07]	Lactones [FA0704]	--	--	--	--	--	--	--
pos_176	ascr#13	3.44833e-06	4.7719e-06	3.95419e-06	4.58681e-06	4.32374e-06	3.6143e-06	4.17244e-06	6.14395e-06	5.36988e-06	-0.360367	0.175615	1.18864	unchanged	0.313819	0.200821	1.44674	unchanged	-0.0465482	0.821556	0.238009	unchanged	--	--	LMFA13040037	ascr#13	7R-(3,6-dideoxy-alpha-L-arabino-hexopyranosyloxy)-2E-octenoic acid	7R-(3'R,5'R-dihydroxy-6'S-methyl-(2H)-tetrahydropyran-2'-yloxy)-2E-octenoic acid	Fatty Acyls [FA]	Fatty acyl glycosides [FA13]	Ascarosides [FA1304]	--	--	--	--	--	--	--
pos_177	5,9,17-hexacosatrienoic acid	2.52188e-07	1.82304e-07	4.72273e-07	4.00557e-07	4.98487e-07	0	2.62016e-08	0	5.85532e-08	11.7023	0.0833755	1.55577	unchanged	-2.34134	0.215856	1.38511	unchanged	9.36093	0.989185	0.0205085	unchanged	--	--	LMFA01030426	5,9,17-hexacosatrienoic acid	5,9,17-hexacosatrienoic acid	C26:3n-9,17,21	Fatty Acyls [FA]	Fatty Acids and Conjugates [FA01]	Unsaturated fatty acids [FA0103]	--	--	--	--	--	--	--
pos_178	1-O-heptadecyl-2-O-hexadecanoyl-3-O-beta-D-(3'-sulfo)-galactopyranosyl-sn-glycerol	1.19947e-06	4.69543e-08	0	8.79976e-08	3.49052e-07	4.1789e-08	1.78975e-06	9.6148e-07	4.2801e-07	-11.6643	0.31215	0.919858	unchanged	3.0548	0.14449	1.68138	unchanged	-8.60947	0.584961	0.600502	unchanged	--	--	LMGL05020006	-	1-O-heptadecyl-2-O-hexadecanoyl-3-O-beta-D-(3'-sulfo)-galactopyranosyl-sn-glycerol	seminolipid	Glycerolipids [GL]	Glycosyldiradylglycerols [GL05]	Glycosylalkylacylglycerols [GL0502]	--	--	--	--	--	--	--
pos_179	3-Deoxy-25-hydroxyvitamin D3	4.20328e-06	3.18724e-06	3.05521e-06	4.23608e-06	3.52688e-06	4.12812e-06	5.95343e-06	5.24764e-06	2.70514e-06	-0.348665	0.365737	0.884106	unchanged	0.151496	0.569223	0.814251	unchanged	-0.197169	0.33204	1.00957	unchanged	--	--	LMST03020619	3-Deoxy-25-hydroxyvitamin D3	(5Z,7E)-9,10-seco-5,7,10(19)-cholestatrien-25-ol	-	Sterol Lipids [ST]	Secosteroids [ST03]	Vitamin D3 and derivatives [ST0302]	--	--	--	--	--	--	--
pos_180	(3R,4S)-(6S,7R)-Diepoxy-9Z-heneicosene	2.55396e-07	2.84713e-07	2.37757e-07	1.07057e-07	1.25704e-07	4.23645e-07	2.75429e-07	2.19627e-07	1.01627e-07	0.497238	0.360048	0.901926	unchanged	0.0362532	0.873414	0.221136	unchanged	0.533491	0.732188	0.38687	unchanged	--	--	LMFA12000316	(3R,4S)-(6S,7R)-Diepoxy-9Z-heneicosene	(3R,4S)-(6S,7R)-Diepoxy-9Z-heneicosene	-	Fatty Acyls [FA]	Oxygenated hydrocarbons [FA12]	-	--	--	--	--	--	--	--
pos_181	3-carboxy-4-methyl-5-propyl-2-furanpropanoic acid	9.34871e-07	7.86837e-07	9.34864e-07	8.93214e-07	8.50072e-07	5.33141e-07	9.66263e-07	6.5019e-07	6.02761e-07	0.286909	0.333179	0.928472	unchanged	-0.0320818	0.911387	0.0247074	unchanged	0.254827	0.387985	0.912764	unchanged	--	--	LMFA01150004	3-carboxy-4-methyl-5-propyl-2-furanpropanoic acid	3-carboxy-4-methyl-5-propyl-2-furanpropanoic acid	-	Fatty Acyls [FA]	Fatty Acids and Conjugates [FA01]	Heterocyclic fatty acids [FA0115]	HMDB0061112	Organic compounds	Lipids and lipid-like molecules	Fatty Acyls	Fatty acids and conjugates	123979	86879-39-2
pos_182	ascr#21	7.0418e-08	2.81891e-08	1.62785e-07	8.64575e-08	1.0042e-07	0	8.69698e-08	7.49026e-08	0	8.98347	0.533448	0.617444	unchanged	-0.138146	0.850981	0.0449155	unchanged	8.84533	0.650863	0.483231	unchanged	--	--	LMFA13040011	ascr#21	12R-(3,6-dideoxy-alpha-L-arabino-hexopyranosyloxy)-2E-tridecanoic acid	12R-(3'R,5'R-dihydroxy-6'S-methyl-(2H)-tetrahydropyran-2'-yloxy)-2E-tridecanoic acid	Fatty Acyls [FA]	Fatty acyl glycosides [FA13]	Ascarosides [FA1304]	--	--	--	--	--	--	--
pos_183	PS(O-20:0/16:0)	0.00035336	0.000374874	0.000441163	0.000421652	0.000453101	4.42686e-05	0.000405158	0.000230217	0.000124639	0.776541	0.231941	1.13741	unchanged	0.152996	0.752344	0.238564	unchanged	0.929536	0.592707	0.601118	unchanged	--	--	LMGP03020070	PS(O-20:0/16:0)	1-eicosyl-2-hexadecanoyl-glycero-3-phosphoserine	PS(O-36:0); PS(O-20:0/16:0)	Glycerophospholipids [GP]	Glycerophosphoserines [GP03]	1-alkyl,2-acylglycerophosphoserines [GP0302]	--	--	--	--	--	--	--
pos_184	5S-Hp-18R-HEPE	2.28666e-06	2.58706e-06	2.04904e-06	3.18541e-06	3.81571e-06	1.14321e-06	2.45851e-06	2.36364e-06	1.47399e-06	0.166995	0.593692	0.516698	unchanged	-0.232665	0.535222	0.593754	unchanged	-0.0656695	0.666205	0.478968	unchanged	--	--	LMFA03070034	5S-Hp-18R-HEPE	5S-hydroperoxy-18R-hydroxy-6E,8Z,11Z,14Z,16E-eicosapentaenoic acid	-	Fatty Acyls [FA]	Eicosanoids [FA03]	Hydroxy/hydroperoxyeicosapentaenoic acids [FA0307]	--	--	--	--	--	--	--
pos_185	(E,E)-3,7,11-Trimethyl-2,6,10-dodecatrienyl hexanoate	6.45932e-08	2.95062e-08	0	0	0	2.96386e-07	9.4277e-08	1.60899e-07	1.23767e-07	-10.4207	0.0240891	1.59401	down	18.4217	0.808578	0.210094	unchanged	8.00099	0.567472	0.641337	unchanged	--	--	LMFA07010545	(E,E)-3,7,11-Trimethyl-2,6,10-dodecatrienyl hexanoate	(E,E)-3,7,11-Trimethyl-2,6,10-dodecatrienyl hexanoate	WE(12:3(2E,6E,10E)(3Me,7Me,11Me)/6:0)	Fatty Acyls [FA]	Fatty esters [FA07]	Wax monoesters [FA0701]	--	--	--	--	--	--	--
pos_186	Cytochalasin B	1.75167e-06	1.83051e-06	2.32452e-06	2.40915e-06	2.21623e-06	1.64292e-06	0	2.09346e-06	1.66854e-06	10.7924	0.380727	0.898398	unchanged	-10.8707	0.321344	1.10551	unchanged	-0.0783263	0.701833	0.405789	unchanged	--	--	LMPK11000002	Cytochalasin B	-	-	Polyketides [PK]	Cytochalasins [PK11]	-	--	--	--	--	--	--	--
pos_187	5S-HETE-d8	8.4505e-05	8.19817e-05	0.000101223	0.000121832	0.000103577	8.55686e-05	0.000101474	8.83134e-05	9.18484e-05	-0.0770373	0.559847	0.566257	unchanged	-0.13054	0.456213	0.79835	unchanged	-0.207577	0.313651	1.03553	unchanged	C04805	Arachidonic acid metabolism(ko00590)	LMFA03060005	5S-HETE-d8	5S-hydroxy-6E,8Z,11Z,14Z-eicosatetraenoic acid (5,6,8,9,11,12,14,15-d8)	-	Fatty Acyls [FA]	Eicosanoids [FA03]	Hydroxy/hydroperoxyeicosatetraenoic acids [FA0306]	--	--	--	--	--	--	--
pos_188	21:3(5Z,14Z,17Z)	2.11868e-06	2.30546e-06	1.76679e-06	2.32427e-06	2.60272e-06	3.07691e-06	4.23446e-06	5.90616e-06	2.76901e-06	-1.00147	0.128144	1.41665	unchanged	0.631829	0.208256	1.54229	unchanged	-0.369645	0.0960936	1.49501	unchanged	--	--	LMFA01030864	21:3(5Z,14Z,17Z)	5Z,14Z,17Z-heneicosatrienoic acid	C21:3n-4,7,16	Fatty Acyls [FA]	Fatty Acids and Conjugates [FA01]	Unsaturated fatty acids [FA0103]	--	--	--	--	--	--	--
pos_189	Cucujolide VIII	1.9829e-06	2.29035e-06	2.00525e-06	1.87482e-06	2.43815e-06	2.84645e-06	4.19525e-06	5.04689e-06	2.79027e-06	-0.8992	0.0971349	1.51075	unchanged	0.727618	0.117422	1.71555	unchanged	-0.171583	0.411132	0.875623	unchanged	--	--	LMFA07040035	Cucujolide VIII	3Z-Dodecen-12-olide	-	Fatty Acyls [FA]	Fatty esters [FA07]	Lactones [FA0704]	--	--	--	--	--	--	--
pos_190	15-HETE-DA	1.63831e-07	1.01989e-07	4.35206e-07	4.16926e-07	4.05565e-07	1.18933e-07	6.55222e-07	5.78413e-07	3.46881e-07	-1.39206	0.101622	1.33536	unchanged	0.902881	0.188601	1.48626	unchanged	-0.489183	0.601119	0.545129	unchanged	--	--	LMFA08020151	15-HETE-DA	N-(15S-hydroxy-5Z,8Z,11Z,13E-eicosatetraenoyl)-dopamine	15S-HETE-DA	Fatty Acyls [FA]	Fatty amides [FA08]	N-acyl amines [FA0802]	--	--	--	--	--	--	--
pos_191	Arthriniumsteroid A	1.89565e-06	1.8308e-06	2.00657e-06	1.97513e-06	1.87704e-06	1.48817e-06	1.46308e-06	1.74172e-06	1.41188e-06	0.317586	0.0489095	1.58746	up	-0.205601	0.260822	1.06971	unchanged	0.111985	0.478074	0.769963	unchanged	--	--	LMST02030235	Arthriniumsteroid A	9beta,鈥?1beta-epoxy-鈥?alpha,17alpha,21-鈥媡rihydroxy-鈥?6alpha-鈥媘ethylpregn-4-ene-鈥?,鈥?0-鈥媎ione	-	Sterol Lipids [ST]	Steroids [ST02]	C21 steroids (gluco/mineralocorticoids, progestogins) and derivatives [ST0203]	--	--	--	--	--	--	--
pos_192	dinor-12-oxo PDA	1.39797e-05	8.67475e-06	1.06886e-05	7.63258e-06	7.5446e-06	4.58727e-06	1.02547e-05	7.67656e-06	6.84018e-06	0.422461	0.209012	1.13616	unchanged	0.342486	0.30931	1.19697	unchanged	0.764946	0.0805	1.55394	unchanged	--	--	LMFA02010018	dinor-12-oxo PDA	(1S,2S)-3-oxo-2-(2'Z-pentenyl) cyclopent-4-enehexanoic acid	Dinor-12-oxophytodienoic acid; dn-OPDA	Fatty Acyls [FA]	Octadecanoids [FA02]	12-oxophytodienoic acid metabolites [FA0201]	--	--	--	--	--	--	--
pos_193	3-hydroxyoctadecanoylcarnitine	2.85261e-05	1.22461e-05	1.5939e-05	3.0168e-05	1.65314e-05	1.35461e-05	3.38564e-05	2.83188e-05	1.9879e-05	-0.591756	0.258895	1.0053	unchanged	0.498775	0.331178	1.17691	unchanged	-0.0929819	0.876329	0.185094	unchanged	--	--	LMFA07070043	3-hydroxyoctadecanoylcarnitine	3-[(3-hydroxyoctadecanoyl)oxy]-4-(trimethylazaniumyl)butanoate	3-[(3-hydroxyoctadecanoyl)oxy]-4-(trimethylammonio)butanoate;3-hydroxystearoylcarnitine	Fatty Acyls [FA]	Fatty esters [FA07]	Fatty acyl carnitines [FA0707]	--	--	--	--	--	--	--
pos_194	11-(4-acetoxymethylphenyl)-1alpha,25-dihydroxy-9,11-didehydrovitamin D3 / 11-(4-acetoxymethylphenyl)-1alpha,25-dihydroxy-9,11-didehydrocholecalciferol	3.56476e-06	6.41675e-06	3.6315e-06	9.06093e-06	6.72592e-06	2.80009e-06	5.55268e-06	3.67691e-06	6.83607e-06	-0.249544	0.567328	0.583759	unchanged	-0.0966717	0.709016	0.424762	unchanged	-0.346216	0.478858	0.756453	unchanged	--	--	LMST03020539	11-(4-acetoxymethylphenyl)-1alpha,25-dihydroxy-9,11-didehydrovitamin D3 / 11-(4-acetoxymethylphenyl)-1alpha,25-dihydroxy-9,11-didehydrocholecalciferol	(5Z,7E)-(1S,3R)-11-(4-acetoxymethylphenyl)-9,10-seco-5,7,9(11),10(19)-cholestatetraene-1,3,25-triol	-	Sterol Lipids [ST]	Secosteroids [ST03]	Vitamin D3 and derivatives [ST0302]	--	--	--	--	--	--	--
pos_195	9-hydroxy-5Z-nonenoic acid	2.49065e-06	1.78262e-06	1.59922e-06	1.29302e-06	1.19025e-06	7.08698e-07	1.11253e-06	1.00028e-06	1.127e-06	0.833722	0.0809885	1.56943	unchanged	0.0671591	0.938367	0.162659	unchanged	0.900881	0.0606268	1.61739	unchanged	--	--	LMFA01050232	9-hydroxy-5Z-nonenoic acid	9-hydroxy-5Z-nonenoic acid	-	Fatty Acyls [FA]	Fatty Acids and Conjugates [FA01]	Hydroxy fatty acids [FA0105]	--	--	--	--	--	--	--
pos_196	(R)-(-)-alpha-Phellandrene	1.18657e-06	1.12543e-06	1.07554e-06	9.69347e-07	1.14209e-06	1.04041e-06	1.28707e-06	1.30012e-06	9.81316e-07	-0.0643919	0.627692	0.48589	unchanged	0.170536	0.319007	1.24602	unchanged	0.106144	0.268629	1.1172	unchanged	--	--	LMPR0102090021	(R)-(-)-alpha-Phellandrene	-	-	Prenol Lipids [PR]	Isoprenoids [PR01]	C10 isoprenoids (monoterpenes) [PR0102]	HMDB0035851	Organic compounds	Lipids and lipid-like molecules	Prenol lipids	Monoterpenoids	442482	4221-98-1
pos_197	6E,8E,14E-Hexadecatriene-10,12-diynoic acid	1.78603e-07	1.87367e-07	1.98445e-07	2.15667e-07	2.29802e-07	1.5487e-07	1.76598e-07	1.33732e-07	1.56669e-07	0.281277	0.103189	1.39508	unchanged	-0.350909	0.185147	1.37188	unchanged	-0.0696319	0.658503	0.48646	unchanged	--	--	LMFA01030704	6E,8E,14E-Hexadecatriene-10,12-diynoic acid	6E,8E,14E-Hexadecatriene-10,12-diynoic acid	-	Fatty Acyls [FA]	Fatty Acids and Conjugates [FA01]	Unsaturated fatty acids [FA0103]	--	--	--	--	--	--	--
pos_198	Ganoderic acid A	4.39485e-07	2.08052e-07	7.43286e-08	0	0	0	4.0708e-08	8.97637e-08	0	10.7264	0.20088	1.24249	unchanged	18.1571	0.235739	1.52857	unchanged	28.8835	0.152722	1.4971	unchanged	--	--	LMST01010391	Ganoderic acid A	(25R)-3,11,23-trioxo-7beta,15alpha-dihydroxy-lanost-8-ene-26-oic acid	-	Sterol Lipids [ST]	Sterols [ST01]	Cholesterol and derivatives [ST0101]	HMDB0034931	Organic compounds	Lipids and lipid-like molecules	Prenol lipids	Triterpenoids	14109402	81907-62-2
pos_199	Leiopathic acid	2.54205e-05	2.29237e-05	2.89514e-05	2.66935e-05	2.17478e-05	3.79631e-05	2.31423e-05	1.66822e-05	2.1615e-05	0.338529	0.114539	1.30717	unchanged	-0.467027	0.21848	1.46351	unchanged	-0.128498	0.60119	0.578006	unchanged	--	--	LMFA04000099	Leiopathic acid	10R-hydroxy-7Z,11E,13Z,16Z,19Z-docosapentaenoic acid	-	Fatty Acyls [FA]	Docosanoids [FA04]	Other Docosanoids [FA0400]	--	--	--	--	--	--	--
pos_200	2E,4E,6Z,8Z-Decatetraenedioic acid	0	0	0	3.15527e-07	3.35237e-07	0	0	0	0	0		0	unchanged	-19.7756	0.183878	1.46816	unchanged	-19.7756	0.183878	1.4197	unchanged	--	--	LMFA01170003	2E,4E,6Z,8Z-Decatetraenedioic acid	2E,4E,6Z,8Z-Decatetraenedioic acid	-	Fatty Acyls [FA]	Fatty Acids and Conjugates [FA01]	Dicarboxylic acids [FA0117]	--	--	--	--	--	--	--
pos_201	8-nonylenic acid	1.50685e-06	1.60879e-06	1.48838e-06	1.62754e-06	1.8851e-06	2.1492e-06	1.78652e-06	1.87248e-06	1.82821e-06	-0.253763	0.00452737	1.76772	down	-0.0362008	0.73793	0.489728	unchanged	-0.289964	0.136993	1.50224	unchanged	--	--	LMFA01030028	8-nonylenic acid	8-nonenoic acid	C9:1n-1	Fatty Acyls [FA]	Fatty Acids and Conjugates [FA01]	Unsaturated fatty acids [FA0103]	--	--	--	--	--	--	--
pos_202	7beta-hydroperoxycholesterol	5.13536e-06	5.86736e-06	8.06399e-06	7.78257e-06	6.94142e-06	5.1408e-06	7.84913e-06	6.58031e-06	6.0468e-06	-0.12073	0.676531	0.41466	unchanged	0.0564632	0.841067	0.357263	unchanged	-0.0642663	0.83219	0.223697	unchanged	--	--	LMST01010459	7beta-hydroperoxycholesterol	7beta-peroxycholest-5-en-3beta-ol	3beta-hydroxycholest-5-ene-7beta-hydroperoxide	Sterol Lipids [ST]	Sterols [ST01]	Cholesterol and derivatives [ST0101]	--	--	--	--	--	--	--
pos_203	22-Docosanolide	1.29717e-07	1.81924e-07	1.54365e-07	1.26572e-07	1.36342e-07	2.68842e-08	0	2.78886e-08	0	19.877	0.00251368	1.78983	up	-18.886	0.121742	1.59338	unchanged	0.991012	0.229782	1.23203	unchanged	--	--	LMFA07040059	22-Docosanolide	22-Docosanolide	-	Fatty Acyls [FA]	Fatty esters [FA07]	Lactones [FA0704]	--	--	--	--	--	--	--
pos_204	11-oxo-undeca-5,8-dienoic acid	2.9746e-07	4.29123e-07	3.05409e-07	3.12007e-07	3.90644e-07	7.27019e-08	4.53841e-07	4.35304e-07	2.21946e-07	-0.056529	0.77749	0.295147	unchanged	0.768973	0.410814	1.06851	unchanged	0.712444	0.478273	0.766895	unchanged	--	--	LMFA01060220	11-oxo-undeca-5,8-dienoic acid	11-oxo-undeca-(5Z,8Z)-dienoic acid	-	Fatty Acyls [FA]	Fatty Acids and Conjugates [FA01]	Oxo fatty acids [FA0106]	--	--	--	--	--	--	--
pos_205	Phomallenic acid B	9.63806e-06	1.07369e-05	8.7695e-06	1.12869e-05	9.53569e-06	8.53653e-06	8.23261e-06	7.74603e-06	8.14218e-06	0.268505	0.0902562	1.48995	unchanged	-0.274449	0.157946	1.54586	unchanged	-0.00594408	0.945918	0.0837827	unchanged	--	--	LMFA01031181	Phomallenic acid B	(10R,8Z,9Z)-heptadeca-8,9-dien-11,13-diynoic acid	-	Fatty Acyls [FA]	Fatty Acids and Conjugates [FA01]	Unsaturated fatty acids [FA0103]	--	--	--	--	--	--	--
pos_206	2-O-(beta-D-galactopyranosyl-(1->6)-beta-D-galactopyranosyl) 2S-hydroxyundecanoic acid	2.07854e-07	1.25178e-07	1.338e-07	7.80396e-07	6.32977e-08	4.93882e-08	0	4.03754e-08	1.53204e-08	11.2588	0.0209272	1.71353	up	-11.0878	0.366968	1.03095	unchanged	0.170985	0.616457	0.582722	unchanged	--	--	LMFA13010047	2-O-(beta-D-galactopyranosyl-(1->6)-beta-D-galactopyranosyl) 2S-hydroxyundecanoic acid	2-O-(beta-D-galactopyranosyl-(1->6)-beta-D-galactopyranosyl) 2S-hydroxyundecanoic acid	-	Fatty Acyls [FA]	Fatty acyl glycosides [FA13]	Fatty acyl glycosides of mono- and disaccharides [FA1301]	--	--	--	--	--	--	--
pos_207	3'-Geranyl-4,2',4',5',6'-pentahydroxydihydrochalcone	1.72897e-05	1.79623e-05	1.92289e-05	2.19467e-05	2.57895e-05	1.82969e-05	1.83742e-05	2.49242e-05	1.88657e-05	-0.177613	0.348004	0.911309	unchanged	-0.0871286	0.691273	0.311674	unchanged	-0.264741	0.211923	1.3018	unchanged	--	--	LMPK12120559	-	3'-Geranyl-4,2',4',5',6'-pentahydroxydihydrochalcone	-	Polyketides [PK]	Flavonoids [PK12]	Chalcones and dihydrochalcones [PK1212]	--	--	--	--	--	--	--
pos_208	Phthioceranic acid (C39)	0.000123068	9.8804e-05	7.8999e-05	0.000126051	9.14254e-05	0.000116478	9.84801e-05	8.08511e-05	0.000112785	0.0323933	0.862748	0.164568	unchanged	-0.193304	0.371624	1.08837	unchanged	-0.16091	0.539644	0.660738	unchanged	--	--	LMFA01020301	Phthioceranic acid (C39)	2S,4S,6S,8S,10S,12S,14S-heptamethyl-dotriacontanoic acid	-	Fatty Acyls [FA]	Fatty Acids and Conjugates [FA01]	Branched fatty acids [FA0102]	--	--	--	--	--	--	--
pos_209	8-Epiiridotrial glucoside	4.34671e-07	5.75003e-07	5.04645e-07	7.70092e-07	4.53773e-07	3.37752e-07	7.60342e-07	4.84936e-07	4.18147e-07	-0.0965642	0.692389	0.426613	unchanged	0.128496	0.848676	0.318937	unchanged	0.0319313	0.916369	0.127981	unchanged	--	--	LMPR0102070023	8-Epiiridotrial glucoside	-	-	Prenol Lipids [PR]	Isoprenoids [PR01]	C10 isoprenoids (monoterpenes) [PR0102]	--	--	--	--	--	--	--
pos_210	1alpha,25-dihydroxy-3alpha-methyl-3-deoxyvitamin D3 /1alpha,25-dihydroxy-3alpha-methyl-3-deoxycholecalciferol	3.01668e-07	1.45123e-07	2.37365e-07	4.47954e-07	3.20115e-07	4.1749e-07	1.69359e-07	3.66555e-08	3.03762e-07	0.820737	0.559153	0.571126	unchanged	-1.66285	0.0811226	1.82727	unchanged	-0.842113	0.050031	1.64836	unchanged	--	--	LMST03020336	1alpha,25-dihydroxy-3alpha-methyl-3-deoxyvitamin D3 /1alpha,25-dihydroxy-3alpha-methyl-3-deoxycholecalciferol	(5Z,7E)-(1S,3S)-3-methyl-9,10-seco-5,7,10(19)-cholestatriene-1,25-diol	-	Sterol Lipids [ST]	Secosteroids [ST03]	Vitamin D3 and derivatives [ST0302]	--	--	--	--	--	--	--
pos_211	Cer(d18:1/32:0(32OH))	0.000107405	8.18109e-05	9.67973e-05	9.1549e-05	8.26647e-05	4.31337e-05	6.011e-05	5.17424e-05	6.71451e-05	0.67534	0.0218551	1.66743	up	-0.214799	0.485482	0.782963	unchanged	0.460541	0.264237	1.13418	unchanged	--	--	LMSP02010109	Cer(d18:1/32:0(32OH))	N-(32-hydroxy-dotriacontanoyl)-sphing-4-enine	N-(32-hydroxy-dotriacontanoyl)-ceramide; N-(omega-hydroxy-dotriacontanoyl)-ceramide; Cer[OS]	Sphingolipids [SP]	Ceramides [SP02]	N-acylsphingosines (ceramides) [SP0201]	--	--	--	--	--	--	--
pos_212	1-butyl-2-ethylcyclopentane	1.41633e-06	1.11726e-06	1.17901e-06	1.30378e-06	1.38418e-06	1.56224e-06	1.78369e-06	1.4043e-06	1.47431e-06	-0.328351	0.103153	1.35062	unchanged	0.129801	0.388239	0.909809	unchanged	-0.19855	0.208445	1.21343	unchanged	--	--	LMFA11000664	1-butyl-2-ethylcyclopentane	1-butyl-2-ethylcyclopentane	-	Fatty Acyls [FA]	Hydrocarbons [FA11]	-	--	--	--	--	--	--	--
pos_213	1-(O-alpha-D-glucopyranosyl)-(1,3R,27R)-octaconsanetriol	0.000143453	0.00016554	0.000185331	0.000218946	0.000198149	0.000134056	0.000177862	0.000244759	0.000200334	-0.328887	0.151112	1.24007	unchanged	0.194842	0.50152	0.886921	unchanged	-0.134045	0.552966	0.63847	unchanged	--	--	LMFA13010009	1-(O-alpha-D-glucopyranosyl)-(1,3R,27R)-octaconsanetriol	1-(O-alpha-D-glucopyranosyl)-(1,3R,27R)-octaconsanetriol	-	Fatty Acyls [FA]	Fatty acyl glycosides [FA13]	Fatty acyl glycosides of mono- and disaccharides [FA1301]	--	--	--	--	--	--	--
pos_214	6alpha,16beta-diacetoxy-hopan-22-ol	3.64056e-05	5.99296e-05	5.078e-05	4.77856e-05	4.93181e-05	4.50242e-05	3.10948e-05	3.64825e-05	4.16641e-05	0.409669	0.198424	1.17173	unchanged	-0.388903	0.0536078	1.89894	unchanged	0.0207657	0.832226	0.249593	unchanged	--	--	LMPR04000037	6alpha,16beta-diacetoxy-hopan-22-ol	6alpha,16beta-diacetoxy-hopan-22-ol	-	Prenol Lipids [PR]	Hopanoids [PR04]	-	--	--	--	--	--	--	--
pos_215	Butyl 3-O-beta-D-glucopyranosyl-butanoate	6.27847e-07	7.24408e-07	8.96843e-07	8.22715e-07	8.49146e-07	7.50975e-07	8.36322e-07	7.72629e-07	5.84768e-07	0.0367904	0.873806	0.154025	unchanged	-0.157824	0.425154	0.780471	unchanged	-0.121033	0.547922	0.645118	unchanged	--	--	LMFA13010043	Butyl 3-O-beta-D-glucopyranosyl-butanoate	Butyl 3-O-beta-D-glucopyranosyl-butanoate	-	Fatty Acyls [FA]	Fatty acyl glycosides [FA13]	Fatty acyl glycosides of mono- and disaccharides [FA1301]	--	--	--	--	--	--	--
pos_216	MGDG(18:3(9Z,12Z,15Z)/18:3(9Z,12Z,15Z))	0.00342767	0.0023038	0.00243009	0.00195686	0.00185972	0.0037089	0.00224761	0.00167196	0.00174571	0.516169	0.129116	1.3382	unchanged	-0.346959	0.413323	1.05079	unchanged	0.16921	0.779787	0.295121	unchanged	--	--	LMGL05010001	MGDG(18:3(9Z,12Z,15Z)/18:3(9Z,12Z,15Z))	1,2 di-(9Z,12Z,15Z-octadecatrienoyl)-3-O-Beta-D-galactosyl-sn-glycerol	Monogalactosyldiacylglycerol(18:3(9Z,12Z,15Z)/18:3(9Z,12Z,15Z))	Glycerolipids [GL]	Glycosyldiradylglycerols [GL05]	Glycosyldiacylglycerols [GL0501]	--	--	--	--	--	--	--
pos_217	As-PL(20:0/0:0)	5.41477e-09	4.04793e-11	0	0	0	3.56242e-07	0	0	2.98823e-07	3.63504	0.429746	0.815764	unchanged	-0.0845219	0.907849	0.314569	unchanged	3.55052	0.428593	0.888398	unchanged	--	--	LMGP14040002	As-PL(20:0/0:0)	1-eicosanoyl-sn-glycero-3-phospho-(1'-glycerol-3'-)5-deoxy-5-(dimethylarsinyl)-beta-D-ribofuranoside	L-As-PL(20:0/0:0)	Glycerophospholipids [GP]	Glycosylglycerophospholipids [GP14]	Monoacylglycosylglycerophospholipids [GP1404]	--	--	--	--	--	--	--
pos_218	(9R,13R)-1a,1b-dinor-10,11-dihydro-12-oxo-15-phytoenoic acid	3.79179e-07	4.83816e-07	3.77828e-07	6.18321e-07	4.77335e-07	5.65615e-07	3.37068e-07	4.83739e-07	5.16235e-07	-0.0934091	0.653551	0.441105	unchanged	-0.329294	0.196804	1.38067	unchanged	-0.422703	0.0620549	1.59953	unchanged	--	--	LMFA02010008	(9R,13R)-1a,1b-dinor-10,11-dihydro-12-oxo-15-phytoenoic acid	(1R,2R)-3-oxo-2-(2'Z-pentenyl)cyclopentanehexanoic acid	-	Fatty Acyls [FA]	Octadecanoids [FA02]	12-oxophytodienoic acid metabolites [FA0201]	--	--	--	--	--	--	--
pos_219	(1S,2S)-3-oxo-2-pentyl-cyclopentanebutanoic acid	8.58139e-07	8.36582e-07	7.26738e-07	6.57153e-07	6.01911e-07	6.46935e-07	5.93909e-07	5.56788e-07	4.71457e-07	0.580886	0.00838067	1.70409	up	-0.238302	0.10406	1.59127	unchanged	0.342584	0.0367375	1.78191	up	--	--	LMFA02010016	(1S,2S)-3-oxo-2-pentyl-cyclopentanebutanoic acid	(1S,2S)-3-oxo-2-pentyl-cyclopentanebutanoic acid	-	Fatty Acyls [FA]	Octadecanoids [FA02]	12-oxophytodienoic acid metabolites [FA0201]	--	--	--	--	--	--	--
pos_220	3,5,7-Trimethyl-2E,4E,6E,8E-undecatetraene	2.48692e-06	1.60772e-06	1.22509e-06	2.47978e-06	2.04879e-06	4.32826e-06	5.10102e-06	4.38413e-06	2.48396e-06	-1.16782	0.0869274	1.45303	unchanged	0.44565	0.378914	0.999516	unchanged	-0.722167	0.232027	1.20687	unchanged	--	--	LMFA11000055	3,5,7-Trimethyl-2E,4E,6E,8E-undecatetraene	3,5,7-Trimethyl-2E,4E,6E,8E-undecatetraene	-	Fatty Acyls [FA]	Hydrocarbons [FA11]	-	--	--	--	--	--	--	--
pos_221	26-O-[beta-D-glucopyranosyl]-25R-furostan-3beta,22alpha,26-triol	1.25625e-05	1.09796e-05	1.01907e-05	1.46807e-05	8.25093e-06	7.36269e-06	1.02778e-05	7.29573e-06	1.0509e-05	0.278309	0.215397	1.09927	unchanged	-0.0595226	0.790928	0.307663	unchanged	0.218787	0.674615	0.446695	unchanged	--	--	LMST01070001	-	26-O-[beta-D-glucopyranosyl]-25R-furostan-3beta,22alpha,26-triol	-	Sterol Lipids [ST]	Sterols [ST01]	Furostanols and derivatives [ST0107]	--	--	--	--	--	--	--
pos_222	(20S)-1alpha,25-dihydroxy-20-phenyl-16,17-didehydro-21-norvitamin D3 / (20S)-1alpha,25-dihydroxy-20-phenyl-16,17-didehydro-21-norcholecalciferol	3.9729e-07	3.59968e-07	5.56094e-07	6.12118e-07	2.94712e-07	1.50217e-07	5.40237e-07	3.77351e-07	2.12207e-07	0.292806	0.61933	0.485935	unchanged	0.224936	0.891782	0.288622	unchanged	0.517742	0.610088	0.543542	unchanged	--	--	LMST03020582	(20S)-1alpha,25-dihydroxy-20-phenyl-16,17-didehydro-21-norvitamin D3 / (20S)-1alpha,25-dihydroxy-20-phenyl-16,17-didehydro-21-norcholecalciferol	(5Z,7E)-(1S,3R,20S)-20-phenyl-21-nor-9,10-seco-5,7,10(19),16-cholestatetraene-1,3,25-triol	-	Sterol Lipids [ST]	Secosteroids [ST03]	Vitamin D3 and derivatives [ST0302]	--	--	--	--	--	--	--
pos_223	1-O-(2R-methoxy-4Z-pentadecenyl)-sn-glycerol	0.000120197	0.000186924	0.000124604	0.00017479	0.000154042	0.000300703	0.000127276	0.000155219	0.000274506	-0.317968	0.467695	0.722544	unchanged	-0.192729	0.726104	0.572441	unchanged	-0.510697	0.288296	1.09742	unchanged	--	--	LMGL01020047	1-O-(2R-methoxy-4Z-pentadecenyl)-sn-glycerol	1-O-(2R-methoxy-4Z-pentadecenyl)-sn-glycerol	-	Glycerolipids [GL]	Monoradylglycerols [GL01]	Monoalkylglycerols [GL0102]	--	--	--	--	--	--	--
pos_224	5-hydroperoxy-7-[3,5-epidioxy-2-(2-octenyl)-cyclopentyl]-6-heptenoic acid	3.12747e-06	3.2341e-06	4.4151e-06	4.1574e-06	3.96362e-06	3.56708e-06	4.28256e-06	3.70202e-06	3.39295e-06	-0.0895063	0.706212	0.370202	unchanged	-0.0426396	0.759999	0.23315	unchanged	-0.132146	0.551168	0.641968	unchanged	--	--	LMFA01040028	5-hydroperoxy-7-[3,5-epidioxy-2-(2-octenyl)-cyclopentyl]-6-heptenoic acid	5-hydroperoxy-7-[3,5-epidioxy-2-(2-octenyl)-cyclopentyl]-6-heptenoic acid	-	Fatty Acyls [FA]	Fatty Acids and Conjugates [FA01]	Hydroperoxy fatty acids [FA0104]	--	--	--	--	--	--	--
pos_225	Callyspongenol C	0	1.06308e-10	0	1.46682e-07	5.97172e-09	1.39846e-05	9.7415e-10	3.90858e-08	2.0859e-07	-19.6084	0.323706	1.00351	unchanged	-3.53031	0.423212	1.06601	unchanged	-23.1387	0.416383	0.911303	unchanged	--	--	LMFA05000726	Callyspongenol C	(4Z,13Z,19Z)-docosadtren-2,9,11,21-tetrayne-1-ol	-	Fatty Acyls [FA]	Fatty alcohols [FA05]	-	--	--	--	--	--	--	--
pos_226	N-(2R-hydroxy-3E-heneicosenoyl)-1-beta-glucosyl-9-methyl-heptadecasphing-4E,8E-dienine	4.4828e-05	5.92956e-05	5.87929e-05	0.000100278	9.80044e-05	4.30013e-05	5.09897e-05	5.71551e-05	6.04851e-05	-0.0579011	0.750332	0.325206	unchanged	-0.420498	0.324508	1.09905	unchanged	-0.478399	0.295857	1.12425	unchanged	--	--	LMSP05010107	-	N-(2R-hydroxy-3E-heneicosenoyl)-1-beta-glucosyl-9-methyl-heptadecasphing-4E,8E-dienine	-	Sphingolipids [SP]	Neutral glycosphingolipids [SP05]	Simple Glc series [SP0501]	--	--	--	--	--	--	--
pos_227	Cyclosporin A	0.000122212	9.52309e-05	0.00012559	9.05643e-05	8.98494e-05	8.91727e-05	0.000114245	9.66501e-05	7.97533e-05	0.243674	0.275589	0.996625	unchanged	0.0931066	0.553909	0.826353	unchanged	0.336781	0.125354	1.57862	unchanged	--	--	LMPK14000003	Cyclosporin A	-	-	Polyketides [PK]	Non-ribosomal peptide/polyketide hybrids [PK14]	-	--	--	--	--	--	--	--
pos_228	DG(16:1(9Z)/20:4(5Z,8Z,11Z,14Z)/0:0)[iso2]	7.19495e-05	3.99479e-05	6.00461e-05	4.38032e-05	4.03524e-05	7.22004e-05	5.40409e-05	4.99766e-05	4.52827e-05	0.165636	0.507806	0.696889	unchanged	-0.0204776	0.840034	0.314097	unchanged	0.145158	0.724797	0.36613	unchanged	--	--	LMGL02010077	DG(16:1(9Z)/20:4(5Z,8Z,11Z,14Z)/0:0)[iso2]	1-(9Z-hexadecenoyl)-2-(5Z,8Z,11Z,14Z-eicosatetraenoyl)-sn-glycerol	DG(16:1/20:4/0:0)[iso2]; DG(36:5); DG(16:1_20:4)	Glycerolipids [GL]	Diradylglycerols [GL02]	Diacylglycerols [GL0201]	--	--	--	--	--	--	--
pos_229	Taxa-4(20),11(12)-dien-5alpha-ol	2.51608e-07	3.16734e-07	2.37187e-07	1.6747e-07	2.70329e-07	1.73344e-07	2.00531e-07	8.68707e-08	1.42782e-07	0.975297	0.0418802	1.52113	up	-0.552558	0.266823	1.19638	unchanged	0.42274	0.198605	1.25295	unchanged	C11895	Metabolic pathways(ko01100);;Biosynthesis of secondary metabolites(ko01110);;Diterpenoid biosynthesis(ko00904)	LMPR0104390003	Taxa-4(20),11(12)-dien-5alpha-ol	-	-	Prenol Lipids [PR]	Isoprenoids [PR01]	C20 isoprenoids (diterpenes) [PR0104]	--	--	--	--	--	--	--
pos_230	4,4-difluoro-1alpha-hydroxyvitamin D3 / 4,4-difluoro-1alpha-hydroxycholecalciferol	4.42806e-07	8.32152e-07	8.56595e-07	6.7172e-07	5.78631e-07	6.00748e-07	9.96696e-07	8.90606e-07	4.19094e-07	-0.0790266	0.80717	0.251824	unchanged	0.223983	0.483647	0.986725	unchanged	0.144957	0.560306	0.656146	unchanged	--	--	LMST03020138	4,4-difluoro-1alpha-hydroxyvitamin D3 / 4,4-difluoro-1alpha-hydroxycholecalciferol	(5E,7E)-(1S,3S)-4,4-difluoro-9,10-seco-5,7,10(19)-cholestatriene-1,3-diol	-	Sterol Lipids [ST]	Secosteroids [ST03]	Vitamin D3 and derivatives [ST0302]	--	--	--	--	--	--	--
pos_231	GlcCer(d18:1/24:1(15Z))	1.43348e-05	4.37e-06	8.96275e-06	0.000177315	9.45377e-05	1.55841e-05	1.60101e-05	8.52439e-06	1.05888e-05	-0.454647	0.534799	0.588252	unchanged	-2.49934	0.213225	1.388	unchanged	-2.95399	0.20443	1.37371	unchanged	C01190	Sphingolipid metabolism(ko00600);;Metabolic pathways(ko01100)	LMSP0501AA08	GlcCer(d18:1/24:1(15Z))	N-(15Z-tetracosenoyl)-1-beta-glucosyl-sphing-4-enine	C24:1 GlcCer; C24:1 Glucosyl ceramide	Sphingolipids [SP]	Neutral glycosphingolipids [SP05]	Simple Glc series [SP0501]	HMDB0004975	Organic compounds	Lipids and lipid-like molecules	Sphingolipids	Glycosphingolipids	20057357	_
pos_232	Persenone B	2.33301e-05	1.87736e-05	1.96398e-05	1.60964e-05	2.08459e-05	2.5016e-05	4.09531e-05	5.34264e-05	2.53879e-05	-0.896995	0.136103	1.39221	unchanged	0.908772	0.130437	1.72245	unchanged	0.0117765	0.982012	0.0202211	unchanged	--	--	LMFA05000719	Persenone B	2S-hydroxy-4-oxononadeca-5E-en-1-yl acetate	(S,5E)-2-hydroxy-4-oxononadeca-5-en-1-yl acetate; pahuatin	Fatty Acyls [FA]	Fatty alcohols [FA05]	-	--	--	--	--	--	--	--
pos_233	Anandamide (20:1, n-9)	9.31865e-05	8.17107e-05	0.000111073	5.6517e-05	6.47459e-05	0.000109192	0.000118991	0.000174561	0.000101463	-0.439074	0.23556	1.10099	unchanged	0.799679	0.122161	1.58535	unchanged	0.360604	0.389581	0.904264	unchanged	--	--	LMFA08040010	Anandamide (20:1, n-9)	N-(11Z-eicosaenoyl)-ethanolamine	N-cis-11-eicosaenoylethanolamine	Fatty Acyls [FA]	Fatty amides [FA08]	N-acyl ethanolamines (endocannabinoids) [FA0804]	--	--	--	--	--	--	--
pos_234	PG(14:0/0:0)	1.46998e-07	2.50764e-07	1.33315e-07	3.67005e-07	1.4746e-07	2.5675e-07	1.02365e-06	9.85299e-08	2.69849e-07	-0.823155	0.419105	0.851925	unchanged	0.323313	0.545062	0.727653	unchanged	-0.499841	0.350317	0.976496	unchanged	--	--	LMGP04050012	PG(14:0/0:0)	1-tetradecanoyl-glycero-3-phospho-(1'-sn-glycerol)	LPG(14:0/0:0); LPG(14:0)	Glycerophospholipids [GP]	Glycerophosphoglycerols [GP04]	Monoacylglycerophosphoglycerols [GP0405]	--	--	--	--	--	--	--
pos_235	Persediene	4.77461e-07	8.93504e-07	4.15518e-07	3.06378e-07	2.98471e-07	5.75634e-07	1.86039e-07	1.20982e-06	6.16631e-07	0.11768	0.835533	0.196985	unchanged	0.466226	0.452869	0.929387	unchanged	0.583906	0.326438	1.00475	unchanged	--	--	LMFA05000716	Persediene	2S-hydroxy-4-oxononadeca-16E,18E-dien-1-yl acetate	(S,E)-2-hydroxy-4-oxononadeca-16,18-dien-1-yl acetate; pahuatin	Fatty Acyls [FA]	Fatty alcohols [FA05]	-	--	--	--	--	--	--	--
pos_236	2S-amino-tridecanoic acid	7.15908e-08	3.0286e-07	1.65577e-07	2.0622e-07	1.81187e-07	2.24499e-07	5.36874e-07	6.96908e-07	1.872e-07	-1.42871	0.180504	1.22865	unchanged	1.02058	0.21432	1.57396	unchanged	-0.408127	0.757339	0.341256	unchanged	--	--	LMFA01100001	2S-amino-tridecanoic acid	2S-amino-tridecanoic acid	-	Fatty Acyls [FA]	Fatty Acids and Conjugates [FA01]	Amino fatty acids [FA0110]	HMDB0000910	Organic compounds	Lipids and lipid-like molecules	Fatty Acyls	Fatty acids and conjugates	12530	638-53-9
pos_237	Hypoculoside	8.08542e-07	3.1497e-07	8.46375e-08	6.89997e-09	9.85497e-10	2.01709e-08	2.51707e-07	0	1.28139e-08	11.3414	0.276395	1.04703	unchanged	-5.58751	0.437252	0.952982	unchanged	5.75392	0.206705	1.3535	unchanged	--	--	LMSP01080069	Hypoculoside	2-glycosyl-23-amino-3,22-dihydroxytetracosane	Hypoculoside	Sphingolipids [SP]	Sphingoid bases [SP01]	Sphingoid base analogs [SP0108]	--	--	--	--	--	--	--
pos_238	3Z,5E,7E-Decatrienoic acid	4.49048e-06	3.74864e-06	4.00487e-06	4.55288e-06	4.37432e-06	4.18969e-06	4.78528e-06	4.15291e-06	4.27154e-06	-0.110829	0.332178	0.888089	unchanged	0.00826583	0.89712	0.19268	unchanged	-0.102563	0.317796	1.04921	unchanged	--	--	LMFA01031057	3Z,5E,7E-Decatrienoic acid	3Z,5E,7E-Decatrienoic acid	3,5,7-Decatrienoic acid, (Z,E,E)-; 3c,5t,7t-Decatrienoic acid	Fatty Acyls [FA]	Fatty Acids and Conjugates [FA01]	Unsaturated fatty acids [FA0103]	--	--	--	--	--	--	--
pos_239	Psoralenol	2.42023e-06	4.02426e-06	4.01124e-06	4.22762e-06	5.31864e-06	1.53458e-06	2.27217e-06	5.00634e-06	2.42445e-06	0.167476	0.822782	0.234281	unchanged	-0.107752	0.765342	0.192873	unchanged	0.0597249	0.878161	0.157377	unchanged	--	--	LMPK12050036	Psoralenol	-	-	Polyketides [PK]	Flavonoids [PK12]	Isoflavonoids [PK1205]	--	--	--	--	--	--	--
pos_240	TG(18:1(9Z)/18:2(9Z,12Z)/20:1(11Z))[iso6]	0.000202338	0.00024304	0.000325953	0.000168625	0.000196238	0.000134296	0.000145044	0.000630809	0.000194206	-0.0495549	0.713153	0.350972	unchanged	0.666483	0.41644	1.10134	unchanged	0.616928	0.113747	1.50742	unchanged	--	--	LMGL03010538	TG(18:1(9Z)/18:2(9Z,12Z)/20:1(11Z))[iso6]	1-(9Z-octadecenoyl)-2-(9Z,12Z-octadecadienoyl)-3-(11Z-eicosenoyl)-sn-glycerol	TG(18:1/18:2/20:1)[iso6]; TG(56:4); TG(18:1_18:2_20:1)	Glycerolipids [GL]	Triradylglycerols [GL03]	Triacylglycerols [GL0301]	--	--	--	--	--	--	--
pos_241	Muricatacin	1.04203e-06	1.35265e-06	1.35628e-06	1.64348e-06	1.48051e-06	8.11434e-07	1.05409e-06	1.82207e-06	1.44989e-07	0.926415	0.66855	0.450762	unchanged	-0.941932	0.616297	0.392405	unchanged	-0.0155166	0.839204	0.222335	unchanged	--	--	LMFA05000682	Muricatacin	5-(1-hydroxytridecyl)oxolan-2-one	-	Fatty Acyls [FA]	Fatty alcohols [FA05]	-	--	--	--	--	--	--	--
pos_242	8-hydroxy-5,6-Octadienoic acid	1.31736e-07	2.00458e-07	2.09894e-07	2.18624e-07	2.45715e-07	1.85797e-08	1.58617e-07	1.62672e-07	1.36925e-07	0.216569	0.376151	0.864072	unchanged	0.607887	0.919241	0.00674837	unchanged	0.824456	0.814733	0.265681	unchanged	--	--	LMFA01031076	8-hydroxy-5,6-Octadienoic acid	8-hydroxy-5,6-Octadienoic acid	5,6-Octadienoic acid, 8-hydroxy-; 8-Hydroxy-Z,Z-5,6-octadienoic acid; 8-Hydroxyocta-5c,6c-dienoic acid	Fatty Acyls [FA]	Fatty Acids and Conjugates [FA01]	Unsaturated fatty acids [FA0103]	--	--	--	--	--	--	--
pos_243	N-(2E,5Z-dodecadienoyl)-homoserine lactone	5.04553e-07	5.70696e-07	5.31042e-07	4.10704e-07	3.69566e-07	5.17261e-07	4.77384e-07	4.70513e-07	4.75278e-07	0.172799	0.0848785	1.54007	unchanged	0.147779	0.441743	0.846109	unchanged	0.320578	0.130142	1.46852	unchanged	--	--	LMFA08030022	N-(2E,5Z-dodecadienoyl)-homoserine lactone	N-((2E,5Z)-2,5-dodecadienoyl)homoserine lactone	C12:2-HSL; 2E,5Z-C12:2-HSL	Fatty Acyls [FA]	Fatty amides [FA08]	Fatty acyl homoserine lactones [FA0803]	--	--	--	--	--	--	--
pos_244	PIM1(16:0/16:2(9Z,12Z))	8.34194e-07	1.13697e-06	1.67207e-07	2.59439e-07	1.54368e-07	8.79792e-07	1.04377e-06	8.25521e-07	9.87074e-07	-0.807688	0.493829	0.7209	unchanged	1.53109	0.139276	1.53266	unchanged	0.7234	0.485709	0.719046	unchanged	--	--	LMGP15010005	PIM1(16:0/16:2(9Z,12Z))	2'-O-(alpha-D-Manp)-(1-hexadecanoyl-2-(9Z,12Z-hexadecadienoyl)-sn-glycero-3-phospho-1'-myo-inositol)	PIM1(32:2); PIM1(16:0_16:2)	Glycerophospholipids [GP]	Glycerophosphoinositolglycans [GP15]	Diacylglycerophosphoinositolglycans [GP1501]	--	--	--	--	--	--	--
pos_245	Galalpha1-3(Fucalpha1-2)Galbeta1-4Glcbeta-Cer(d18:1/24:1(15Z))	1.50503e-07	5.94511e-08	2.53047e-07	1.88103e-07	3.69741e-07	6.86554e-08	1.01299e-05	1.83977e-07	2.1563e-07	-2.49053	0.417403	0.853605	unchanged	2.13169	0.423712	0.995528	unchanged	-0.358836	0.632118	0.498976	unchanged	--	--	LMSP0506AZ07	-	Galalpha1-3(Fucalpha1-2)Galbeta1-4Glcbeta-Cer(d18:1/24:1(15Z))	-	Sphingolipids [SP]	Neutral glycosphingolipids [SP05]	Galalpha1-3Galbeta1-4Glc- (Isoglobo series) [SP0506]	--	--	--	--	--	--	--
pos_246	2-Decene-4,6-diynoic acid, methyl ester, (E)-	8.06754e-07	5.37307e-07	5.256e-07	2.15097e-07	2.40511e-07	2.8722e-07	4.11839e-07	3.31181e-07	3.2667e-07	0.784767	0.090435	1.50472	unchanged	0.528097	0.0385685	1.8174	up	1.31286	0.0486518	1.79273	up	--	--	LMFA07010713	2-Decene-4,6-diynoic acid, methyl ester, (E)-	methyl (E)-dec-2-en-4,6-diynoate	LACHNOPHYLLUM ESTER, CIS; Lachnophyllum ester; cis-Lachnophyllum ester	Fatty Acyls [FA]	Fatty esters [FA07]	Wax monoesters [FA0701]	--	--	--	--	--	--	--
pos_247	TG(18:2(9Z,12Z)/18:3(9Z,12Z,15Z)/20:0)[iso6]	0.000294473	0.000474295	0.000484109	0.000279884	0.00031713	0.000239938	0.00022095	0.00114572	0.000405849	-0.201199	0.60531	0.507294	unchanged	0.756761	0.384703	1.15412	unchanged	0.555561	0.142069	1.47066	unchanged	--	--	LMGL03010591	TG(18:2(9Z,12Z)/18:3(9Z,12Z,15Z)/20:0)[iso6]	1-(9Z,12Z-octadecadienoyl)-2-(9Z,12Z,15Z-octadecatrienoyl)-3-eicosanoyl-sn-glycerol	TG(18:2/18:3/20:0)[iso6]; TG(56:5); TG(18:2_18:3_20:0)	Glycerolipids [GL]	Triradylglycerols [GL03]	Triacylglycerols [GL0301]	--	--	--	--	--	--	--
pos_248	3,5-cholestadien-7-one	3.72813e-06	5.00164e-06	3.24734e-06	1.1278e-05	1.09015e-05	1.52206e-06	5.0897e-06	3.40787e-06	3.0603e-06	0.063329	0.872655	0.123032	unchanged	-0.605933	0.331561	1.05766	unchanged	-0.542604	0.344936	1.03993	unchanged	--	--	LMST01010058	3,5-cholestadien-7-one	cholesta-3,5-dien-7-one	-	Sterol Lipids [ST]	Sterols [ST01]	Cholesterol and derivatives [ST0101]	--	--	--	--	--	--	--
pos_249	Brainesteroside C	2.53384e-05	2.53089e-05	2.96095e-05	3.07972e-05	2.90901e-05	2.08518e-05	3.05234e-05	2.74027e-05	2.45095e-05	-0.0368466	0.763466	0.294757	unchanged	0.0446892	0.882346	0.313941	unchanged	0.00784259	0.965285	0.0476964	unchanged	--	--	LMST01010434	Brainesteroside C	3-O-(beta-D-glucopyranosyl)-2beta,3beta,6,20,22R-pentahydroxy-cholest-5,8,14-trien-7-one	25-deoxycalonysterone 3-O-beta-D-glucopyranoside	Sterol Lipids [ST]	Sterols [ST01]	Cholesterol and derivatives [ST0101]	--	--	--	--	--	--	--
pos_250	Squalen-1-ol	1.23326e-05	1.92773e-05	1.27691e-05	1.89665e-05	1.57203e-05	2.22685e-05	6.25317e-05	0.000124889	4.96597e-05	-2.3324	0.108351	1.48022	unchanged	1.95605	0.121798	1.80878	unchanged	-0.376349	0.228417	1.17064	unchanged	--	--	LMPR0106010039	Squalen-1-ol	Squalen-1-ol	-	Prenol Lipids [PR]	Isoprenoids [PR01]	C30 isoprenoids (triterpenes) [PR0106]	--	--	--	--	--	--	--
pos_251	9,13-dihydroxy-10-ethoxy-11-octadecenoic acid	9.72689e-08	1.2155e-07	2.64458e-08	2.49044e-07	5.32224e-07	5.36638e-07	2.44961e-07	5.2133e-07	2.66132e-07	-2.25473	0.0864013	1.49229	unchanged	-0.355166	0.505364	0.710198	unchanged	-2.60989	0.0539874	1.74979	unchanged	--	--	LMFA01050121	9,13-dihydroxy-10-ethoxy-11-octadecenoic acid	9,13-dihydroxy-10-ethoxy-11-octadecenoic acid	-	Fatty Acyls [FA]	Fatty Acids and Conjugates [FA01]	Hydroxy fatty acids [FA0105]	--	--	--	--	--	--	--
pos_252	Methyl 2E,4E,6Z-decatrienoate	0	3.96632e-09	0	0	1.7716e-08	0	3.0477e-08	1.39604e-07	2.82943e-08	-19.1752	0.219726	1.20118	unchanged	18.4555	0.24099	1.48023	unchanged	-0.719725	0.521579	0	unchanged	--	--	LMFA07010481	Methyl 2E,4E,6Z-decatrienoate	Methyl 2E,4E,6Z-decatrienoate	WE(1:0/10:3(2E,4E,6Z))	Fatty Acyls [FA]	Fatty esters [FA07]	Wax monoesters [FA0701]	--	--	--	--	--	--	--
pos_253	3,9-hexadecadiynoic acid	2.47094e-07	3.06797e-07	1.87205e-07	3.49251e-07	3.85234e-07	2.31434e-07	4.50146e-07	2.81457e-07	2.88117e-07	-0.454332	0.239453	1.09887	unchanged	0.0764544	0.816163	0.344769	unchanged	-0.377878	0.270352	1.08997	unchanged	--	--	LMFA01030491	3,9-hexadecadiynoic acid	3,9-hexadecadiynoic acid	3,9-Hexadecadiynoic acid	Fatty Acyls [FA]	Fatty Acids and Conjugates [FA01]	Unsaturated fatty acids [FA0103]	--	--	--	--	--	--	--
pos_254	Ophiobolin S	9.9921e-08	1.15542e-07	1.07162e-07	2.76978e-07	1.32976e-07	2.23853e-07	1.30057e-07	8.11741e-08	1.20736e-07	-0.0143423	0.858125	0.217864	unchanged	-0.897799	0.127123	1.6565	unchanged	-0.912141	0.13085	1.57067	unchanged	--	--	LMPR0105050007	Ophiobolin S	-	-	Prenol Lipids [PR]	Isoprenoids [PR01]	C25 isoprenoids (sesterterpenes) [PR0105]	--	--	--	--	--	--	--
pos_255	ascr#17	2.64855e-07	2.45841e-07	1.62409e-07	2.60054e-07	3.32124e-07	1.70123e-09	5.37353e-07	1.78408e-07	1.28122e-07	-0.0720021	0.705621	0.408036	unchanged	2.12844	0.638212	0.629878	unchanged	2.05643	0.821652	0.252487	unchanged	--	--	LMFA13040033	ascr#17	10R-(3,6-dideoxy-alpha-L-arabino-hexopyranosyloxy)-2E-undecenoic acid	10R-(3'R,5'R-dihydroxy-6'S-methyl-(2H)-tetrahydropyran-2'-yloxy)-2E-undecenoic acid	Fatty Acyls [FA]	Fatty acyl glycosides [FA13]	Ascarosides [FA1304]	--	--	--	--	--	--	--
pos_256	20-oxo-heneicosanoic acid	4.9543e-06	1.04777e-05	8.64422e-06	8.65491e-06	8.96076e-06	4.80968e-06	5.31948e-06	8.66034e-06	8.73144e-06	0.0525778	0.83052	0.20092	unchanged	0.0362824	0.959176	0.11845	unchanged	0.0888602	0.806946	0.269847	unchanged	--	--	LMFA01060136	20-oxo-heneicosanoic acid	20-oxo-heneicosanoic acid	-	Fatty Acyls [FA]	Fatty Acids and Conjugates [FA01]	Oxo fatty acids [FA0106]	--	--	--	--	--	--	--
pos_257	Pentalenic acid	6.1972e-07	4.7945e-07	4.38845e-07	4.98661e-07	6.35923e-07	9.17638e-07	5.46567e-07	6.37645e-07	4.52127e-07	-0.0910579	0.690862	0.36441	unchanged	-0.294985	0.385098	1.02021	unchanged	-0.386043	0.300539	1.07677	unchanged	--	--	LMPR0103890001	Pentalenic acid	Pentalenic acid	-	Prenol Lipids [PR]	Isoprenoids [PR01]	C15 isoprenoids (sesquiterpenes) [PR0103]	--	--	--	--	--	--	--
pos_258	1alpha,25-dihydroxy-24a-homo-26,27-dimethyl-22-thiavitamin D3 / 1alpha,25-dihydroxy-24a-homo-26,27-dimethyl-22-thiacholecalciferol	1.04649e-05	8.12547e-06	9.0183e-06	1.09747e-05	1.002e-05	7.95085e-06	1.27231e-05	1.13703e-05	8.50114e-06	-0.227147	0.323628	0.924362	unchanged	0.164069	0.475812	0.958235	unchanged	-0.0630774	0.713086	0.402122	unchanged	--	--	LMST03020423	1alpha,25-dihydroxy-24a-homo-26,27-dimethyl-22-thiavitamin D3 / 1alpha,25-dihydroxy-24a-homo-26,27-dimethyl-22-thiacholecalciferol	(5Z,7E)-(1S,3R)-26,27-dimethyl-24a-homo-9,10-seco-22-thia-5,7,10(19)-cholestatriene-1,3,25-triol	-	Sterol Lipids [ST]	Secosteroids [ST03]	Vitamin D3 and derivatives [ST0302]	--	--	--	--	--	--	--
pos_259	Anandamide (18:3, n-6)	2.24464e-05	2.21055e-05	1.81699e-05	1.67195e-05	1.68745e-05	3.58315e-05	2.58723e-05	8.9432e-06	1.42677e-05	0.483139	0.462313	0.714969	unchanged	-0.538197	0.450836	0.933525	unchanged	-0.0550576	0.760995	0.342689	unchanged	--	--	LMFA08040003	Anandamide (18:3, n-6)	N-(6Z,9Z,12Z-octadecatrienoyl)-ethanolamine	N-cis-6,9,12-octadecatrienoylethanolamine	Fatty Acyls [FA]	Fatty amides [FA08]	N-acyl ethanolamines (endocannabinoids) [FA0804]	--	--	--	--	--	--	--
pos_260	Noravicholic acid	5.80574e-06	5.45347e-06	7.13806e-06	7.28824e-06	6.68537e-06	7.376e-06	7.74449e-06	6.58069e-06	5.98161e-06	-0.143919	0.431706	0.736486	unchanged	-0.0791572	0.58425	0.592499	unchanged	-0.223077	0.18577	1.33273	unchanged	--	--	LMST04060029	Noravicholic acid	24-nor-3alpha,7alpha,16alpha-trihydroxy-5beta-cholan-23-oic acid	-	Sterol Lipids [ST]	Bile acids and derivatives [ST04]	C23 bile acids, alcohols, and derivatives [ST0406]	--	--	--	--	--	--	--
pos_261	(1R,4R)-Dihydrocarvone	2.05056e-05	1.91101e-05	1.98508e-05	1.95363e-05	2.06711e-05	1.84313e-05	2.06072e-05	2.08211e-05	2.10307e-05	-0.0713805	0.121866	1.38818	unchanged	0.0925867	0.18406	1.55829	unchanged	0.0212061	0.738904	0.362567	unchanged	C11398	Limonene and pinene degradation(ko00903)	LMPR0102090033	(1R,4R)-Dihydrocarvone	-	-	Prenol Lipids [PR]	Isoprenoids [PR01]	C10 isoprenoids (monoterpenes) [PR0102]	--	--	--	--	--	--	--
pos_262	2-methyl-5-pentadecyl resorcinol	1.19709e-06	3.3448e-07	1.87851e-07	1.30274e-06	1.03211e-06	4.18264e-08	1.21414e-06	9.30219e-07	7.60917e-07	-1.1714	0.339589	0.915851	unchanged	1.31123	0.698944	0.584655	unchanged	0.139826	0.682334	0.443696	unchanged	--	--	LMPK15030060	2-methyl-5-pentadecyl resorcinol	2-methyl-5-pentadecyl-1,3-benzenediol	-	Polyketides [PK]	Phenolic lipids [PK15]	Alkyl resorcinols and derivatives [PK1503]	--	--	--	--	--	--	--
pos_263	Plastochromenol-8	0.00381438	0.00401343	0.00423847	0.00460823	0.00511239	0.00402843	0.00475536	0.00484557	0.00441287	-0.216037	0.0228064	1.61131	down	0.0331701	0.813675	0.422455	unchanged	-0.182867	0.207763	1.27773	unchanged	--	--	LMPR02020067	Plastochromenol-8	(R)-2,7,8-trimethyl-2-((3E,7E,11E,15E,19E,23E,27E)-4,8,12,16,20,24,28,32-octamethyltritriaconta-3,7,11,15,19,23,27,31-octaen-1-yl)-2H-chromen-6-ol	Solanachromene	Prenol Lipids [PR]	Quinones and hydroquinones [PR02]	Vitamin E [PR0202]	--	--	--	--	--	--	--
pos_264	7-hydroxy-10E,16-heptadecadien-8-ynoic acid	2.62724e-06	2.06741e-06	2.28416e-06	3.4132e-06	2.42593e-06	3.55498e-06	3.34297e-06	2.76508e-06	2.53745e-06	-0.306264	0.13738	1.27476	unchanged	-0.109226	0.595617	0.611252	unchanged	-0.415489	0.137657	1.45639	unchanged	--	--	LMFA01050258	7-hydroxy-10E,16-heptadecadien-8-ynoic acid	7-hydroxy-10E,16-heptadecadien-8-ynoic acid	Acetylenic acids; 10,16-Heptadecadien-8-ynoic acid, 7-hydroxy, (E)-	Fatty Acyls [FA]	Fatty Acids and Conjugates [FA01]	Hydroxy fatty acids [FA0105]	--	--	--	--	--	--	--
pos_265	Crispin B	0.000452263	0.000231489	0.000269335	0.000229643	0.000186656	0.000592906	0.000257134	0.000169825	0.000255424	0.446013	0.318699	0.970525	unchanged	-0.396036	0.489178	0.948082	unchanged	0.0499766	0.905916	0.135927	unchanged	--	--	LMSP05010129	Crispin B	N-(2R-hydroxy-7Z-pentadecenoyl)-(6-O-(2E)-3-(3,4-dimethoxyphenyl)prop-2-enoyl)-1-alpha-glucosyl-4E-nonadecasphingenine	-	Sphingolipids [SP]	Neutral glycosphingolipids [SP05]	Simple Glc series [SP0501]	--	--	--	--	--	--	--
pos_266	Stearamide	3.09935e-06	3.40848e-06	2.70022e-06	2.83531e-06	3.54482e-06	4.07165e-06	2.17967e-06	1.17931e-06	2.3511e-06	0.746259	0.0652084	1.47865	unchanged	-0.919812	0.0366299	1.92109	down	-0.173553	0.385263	0.894165	unchanged	--	--	LMFA08010003	Stearamide	Octadecanamide	-	Fatty Acyls [FA]	Fatty amides [FA08]	Primary amides [FA0801]	HMDB0034146	Organic compounds	Organic acids and derivatives	Carboximidic acids and derivatives	Carboximidic acids	31292	124-26-5
pos_267	11Z,19-Eicosadienyl acetate	1.23723e-06	9.63532e-07	1.46195e-06	6.95739e-07	9.02376e-07	1.18915e-06	1.40629e-06	2.02761e-06	1.12797e-06	-0.294663	0.393014	0.790367	unchanged	0.702348	0.142953	1.59257	unchanged	0.407686	0.224069	1.17831	unchanged	--	--	LMFA07010399	11Z,19-Eicosadienyl acetate	11Z,19-Eicosadienyl acetate	-	Fatty Acyls [FA]	Fatty esters [FA07]	Wax monoesters [FA0701]	--	--	--	--	--	--	--
pos_268	13-HOTE	1.14325e-06	1.22187e-06	1.46415e-06	1.5122e-06	1.25828e-06	3.5883e-07	1.17316e-06	9.27262e-07	5.45805e-07	0.594797	0.15098	1.27099	unchanged	-0.0671871	0.710511	0.291185	unchanged	0.52761	0.578503	0.613623	unchanged	--	--	LMFA02000029	13-HOTE	13-OH-9Z,11E,15Z-octadecatrienoic acid	-	Fatty Acyls [FA]	Octadecanoids [FA02]	Other Octadecanoids [FA0200]	HMDB0010203	Organic compounds	Lipids and lipid-like molecules	Fatty Acyls	Lineolic acids and derivatives	10469728	_
pos_269	24-dimethoxy-3beta,6beta,19alpha-trihydroxyurs-12-en-28-oic acid	1.20462e-06	1.32287e-06	1.44345e-06	1.48502e-06	2.20716e-06	1.6191e-07	4.48487e-07	2.42949e-06	1.73666e-06	0.0938851	0.74789	0.307219	unchanged	0.61139	0.776308	0.416222	unchanged	0.705275	0.954226	0.073608	unchanged	--	--	LMPR0106180020	-	24-dimethoxy-3beta,6beta,19alpha-trihydroxyurs-12-en-28-oic acid	-	Prenol Lipids [PR]	Isoprenoids [PR01]	C30 isoprenoids (triterpenes) [PR0106]	--	--	--	--	--	--	--
pos_270	Cembrene	0.000339098	0.000366074	0.000331168	0.000276881	0.000324324	0.00027512	0.000302855	0.000506726	0.000277327	-0.0166742	0.838838	0.19062	unchanged	0.261554	0.437034	1.06639	unchanged	0.24488	0.05951	1.63916	unchanged	C11893	Biosynthesis of secondary metabolites(ko01110);;Diterpenoid biosynthesis(ko00904)	LMPR0104190002	Cembrene	-	-	Prenol Lipids [PR]	Isoprenoids [PR01]	C20 isoprenoids (diterpenes) [PR0104]	--	--	--	--	--	--	--
pos_271	10-undecenal	8.32666e-08	0	3.13928e-08	0	0	2.09926e-07	2.39084e-07	4.41248e-08	2.10394e-07	-10.3493	0.162227	1.29174	unchanged	18.6681	0.366338	0.852067	unchanged	8.31878	0.702625	0.424933	unchanged	--	--	LMFA06000067	10-undecenal	10-undecenal	-	Fatty Acyls [FA]	Fatty aldehydes [FA06]	-	--	--	--	--	--	--	--
pos_272	PC(O-16:0/1:0)	5.92183e-06	6.34506e-06	9.23694e-06	8.90976e-06	7.68295e-06	4.15498e-06	1.76252e-05	5.78284e-06	7.49352e-06	-0.379301	0.489971	0.716416	unchanged	0.475035	0.464729	0.891414	unchanged	0.0957347	0.893968	0.143766	unchanged	--	--	LMGP01020028	PC(O-16:0/1:0)	1-hexadecyl-2-formyl-sn-glycero-3-phosphocholine	PC(O-17:0); PC(O-16:0/1:0)	Glycerophospholipids [GP]	Glycerophosphocholines [GP01]	1-alkyl,2-acylglycerophosphocholines [GP0102]	--	--	--	--	--	--	--
pos_273	17(18)-Epoxy-11Z,14Z-Eicosadienoic acid	3.53591e-07	4.01687e-07	5.83263e-07	4.23967e-07	9.25803e-08	2.34083e-07	2.81691e-07	2.84793e-07	2.94413e-07	0.603478	0.150146	1.38933	unchanged	0.45404	0.738773	0.425169	unchanged	1.05752	0.180954	1.27028	unchanged	--	--	LMFA01070029	17(18)-Epoxy-11Z,14Z-Eicosadienoic acid	17,18-Epoxy-11Z,14Z-Eicosadienoic acid	17,18-Epoxy-Z,Z-11,14-Eicosadienoic acid; (11Z,14Z)-16-(3-Ethyl-2-oxiranyl)-11,14-hexadecadienoic acid; 17,18-Epoxy-Eicosa-11c,14c-dienoic acid	Fatty Acyls [FA]	Fatty Acids and Conjugates [FA01]	Epoxy fatty acids [FA0107]	--	--	--	--	--	--	--
pos_274	12a-Hydroxypachyrrhizone	0	0	1.74548e-11	4.13789e-07	3.99984e-07	0	1.39649e-09	9.09478e-11	3.06717e-10	-14.5981	0.280343	0	unchanged	-0.233515	0.184221	1.46631	unchanged	-14.8316	0.183627	1.42156	unchanged	--	--	LMPK12060037	12a-Hydroxypachyrrhizone	-	-	Polyketides [PK]	Flavonoids [PK12]	Rotenoid flavonoids [PK1206]	HMDB0030774	Organic compounds	Phenylpropanoids and polyketides	Isoflavonoids	Rotenoids	5318311	28768-44-7
pos_275	Elephantopinolide L	2.3633e-07	0	2.5857e-07	2.25146e-07	4.39232e-07	3.50359e-07	3.15403e-07	1.93189e-07	3.6018e-07	-9.93549	0.280399	0.98629	unchanged	-0.219585	0.575803	0.748136	unchanged	-10.1551	0.174769	1.28373	unchanged	--	--	LMPR0103090029	Elephantopinolide L	-	-	Prenol Lipids [PR]	Isoprenoids [PR01]	C15 isoprenoids (sesquiterpenes) [PR0103]	--	--	--	--	--	--	--
pos_276	1alpha,3alpha,4beta-p-menthane-3,8-diol	1.61612e-06	8.46864e-07	9.81272e-07	1.15052e-06	1.17544e-06	1.06592e-06	1.38866e-06	1.45998e-06	1.37827e-06	-0.352346	0.38611	0.861512	unchanged	0.31831	0.00330172	2.13412	up	-0.034036	0.948291	0.0629755	unchanged	--	--	LMPR0102090049	1alpha,3alpha,4beta-p-menthane-3,8-diol	(1S,2S,5S)-2-(2-hydroxypropan-2-yl)-5-methylcyclohexan-1-ol	(1S,2S,5S)-2-(1-hydroxy-1-methylethyl)-5-methylcyclohexanol	Prenol Lipids [PR]	Isoprenoids [PR01]	C10 isoprenoids (monoterpenes) [PR0102]	--	--	--	--	--	--	--
pos_277	ascr#24	0.000181193	0.000195185	0.000209008	0.000289396	0.000483151	4.70474e-05	0.000283588	0.000284603	0.000148088	-0.23109	0.438242	0.787207	unchanged	0.287161	0.81684	0.144171	unchanged	0.0560718	0.599345	0.583485	unchanged	--	--	LMFA13040029	ascr#24	13R-(3,6-dideoxy-alpha-L-arabino-hexopyranosyloxy)-tetradecanoic acid	13R-(3'R,5'R-dihydroxy-6'S-methyl-(2H)-tetrahydropyran-2'-yloxy)-tetradecanoic acid	Fatty Acyls [FA]	Fatty acyl glycosides [FA13]	Ascarosides [FA1304]	--	--	--	--	--	--	--
pos_278	PC(P-16:0/20:4(5Z,8Z,11Z,14Z))	3.28835e-05	4.38114e-05	4.44177e-05	6.57382e-05	5.18724e-05	2.90223e-05	4.25102e-05	3.99053e-05	3.26535e-05	0.0693929	0.695561	0.364508	unchanged	-0.279078	0.431874	0.813173	unchanged	-0.209685	0.517855	0.709134	unchanged	--	--	LMGP01030010	PC(P-16:0/20:4(5Z,8Z,11Z,14Z))	1-(1Z-hexadecenyl)-2-(5Z,8Z,11Z,14Z-eicosatetraenoyl)-sn-glycero-3-phosphocholine	PC(P-16:0/20:4); PC(P-36:4); PC(P-16:0/20:4)	Glycerophospholipids [GP]	Glycerophosphocholines [GP01]	1-(1Z-alkenyl),2-acylglycerophosphocholines [GP0103]	--	--	--	--	--	--	--
pos_279	stigmast-22E-en-3beta-ol	3.51989e-07	6.63465e-07	4.71926e-07	4.3445e-07	4.37422e-07	6.9894e-07	4.93562e-07	1.21684e-06	7.24049e-07	-0.660091	0.275703	1.02729	unchanged	0.570334	0.310648	1.1952	unchanged	-0.0897563	0.836324	0.214389	unchanged	--	--	LMST01030108	-	stigmast-22E-en-3beta-ol	-	Sterol Lipids [ST]	Sterols [ST01]	Ergosterols and C24-methyl derivatives [ST0103]	--	--	--	--	--	--	--
pos_280	3-oxo-Tetradecanal	4.67372e-07	4.95724e-07	5.71949e-07	5.82252e-07	5.80901e-07	5.17661e-07	5.67926e-07	4.60871e-07	4.2311e-07	0.0862986	0.634025	0.451715	unchanged	-0.220281	0.215139	1.26781	unchanged	-0.133982	0.276501	1.08083	unchanged	--	--	LMFA06000189	3-oxo-Tetradecanal	3-oxo-Tetradecanal	-	Fatty Acyls [FA]	Fatty aldehydes [FA06]	-	--	--	--	--	--	--	--
pos_281	Dolichol-17	7.75747e-05	9.28104e-05	8.59852e-05	9.41955e-05	9.81739e-05	9.14707e-05	8.48199e-05	0.000101199	7.97786e-05	-0.0485238	0.711078	0.361055	unchanged	-0.101591	0.454491	0.730868	unchanged	-0.150115	0.161723	1.37501	unchanged	--	--	LMPR03070002	Dolichol-17	alpha-dihydroheptadecaprenol	-	Prenol Lipids [PR]	Polyprenols [PR03]	Dolichols [PR0307]	--	--	--	--	--	--	--
pos_282	Nepetalactone cis-trans-form	2.66879e-07	3.11242e-07	2.93139e-07	4.14329e-07	3.16654e-07	5.96901e-07	7.74695e-07	9.35228e-07	5.31897e-07	-1.3281	0.0583677	1.6341	unchanged	0.766306	0.108428	1.64835	unchanged	-0.56179	0.202634	1.36188	unchanged	--	--	LMPR0102070013	Nepetalactone cis-trans-form	-	-	Prenol Lipids [PR]	Isoprenoids [PR01]	C10 isoprenoids (monoterpenes) [PR0102]	--	--	--	--	--	--	--
pos_283	Cer(t18:1(6OH)/26:0(2OH))	0.00115511	0.00142572	0.00163795	0.00166561	0.00160249	0.000746565	0.00128641	0.00174622	0.00129741	-0.0372045	0.865974	0.150586	unchanged	0.182838	0.77297	0.489588	unchanged	0.145634	0.849471	0.211272	unchanged	--	--	LMSP02010179	Cer(t18:1(6OH)/26:0(2OH))	N-(2-hydroxyhexacosanoyl)-6R-hydroxy-sphing-4E-enine	N-(2-hydroxyhexacosanoyl)-hydroxyceramide;Cer[AH]	Sphingolipids [SP]	Ceramides [SP02]	N-acylsphingosines (ceramides) [SP0201]	--	--	--	--	--	--	--
pos_284	mLPA(O-18:0)	3.27833e-06	2.97374e-06	3.06353e-06	2.45893e-07	2.9342e-07	8.25531e-06	4.15848e-06	3.63907e-06	5.06797e-06	-0.453533	0.0991586	1.50001	unchanged	2.33619	0.662454	0.408588	unchanged	1.88266	0.953933	0.06497	unchanged	--	--	LMGP00000065	mLPA(O-18:0)	1-O-octadecyl-sn-glycero-3-phosphoric acid methyl ester	-	Glycerophospholipids [GP]	Other Glycerophospholipids [GP00]	-	--	--	--	--	--	--	--
pos_285	Galalpha1-6Glcbeta-Cer(t19:1/21:0(2OH[R])	5.8606e-10	7.52542e-07	0	0	3.97733e-07	7.52159e-08	0	3.70392e-07	1.72508e-08	-1.28558	0.692289	0.376828	unchanged	-0.742374	0.876429	0.072974	unchanged	-2.02796	0.760463	0.344752	unchanged	--	--	LMSP05000013	Galalpha1-6Glcbeta-Cer(t19:1/21:0(2OH[R])	1-O-melibiosoyl-(N-(2R-hydroxy-heneicosanoyl)-4R-hydroxy-16-methyl-sphing-6E-enine)	-	Sphingolipids [SP]	Neutral glycosphingolipids [SP05]	Other Neutral glycosphingolipids [SP0500]	--	--	--	--	--	--	--
pos_286	9,11alpha-epoxypregn-4-ene-3,20-dione	0	1.05751e-09	3.86833e-08	2.21447e-09	0	0	7.63426e-08	5.31105e-08	4.6348e-11	-7.83924	0.328238	0.920856	unchanged	16.3477	0.200882	1.59034	unchanged	8.50846	0.429204	0.891096	unchanged	--	--	LMST02030160	9,11alpha-epoxypregn-4-ene-3,20-dione	9,11alpha-dihydrooxireno[2',3':9,11]pregn-4-ene-3,20-dione	9,11alpha-Epoxypregn-4-ene-3,20-dione	Sterol Lipids [ST]	Steroids [ST02]	C21 steroids (gluco/mineralocorticoids, progestogins) and derivatives [ST0203]	--	--	--	--	--	--	--
pos_287	Deoxycholic acid disulfate	5.30969e-05	5.6124e-05	4.75649e-05	6.69262e-05	5.42747e-05	8.47526e-05	4.53408e-05	0.000111417	7.50441e-05	-0.473101	0.320251	0.983134	unchanged	0.100113	0.711442	0.465565	unchanged	-0.372988	0.198762	1.34518	unchanged	--	--	LMST05020027	Deoxycholic acid disulfate	3alpha,12alpha-Dihydroxy-5beta-cholan-24-oic acid 3,12-disulfate	-	Sterol Lipids [ST]	Steroid conjugates [ST05]	Sulfates [ST0502]	--	--	--	--	--	--	--
pos_288	Petroraspailyne B1	0	0	0	0	0	2.63711e-08	0	0	0	0		0	unchanged	-8.67964	0.42265	0	unchanged	-8.67964	0.42265	0	unchanged	--	--	LMGL01030004	Petroraspailyne B1	1-O-(1Z-dodecen-3-ynyl)-sn-glycerol	-	Glycerolipids [GL]	Monoradylglycerols [GL01]	Mono-(1Z-alkenyl)-glycerols [GL0103]	--	--	--	--	--	--	--
pos_289	16:2-Glc-Campesterol	4.46563e-05	9.51361e-05	0.000103164	8.14274e-05	9.60343e-05	4.99886e-05	7.42998e-05	0.000248069	0.000112003	-0.745253	0.351767	0.896901	unchanged	0.800275	0.320239	1.27472	unchanged	0.055022	0.83266	0.23958	unchanged	--	--	LMST01031132	16:2-Glc-Campesterol	3-O-(6'-O-(7Z,10Z-hexadecadienoyl)-beta-D-glucopyranosyl)-campest-5-en-3beta-ol	-	Sterol Lipids [ST]	Sterols [ST01]	Ergosterols and C24-methyl derivatives [ST0103]	--	--	--	--	--	--	--
pos_290	N-(3-hydroxy-propyl) arachidonoyl amine	1.87512e-06	2.89458e-06	1.53566e-06	2.23123e-06	1.94326e-06	5.95093e-06	7.99249e-06	7.24328e-06	4.21796e-06	-1.62421	0.0500155	1.61642	unchanged	1.0808	0.147777	1.47185	unchanged	-0.543412	0.431708	0.856566	unchanged	--	--	LMFA08020018	N-(3-hydroxy-propyl) arachidonoyl amine	N-(3-hydroxy-propyl)-5Z,8Z,11Z,14Z-eicosatetraenoyl amine	N-(3-hydroxy-propyl)arachidonoylamide	Fatty Acyls [FA]	Fatty amides [FA08]	N-acyl amines [FA0802]	--	--	--	--	--	--	--
pos_291	2,15-dihydroxy-pentadecylic acid	3.80598e-10	0	0	0	0	1.96849e-09	3.95336e-07	9.24794e-10	2.88059e-10	-16.9161	0.42125	0.847421	unchanged	16.1259	0.422796	0.996058	unchanged	-0.790249	0.50634	0	unchanged	--	--	LMFA01050082	2,15-dihydroxy-pentadecylic acid	2,15-dihydroxy-pentadecanoic acid	-	Fatty Acyls [FA]	Fatty Acids and Conjugates [FA01]	Hydroxy fatty acids [FA0105]	--	--	--	--	--	--	--
pos_292	16-fluoro-hexadecanoic acid	9.39529e-07	8.2725e-07	8.92704e-07	5.02219e-07	3.35168e-07	1.10313e-06	9.68508e-07	1.00172e-06	6.56036e-07	0.0414984	0.930795	0.103636	unchanged	0.592405	0.443804	0.86699	unchanged	0.633903	0.412383	0.906784	unchanged	--	--	LMFA01090034	16-fluoro-hexadecanoic acid	16-fluoro-hexadecanoic acid	Hexadecanoic acid, 16-fluoro-; 16-Fluoropalmitic acid	Fatty Acyls [FA]	Fatty Acids and Conjugates [FA01]	Halogenated fatty acids [FA0109]	--	--	--	--	--	--	--
pos_293	3Z,6Z,9Z,12Z,15Z,19Z,22Z,25Z,28Z-Hentriacontanonaene	1.48055e-07	1.67115e-07	6.17154e-08	1.64904e-07	1.3713e-07	1.24416e-07	1.79508e-07	1.20462e-07	9.20675e-08	-0.127569	0.909095	0.135869	unchanged	-0.166316	0.714849	0.327557	unchanged	-0.293886	0.670772	0.47663	unchanged	--	--	LMFA11000016	3Z,6Z,9Z,12Z,15Z,19Z,22Z,25Z,28Z-Hentriacontanonaene	3Z,6Z,9Z,12Z,15Z,19Z,22Z,25Z,28Z-Hentriacontanonaene	-	Fatty Acyls [FA]	Hydrocarbons [FA11]	-	--	--	--	--	--	--	--
pos_294	DG(18:3(9Z,12Z,15Z)/18:3(9Z,12Z,15Z)/0:0)	3.78409e-05	8.58659e-05	5.95922e-05	4.62779e-05	7.30857e-05	0.0001377	4.34236e-05	5.74603e-05	6.06503e-05	0.118533	0.663936	0.415793	unchanged	-0.540602	0.36124	1.18263	unchanged	-0.422069	0.47921	0.743626	unchanged	--	--	LMGL02010079	DG(18:3(9Z,12Z,15Z)/18:3(9Z,12Z,15Z)/0:0)	1,2-di-(9Z,12Z,15Z-octadecatrienoyl)-sn-glycerol	DG(18:3/18:3/0:0)	Glycerolipids [GL]	Diradylglycerols [GL02]	Diacylglycerols [GL0201]	HMDB0007308	Organic compounds	Lipids and lipid-like molecules	Fatty Acyls	Lineolic acids and derivatives	9543745	_
pos_295	4,24-Dimethylcholest-24-en-3beta-ol	0.000434018	0.000535508	0.000423533	0.000363543	0.000565647	0.000561617	0.000905969	0.00146202	0.000693932	-1.07434	0.132632	1.40636	unchanged	0.997511	0.140738	1.70168	unchanged	-0.0768252	0.695277	0.405804	unchanged	--	--	LMST01030139	-	4,24-Dimethylcholest-24-en-3beta-ol	-	Sterol Lipids [ST]	Sterols [ST01]	Ergosterols and C24-methyl derivatives [ST0103]	--	--	--	--	--	--	--
pos_296	12beta-hydroxy-24-norcholesta-1,4,22E-trien-3-one	9.53063e-07	7.14254e-07	1.22507e-06	7.84929e-07	8.97242e-07	8.72886e-07	1.33751e-06	1.43833e-06	5.52889e-07	-0.116996	0.676676	0.396062	unchanged	0.263646	0.454494	1.0507	unchanged	0.14665	0.528626	0.705307	unchanged	--	--	LMST01010311	-	12beta-hydroxy-24-norcholesta-1,4,22E-trien-3-one	-	Sterol Lipids [ST]	Sterols [ST01]	Cholesterol and derivatives [ST0101]	--	--	--	--	--	--	--
pos_297	7-Methoxyflavone	2.43277e-07	1.95644e-07	2.90905e-07	3.00721e-07	1.95899e-07	2.22339e-07	1.1649e-07	2.85819e-07	2.66873e-07	0.213307	0.759285	0.33831	unchanged	-0.186612	0.805556	0.274193	unchanged	0.0266949	0.935167	0.0727402	unchanged	--	--	LMPK12110021	-	7-Methoxyflavone	-	Polyketides [PK]	Flavonoids [PK12]	Flavones and Flavonols [PK1211]	--	--	--	--	--	--	--
pos_298	1beta,3beta,5alpha,6beta-tetrahydroxyandrostan-17-one	2.68279e-05	1.79088e-05	2.30441e-05	1.4543e-05	1.57088e-05	5.57153e-06	2.01662e-05	1.86721e-05	1.72924e-05	0.255281	0.268578	1.09491	unchanged	0.784972	0.162128	1.64386	unchanged	1.04025	0.0634731	1.58881	unchanged	--	--	LMST02020108	-	1beta,3beta,5alpha,6beta-tetrahydroxyandrostan-17-one	-	Sterol Lipids [ST]	Steroids [ST02]	C19 steroids (androgens) and derivatives [ST0202]	--	--	--	--	--	--	--
pos_299	Ophiobolin A	1.37535e-07	2.35209e-08	5.51648e-08	6.57362e-08	4.98215e-08	6.52611e-08	9.38882e-08	1.35353e-07	0	8.3766	0.938203	0.0500104	unchanged	-8.46335	0.726866	0.588976	unchanged	-0.0867539	0.762833	0.3269	unchanged	--	--	LMPR0105050001	Ophiobolin A	-	-	Prenol Lipids [PR]	Isoprenoids [PR01]	C25 isoprenoids (sesterterpenes) [PR0105]	--	--	--	--	--	--	--
pos_300	Tetrapedic acid B	4.16376e-05	4.35163e-05	3.60484e-05	5.30421e-05	3.9332e-05	3.36088e-05	4.34783e-05	3.15453e-05	4.11251e-05	0.0705469	0.718011	0.322765	unchanged	-0.104646	0.660336	0.499191	unchanged	-0.0340995	0.815799	0.271422	unchanged	--	--	LMFA01050425	Tetrapedic acid B	3R,7R-dihydroxy-docosanoic acid	-	Fatty Acyls [FA]	Fatty Acids and Conjugates [FA01]	Hydroxy fatty acids [FA0105]	--	--	--	--	--	--	--
pos_301	(-)-Petrosynoic acid A	8.78706e-05	0.00011646	9.14068e-05	0.000258925	0.000219694	9.20146e-05	0.000123878	8.66606e-05	0.000103878	-0.0845327	0.680649	0.441401	unchanged	-0.743567	0.228824	1.32254	unchanged	-0.8281	0.207701	1.34339	unchanged	--	--	LMFA01031255	(-)-Petrosynoic acid A	9R-Hydroxyhentriaconta-4Z,16Z,27E-trien-2,30-diynoic acid	-	Fatty Acyls [FA]	Fatty Acids and Conjugates [FA01]	Unsaturated fatty acids [FA0103]	--	--	--	--	--	--	--
pos_302	GlcADG(18:3((9Z,12Z,15Z)/16:0)	0.000601213	0.000793734	0.000744784	0.00105519	0.00115608	0.000738509	0.0011229	0.00129207	0.000908592	-0.630349	0.0508522	1.55708	unchanged	0.183058	0.49947	0.932333	unchanged	-0.447291	0.15244	1.39723	unchanged	--	--	LMGL05010029	GlcADG(18:3((9Z,12Z,15Z)/16:0)	1-(9Z,12Z,15Z-octadecatrienoyl)-2-hexadecanoyl-3-O-alpha-D-glucuronosyl-sn-glycerol	GlcADG(34:3)	Glycerolipids [GL]	Glycosyldiradylglycerols [GL05]	Glycosyldiacylglycerols [GL0501]	--	--	--	--	--	--	--
pos_303	N-physeteroyl lysine	1.06877e-07	4.20458e-08	3.14276e-08	2.34444e-08	1.84934e-07	0	5.10535e-08	4.09018e-08	8.23886e-09	1.01239	0.391415	0.832756	unchanged	7.76883	0.601477	0.555178	unchanged	8.78122	0.89224	0.137927	unchanged	--	--	LMFA08020263	N-physeteroyl lysine	N-(5Z-tetradecenoyl) lysine	physeteroyl lysine; (S)-6-Amino-2-(5Z-tetradecenoyl) aminohexanoic acid	Fatty Acyls [FA]	Fatty amides [FA08]	N-acyl amines [FA0802]	--	--	--	--	--	--	--
pos_304	N-(3S,4S-methylene-decanoyl) histidine	2.99172e-06	1.51008e-06	2.43024e-06	1.08548e-06	1.27571e-06	1.86031e-06	1.21014e-06	7.75559e-07	1.1573e-06	1.11248	0.0883773	1.51201	unchanged	-0.41531	0.269652	1.33117	unchanged	0.697174	0.160647	1.3579	unchanged	--	--	LMFA08020296	N-(3S,4S-methylene-decanoyl) histidine	N-(3S,4S-methylene-decanoyl)-histidine	-	Fatty Acyls [FA]	Fatty amides [FA08]	N-acyl amines [FA0802]	--	--	--	--	--	--	--
pos_305	GlcCer(d15:1/18:0)	1.915e-05	4.36764e-05	3.14654e-05	3.60022e-05	3.51399e-05	3.28128e-05	2.31436e-05	3.5668e-05	5.35304e-05	-0.249211	0.624088	0.486659	unchanged	0.0300477	0.781824	0.232618	unchanged	-0.219163	0.69488	0.433833	unchanged	--	--	LMSP0501AA46	GlcCer(d15:1/18:0)	N-(octadecanoyl)-1-beta-glucosyl-pentadecasphing-4-enine	GlcCer(d15:1(4E)/18:0)	Sphingolipids [SP]	Neutral glycosphingolipids [SP05]	Simple Glc series [SP0501]	--	--	--	--	--	--	--
pos_306	Acaulesterone	1.55595e-05	1.0681e-05	1.08594e-05	1.33635e-05	8.01164e-06	1.68328e-05	1.22786e-05	1.16789e-05	1.25489e-05	0.00139334	0.913357	0.129889	unchanged	-0.000710058	0.845956	0.326681	unchanged	0.000683281	0.909711	0.139475	unchanged	--	--	LMST01040272	Acaulesterone	2beta,3beta,11alpha,20beta,22alpha,24,28-heptahydroxy-6-oxo-stigmast-7-en-25,29-lactone	-	Sterol Lipids [ST]	Sterols [ST01]	Stigmasterols and C24-ethyl derivatives [ST0104]	--	--	--	--	--	--	--
pos_307	20Z-nonacosenoic acid	3.91413e-07	2.98459e-07	3.15176e-06	1.88514e-07	2.70163e-07	1.04932e-06	2.64498e-06	1.47573e-07	3.41121e-07	0.489139	0.857714	0.170725	unchanged	0.439	0.577127	0.643305	unchanged	0.928139	0.498016	0.750822	unchanged	--	--	LMFA01031110	20Z-nonacosenoic acid	20Z-nonacosenoic acid	20-nonacosenoic acid, (20Z)-; (Z)-20-Nonacosenoic acid	Fatty Acyls [FA]	Fatty Acids and Conjugates [FA01]	Unsaturated fatty acids [FA0103]	--	--	--	--	--	--	--
pos_308	2-carboxyethyl-5-furanpentanoic acid	5.52246e-07	5.52016e-07	8.05267e-07	8.16494e-07	6.78888e-07	3.01167e-07	6.72005e-07	4.58976e-07	5.62035e-07	0.167313	0.5308	0.596703	unchanged	0.0181237	0.850277	0.153732	unchanged	0.185437	0.843557	0.213047	unchanged	--	--	LMFA01150056	2-carboxyethyl-5-furanpentanoic acid	5-(5-(2-carboxyethyl)furan-2-yl)pentanoic acid	5-carboxyethyl-2-furanpentanoic acid	Fatty Acyls [FA]	Fatty Acids and Conjugates [FA01]	Heterocyclic fatty acids [FA0115]	--	--	--	--	--	--	--
pos_309	PE(14:0/15:1(9Z))	3.92748e-08	1.70005e-07	7.56646e-08	1.27081e-07	9.60955e-08	9.92546e-08	7.52681e-08	1.41081e-07	2.07877e-07	-0.709141	0.443193	0.736225	unchanged	0.288293	0.471867	0.776588	unchanged	-0.420848	0.78225	0.306456	unchanged	--	--	LMGP02010408	PE(14:0/15:1(9Z))	1-tetradecanoyl-2-(9Z-pentadecenoyl)-glycero-3-phosphoethanolamine	PE(29:1); PE(14:0_15:1)	Glycerophospholipids [GP]	Glycerophosphoethanolamines [GP02]	Diacylglycerophosphoethanolamines [GP0201]	--	--	--	--	--	--	--
pos_310	TG(17:0/17:1(9Z)/22:2(13Z,16Z))[iso6]	0.000112467	0.000158178	0.000165304	0.000112787	0.000122432	9.43523e-05	8.59156e-05	0.000493687	0.000172999	-0.439722	0.484954	0.693869	unchanged	0.831212	0.373272	1.1764	unchanged	0.39149	0.153043	1.40129	unchanged	--	--	LMGL03010642	TG(17:0/17:1(9Z)/22:2(13Z,16Z))[iso6]	1-heptadecanoyl-2-(9Z-heptadecenoyl)-3-(13Z,16Z-docosadienoyl)-sn-glycerol	TG(17:0/17:1/22:2)[iso6]; TG(56:3); TG(17:0_17:1_22:2)	Glycerolipids [GL]	Triradylglycerols [GL03]	Triacylglycerols [GL0301]	--	--	--	--	--	--	--
pos_311	Hydroxynervonic acid	2.60463e-08	3.00796e-08	4.40018e-08	7.58766e-08	0	4.73986e-08	4.11271e-08	7.11011e-08	0	8.29248	0.865459	0.157805	unchanged	-0.0995114	0.908982	0.0167352	unchanged	8.19297	0.764055	0.353451	unchanged	--	--	LMFA01050216	Hydroxynervonic acid	2-hydroxy-15Z-tetracosenoic acid	-	Fatty Acyls [FA]	Fatty Acids and Conjugates [FA01]	Hydroxy fatty acids [FA0105]	--	--	--	--	--	--	--
pos_312	9,12,15-octadecatrienal	5.62738e-06	5.1651e-06	6.06115e-06	4.32865e-06	4.73012e-06	3.53275e-06	3.47214e-06	4.06957e-06	3.88775e-06	0.560404	0.00649818	1.75516	up	-0.132317	0.398919	0.877243	unchanged	0.428087	0.0354026	1.71604	up	--	--	LMFA06000102	9,12,15-octadecatrienal	9,12,15-octadecatrienal	-	Fatty Acyls [FA]	Fatty aldehydes [FA06]	-	--	--	--	--	--	--	--
pos_313	FAHFA(16:0/7-O-16:0)	0	0	0	4.71475e-08	0	0	0	0	0	0		0	unchanged	-8.95905	0.42265	0.918638	unchanged	-8.95905	0.42265	0.915208	unchanged	--	--	LMFA07090034	FAHFA(16:0/7-O-16:0)	7-hexadecanoyloxy-hexadecanoic acid	7-PAHPA	Fatty Acyls [FA]	Fatty esters [FA07]	Fatty acid estolides [FA0709]	HMDB0112115	Organic compounds	Lipids and lipid-like molecules	Fatty Acyls	Fatty acids and conjugates	126457338	2005487-38-5
pos_314	PG(21:0/22:6(4Z,7Z,10Z,13Z,16Z,19Z))	7.60162e-06	6.95647e-06	1.08433e-05	9.96808e-06	1.03383e-05	7.02978e-06	8.9557e-06	7.80317e-06	9.10018e-06	-0.0497898	0.913547	0.102296	unchanged	-0.0626559	0.695171	0.426909	unchanged	-0.112446	0.706884	0.393208	unchanged	--	--	LMGP04010004	PG(21:0/22:6(4Z,7Z,10Z,13Z,16Z,19Z))	1-heneicosanoyl-2-(4Z,7Z,10Z,13Z,16Z,19Z-docosahexenoyl)-sn-glycero-3-phospho-(1'-rac-glycerol)	GPGro(21:0/4Z,7Z,10Z,13Z,16Z,19Z-22:6); PG(21:0/22:6); PG(43:6); PG(21:0_22:6)	Glycerophospholipids [GP]	Glycerophosphoglycerols [GP04]	Diacylglycerophosphoglycerols [GP0401]	--	--	--	--	--	--	--
pos_315	Modiolide B	6.03313e-07	3.46978e-07	4.43691e-07	5.55435e-07	4.35387e-07	1.354e-08	4.0765e-07	2.90882e-07	2.35338e-07	0.578267	0.174472	1.20494	unchanged	1.03043	0.90204	0.0281986	unchanged	1.6087	0.527343	0.673055	unchanged	--	--	LMFA07040143	Modiolide B	4R-hydroxy-2Z,5E-decadien-9R-olide	-	Fatty Acyls [FA]	Fatty esters [FA07]	Lactones [FA0704]	--	--	--	--	--	--	--
pos_316	Dehydrophytosphingosine	5.68586e-06	5.00262e-06	5.64544e-06	6.0784e-06	5.93255e-06	4.63783e-06	5.35227e-06	5.47962e-06	4.80938e-06	0.062357	0.487412	0.68673	unchanged	-0.0819048	0.554802	0.537185	unchanged	-0.0195478	0.850183	0.21011	unchanged	--	--	LMSP01030002	Dehydrophytosphingosine	4R-hydroxysphing-8E-enine	4-hydroxy-8-sphingenine	Sphingolipids [SP]	Sphingoid bases [SP01]	4-Hydroxysphinganines (Phytosphingosines) [SP0103]	--	--	--	--	--	--	--
pos_317	PE-GlcDG(P-16:0/16:1(9Z))	6.86743e-05	6.18439e-05	5.91176e-05	4.7434e-05	4.53369e-05	6.15514e-05	5.23686e-05	5.15893e-05	4.64657e-05	0.33335	0.0241453	1.64214	up	-0.0254863	0.828576	0.301202	unchanged	0.307864	0.132848	1.42268	unchanged	--	--	LMGL05020001	PE-GlcDG(P-16:0/16:1(9Z))	1-(1Z-headecenyl)-2(9Z-hexadecenoyl)-3-O-(6-O-phosphoethanolaminyl-beta-D-glucopyranosyl)-sn-glycerol	-	Glycerolipids [GL]	Glycosyldiradylglycerols [GL05]	Glycosylalkylacylglycerols [GL0502]	--	--	--	--	--	--	--
pos_318	1'-OH-4-Keto-gamma-carotene/ (Carotenoid K)	0.00361117	0.00339731	0.00379458	0.00366911	0.00386737	0.00341621	0.00370947	0.00375283	0.00408921	-0.0967362	0.207586	1.09339	unchanged	0.0772773	0.323711	1.03392	unchanged	-0.0194589	0.788669	0.278032	unchanged	--	--	LMPR01070172	1'-OH-4-Keto-gamma-carotene/ (Carotenoid K)	-	-	Prenol Lipids [PR]	Isoprenoids [PR01]	C40 isoprenoids (tetraterpenes) [PR0107]	--	--	--	--	--	--	--
pos_319	Dokdolipid C	1.66469e-09	3.49106e-08	1.1155e-07	6.54678e-07	1.37143e-07	4.66022e-05	3.83227e-07	2.34649e-07	6.52392e-06	-5.48851	0.377438	0.908039	unchanged	-0.944785	0.476201	0.975764	unchanged	-6.4333	0.414105	0.915591	unchanged	--	--	LMFA13030022	Dokdolipid C	3-O-(alpha-L-rhamnopyranosyl-(1-2)-alpha-L- rhamnopyranosyl)-3R,17R-dihydroxy-octadecenoic acid	-	Fatty Acyls [FA]	Fatty acyl glycosides [FA13]	Rhamnolipids [FA1303]	--	--	--	--	--	--	--
pos_320	19-hydroxy-PGA2	0.000389627	0.00026628	0.000491655	0.000371764	0.000400777	0.000440465	0.000401538	0.00032531	0.000196218	0.330957	0.445829	0.732448	unchanged	-0.452135	0.243422	1.25438	unchanged	-0.121178	0.774899	0.314852	unchanged	--	--	LMFA03010130	19-hydroxy-PGA2	9oxo-15S,19-dihydroxy-5Z,10Z,13E-prostatrienoic acid	19-hydroxy-Prostaglandin A2	Fatty Acyls [FA]	Eicosanoids [FA03]	Prostaglandins [FA0301]	--	--	--	--	--	--	--
pos_321	TG(18:2(9Z,12Z)/20:5(5Z,8Z,11Z,14Z,17Z)/22:0)[iso6]	9.09533e-05	0.000165974	0.000157477	8.16156e-05	0.000105043	0.000190957	0.000140241	0.000953332	0.000352888	-1.43694	0.292699	1.04023	unchanged	1.61632	0.279887	1.35085	unchanged	0.179386	0.780384	0.3082	unchanged	--	--	LMGL03011635	TG(18:2(9Z,12Z)/20:5(5Z,8Z,11Z,14Z,17Z)/22:0)[iso6]	1-(9Z,12Z-octadecadienoyl)-2-(5Z,8Z,11Z,14Z,17Z-eicosapentaenoyl)-3-docosanoyl-sn-glycerol	TG(18:2/20:5/22:0)[iso6]; TG(60:7); TG(18:2_20:5_22:0)	Glycerolipids [GL]	Triradylglycerols [GL03]	Triacylglycerols [GL0301]	--	--	--	--	--	--	--
pos_322	1-(O-alpha-D-glucopyranosyl)-(1,3R,25S,27R)-octacosanetetrol	0.000132551	0.000126233	0.000128385	0.000168449	0.00014241	9.51721e-05	0.000133222	0.000198067	0.00014906	-0.290869	0.251838	1.12166	unchanged	0.261581	0.441491	0.989604	unchanged	-0.0292885	0.797374	0.298385	unchanged	--	--	LMFA13010014	1-(O-alpha-D-glucopyranosyl)-(1,3R,25S,27R)-octacosanetetrol	1-(O-alpha-D-glucopyranosyl)-(1,3R,25S,27R)-octacosanetetrol	-	Fatty Acyls [FA]	Fatty acyl glycosides [FA13]	Fatty acyl glycosides of mono- and disaccharides [FA1301]	--	--	--	--	--	--	--
pos_323	tridecanal	2.30019e-07	2.06137e-07	2.35057e-07	2.65359e-07	3.61065e-07	1.06784e-07	3.68429e-07	2.18246e-07	5.84868e-08	0.414949	0.931726	0.0818053	unchanged	-0.373792	0.813479	0.133061	unchanged	0.0411569	0.807336	0.267947	unchanged	--	--	LMFA06000074	tridecanal	tridecanal	-	Fatty Acyls [FA]	Fatty aldehydes [FA06]	-	--	--	--	--	--	--	--
pos_324	Fucoxanthinol 3-stearidonate- 3'-(9E-hexadecenoate)	3.28508e-07	9.56072e-07	8.70446e-07	1.45654e-06	5.68243e-07	2.29849e-06	5.45328e-07	6.00099e-07	6.46322e-07	0.123408	0.601836	0.517522	unchanged	-1.05634	0.232931	1.47051	unchanged	-0.93293	0.283348	1.12788	unchanged	--	--	LMPR01070324	Fucoxanthinol 3-stearidonate- 3'-(9E-hexadecenoate)	Fucoxanthinol 3-(6Z,9Z,12Z,15Z-octadecatetraenoate)- 3'-(9E-hexadecenoate)	16:1FOH18:4	Prenol Lipids [PR]	Isoprenoids [PR01]	C40 isoprenoids (tetraterpenes) [PR0107]	--	--	--	--	--	--	--
pos_325	PA(20:0/22:1(11Z))	0.000112017	0.000165443	0.000150832	0.000235009	0.000291582	0.000105221	0.000267618	0.000264374	0.000207036	-0.796548	0.0163033	1.66382	down	0.340866	0.592629	0.77023	unchanged	-0.455682	0.343856	1.01466	unchanged	--	--	LMGP10010523	PA(20:0/22:1(11Z))	1-eicosanoyl-2-(11Z-docosenoyl)-glycero-3-phosphate	PA(42:1); PA(20:0_22:1)	Glycerophospholipids [GP]	Glycerophosphates [GP10]	Diacylglycerophosphates [GP1001]	--	--	--	--	--	--	--
pos_326	PGF2alpha methyl ether	2.92448e-05	2.6239e-05	3.52071e-05	1.76156e-05	2.01678e-05	1.75795e-05	1.51989e-05	1.49513e-05	1.84109e-05	0.896988	0.0207536	1.71527	up	-0.192668	0.186688	1.44941	unchanged	0.70432	0.0362533	1.82283	up	--	--	LMFA03010073	PGF2alpha methyl ether	1-methoxy-9S,11R,15S-trihydroxy-5Z,13E-prostadiene	Prostaglandin F2alpha methyl ether	Fatty Acyls [FA]	Eicosanoids [FA03]	Prostaglandins [FA0301]	--	--	--	--	--	--	--
pos_327	Cer(d18:1/34:0(34OH))	3.00738e-05	2.6781e-05	2.55448e-05	2.65581e-05	2.18248e-05	1.72305e-05	1.8291e-05	2.30188e-05	2.27881e-05	0.36684	0.0416581	1.54588	up	-0.0192887	0.880408	0.103749	unchanged	0.347551	0.161919	1.35755	unchanged	--	--	LMSP02010111	Cer(d18:1/34:0(34OH))	N-(34-hydroxy-tetratriacontanoyl)-sphing-4-enine	N-(34-hydroxy-tetratriacontanoyl)-ceramide; N-(omega-hydroxy-tetratriacontanoyl)-ceramide; Cer[OS]	Sphingolipids [SP]	Ceramides [SP02]	N-acylsphingosines (ceramides) [SP0201]	--	--	--	--	--	--	--
pos_328	phenyl [1-(N-succinylamino)pentyl]phosphonate	1.535e-06	1.52988e-06	2.21209e-06	2.55137e-06	1.88613e-06	1.28006e-06	2.00037e-06	1.95093e-06	1.45244e-06	-0.0419517	0.890206	0.124862	unchanged	-0.0399973	0.814388	0.128312	unchanged	-0.081949	0.753892	0.342905	unchanged	--	--	LMFA08020199	phenyl [1-(N-succinylamino)pentyl]phosphonate	4-({(1R)-1-[(R)-hydroxy(phenoxy)phosphoryl]pentyl}amino)-4-oxobutanoic acid	4-({(1R)-1-[(R)-hydroxy(phenoxy)phosphoryl]pentyl}amino)-4-oxobutanoic acid;PHENYL[1-(N-SUCCINYLAMINO)PENTYL]PHOSPHONATE;phenyl[1-(n-succinylamino)pentyl]phosphonate	Fatty Acyls [FA]	Fatty amides [FA08]	N-acyl amines [FA0802]	--	--	--	--	--	--	--
pos_329	GlcCer(d15:1/22:0)	0.000268322	0.000289308	0.000331951	0.000314593	0.000430433	2.89425e-05	0.000411756	0.000394772	0.00016541	-0.0204379	0.765742	0.303674	unchanged	0.926105	0.672488	0.649034	unchanged	0.905667	0.778627	0.324202	unchanged	--	--	LMSP0501AA48	GlcCer(d15:1/22:0)	N-(docosanoyl)-1-beta-glucosyl-pentadecasphing-4-enine	GlcCer(d15:1(4E)/22:0)	Sphingolipids [SP]	Neutral glycosphingolipids [SP05]	Simple Glc series [SP0501]	--	--	--	--	--	--	--
pos_330	5-(2-hydroxyethyl)isolongifol-5-ene	9.35228e-08	4.2416e-08	0	1.15877e-07	6.39702e-08	2.18065e-07	2.72161e-08	0	4.40315e-08	0.575642	0.525619	0.622442	unchanged	-10.5719	0.129141	1.73573	unchanged	-9.99622	0.188806	1.2913	unchanged	--	--	LMPR0103500008	5-(2-hydroxyethyl)isolongifol-5-ene	2-[(1R,8S)-2,2,7,7-tetramethyltricyclo[6.2.1.0(1,6)]undec-5-en-5-yl]ethanol	2-(2,2,7,7-tetramethyltricyclo[6.2.1.0(1,6)]undec-5-en-5-yl)ethanol	Prenol Lipids [PR]	Isoprenoids [PR01]	C15 isoprenoids (sesquiterpenes) [PR0103]	--	--	--	--	--	--	--
pos_331	Calyxoside	1.58123e-05	1.953e-05	2.20071e-05	2.8102e-05	2.7799e-05	2.01402e-05	2.72814e-05	2.62479e-05	2.37111e-05	-0.440323	0.0452882	1.56561	down	0.0366323	0.897104	0.299794	unchanged	-0.403691	0.129295	1.40585	unchanged	--	--	LMSP01080081	Calyxoside	(2S,27S-Diamino-3R,26S-dihydroxy-18-oxooctacosyl)beta-D-glucopyranoside	-	Sphingolipids [SP]	Sphingoid bases [SP01]	Sphingoid base analogs [SP0108]	--	--	--	--	--	--	--
pos_332	PG(22:1(11Z)/0:0)	0	0	0	0	0	3.49575e-07	0	1.34929e-07	0	-9.4647	0.42265	0.801716	unchanged	-0.457802	0.612767	0.64459	unchanged	-9.9225	0.42265	0.89939	unchanged	--	--	LMGP04050026	PG(22:1(11Z)/0:0)	1-(11Z-docosenoyl)-glycero-3-phospho-(1'-sn-glycerol)	LPG(22:1)	Glycerophospholipids [GP]	Glycerophosphoglycerols [GP04]	Monoacylglycerophosphoglycerols [GP0405]	--	--	--	--	--	--	--
pos_333	Mycinonic acid I	2.04965e-07	1.86188e-07	2.57899e-07	2.43666e-07	2.96254e-07	2.9883e-07	1.81895e-07	3.66049e-07	2.16267e-07	-0.183004	0.577611	0.526777	unchanged	-0.19437	0.709905	0.359683	unchanged	-0.377374	0.0889143	1.49555	unchanged	--	--	LMFA01020402	Mycinonic acid I	5R-hydroxy-4S-methyl-2E-heptenoic acid	-	Fatty Acyls [FA]	Fatty Acids and Conjugates [FA01]	Branched fatty acids [FA0102]	--	--	--	--	--	--	--
pos_334	PGF2alpha-1,9-lactone	2.09709e-05	2.20169e-05	2.67377e-05	3.05771e-05	2.84405e-05	2.80609e-05	2.65446e-05	2.52265e-05	2.95935e-05	-0.227587	0.158582	1.2224	unchanged	-0.100109	0.289625	1.25319	unchanged	-0.327697	0.06517	1.66943	unchanged	--	--	LMFA03010196	PGF2alpha-1,9-lactone	11R,15S-dihydroxy-5Z,13E-prostadienoic acid-1,9S-lactone	Prostaglandin F2alpha-1,9-lactone	Fatty Acyls [FA]	Eicosanoids [FA03]	Prostaglandins [FA0301]	--	--	--	--	--	--	--
pos_335	Cytochalasin J1	1.37812e-05	1.46549e-05	1.66404e-05	2.12691e-05	1.87305e-05	1.29883e-05	1.73863e-05	1.44057e-05	1.59792e-05	-0.0840023	0.498096	0.660237	unchanged	-0.123525	0.559867	0.623021	unchanged	-0.207527	0.397961	0.914146	unchanged	--	--	LMPK11000008	Cytochalasin J1	-	-	Polyketides [PK]	Cytochalasins [PK11]	-	--	--	--	--	--	--	--
pos_336	1alpha,21-dihydroxy-20-oxo-22,23,24,25,26,27-hexanorvitamin D3 / 1alpha,21-dihydroxy-20-oxo-22,23,24,25,26,27-hexanorcholecalciferol	4.06751e-08	0	3.06064e-07	1.48498e-07	1.33326e-07	8.39521e-08	8.45891e-08	5.2079e-08	6.98863e-08	-8.64875	0.675031	0.447517	unchanged	-0.810883	0.0948727	1.65045	unchanged	-9.45963	0.953823	0.0605868	unchanged	--	--	LMST03020004	1alpha,21-dihydroxy-20-oxo-22,23,24,25,26,27-hexanorvitamin D3 / 1alpha,21-dihydroxy-20-oxo-22,23,24,25,26,27-hexanorcholecalciferol	(5Z,7E)-(1S,3R)-1,3,21-trihydroxy-9,10-seco-5,7,10(19)-pregnatrien-20-one	-	Sterol Lipids [ST]	Secosteroids [ST03]	Vitamin D3 and derivatives [ST0302]	--	--	--	--	--	--	--
pos_337	16-methyl-9Z,12Z-heptadecadienoic acid	8.30077e-07	3.53123e-07	2.96019e-07	1.79288e-07	2.54095e-07	9.6014e-07	9.23207e-07	1.09085e-06	1.01648e-06	-1.18681	0.0827768	1.51093	unchanged	1.51622	0.155132	1.53476	unchanged	0.329404	0.929515	0.0901489	unchanged	--	--	LMFA01020208	16-methyl-9Z,12Z-heptadecadienoic acid	16-methyl-9Z,12Z-heptadecadienoic acid	-	Fatty Acyls [FA]	Fatty Acids and Conjugates [FA01]	Branched fatty acids [FA0102]	--	--	--	--	--	--	--
pos_338	Cer(d18:0/34:0(34OH))	0.000167248	0.000130281	0.000103132	0.000139325	0.000115238	6.34874e-05	9.37662e-05	5.11979e-05	4.91111e-05	1.08423	0.0463949	1.51735	up	-0.704067	0.207836	1.25329	unchanged	0.380163	0.39901	0.849711	unchanged	--	--	LMSP02020047	Cer(d18:0/34:0(34OH))	N-(34-hydroxy-tetratriacontanoyl)-sphinganine	N-(34-hydroxy-tetratriacontanoyl)-dihydroceramide; N-(omega-hydroxy-tetratriacontanoyl)-dihydroceramide; Cer[ODS]	Sphingolipids [SP]	Ceramides [SP02]	N-acylsphinganines (dihydroceramides) [SP0202]	--	--	--	--	--	--	--
pos_339	ibha#20	8.12721e-07	7.95834e-07	1.02129e-06	1.12557e-06	9.78981e-07	7.18598e-07	1.2141e-06	8.72829e-07	7.43753e-07	-0.0849291	0.700236	0.390734	unchanged	-0.00223505	0.989774	0.13216	unchanged	-0.0871642	0.67257	0.455758	unchanged	--	--	LMFA13040112	ibha#20	3R-hydroxy-11R-((1H-indol-3-ylcarbonyl)3,6-dideoxy-alpha-L-arabino-hexopyranosyloxy)-dodecanoic acid	3R-hydroxy-11R-(3'R-hydroxy-5'R-O-(1H-indol-3-ylcarbonyl)-6'S-methyl-(2H)-tetrahydropyran-2'-yloxy)-dodecanoic acid	Fatty Acyls [FA]	Fatty acyl glycosides [FA13]	Ascarosides [FA1304]	--	--	--	--	--	--	--
pos_340	Hexacosanedioic acid	1.24473e-06	1.609e-06	1.75973e-06	1.66162e-06	1.64047e-06	1.32897e-06	1.70254e-06	1.38659e-06	1.28799e-06	0.0709967	0.711109	0.340693	unchanged	-0.0842212	0.635365	0.430793	unchanged	-0.0132245	0.976602	0.022896	unchanged	--	--	LMFA01170040	Hexacosanedioic acid	Hexacosanedioic acid	-	Fatty Acyls [FA]	Fatty Acids and Conjugates [FA01]	Dicarboxylic acids [FA0117]	--	--	--	--	--	--	--
pos_341	24,24-Difluoro-1,25,26-trihydroxyvitamin D3	4.27713e-07	4.19163e-07	4.21832e-07	3.3823e-07	4.35135e-07	1.98304e-07	5.70656e-07	2.68679e-07	1.60337e-07	0.540403	0.541099	0.61707	unchanged	-0.082522	0.951103	0.173729	unchanged	0.457881	0.286371	1.18123	unchanged	--	--	LMST03020647	24,24-Difluoro-1,25,26-trihydroxyvitamin D3	(7E)-(1R,3R)-24,24-difluoro-19-nor-9,10-seco-5,7-cholestadiene-1,3,25,26-tetrol	-	Sterol Lipids [ST]	Secosteroids [ST03]	Vitamin D3 and derivatives [ST0302]	--	--	--	--	--	--	--
pos_342	3-(3-Methylbutyl)tricetin 5-neohesperidoside	8.92436e-06	2.38426e-06	4.56248e-06	6.42476e-06	3.11739e-06	6.5141e-06	6.33743e-06	6.56899e-06	5.61538e-06	-0.422616	0.692346	0.380694	unchanged	0.28047	0.542616	0.732805	unchanged	-0.142146	0.979495	0.0459295	unchanged	--	--	LMPK12110838	3-(3-Methylbutyl)tricetin 5-neohesperidoside	-	-	Polyketides [PK]	Flavonoids [PK12]	Flavones and Flavonols [PK1211]	--	--	--	--	--	--	--
pos_343	PG(14:1(9Z)/0:0)	0	0	0	6.2326e-08	1.18739e-07	1.50822e-07	5.27526e-08	1.30984e-07	0	-18.4635	0.248764	1.14143	unchanged	-9.55125	0.351067	0.952529	unchanged	-28.0147	0.0505579	1.81575	unchanged	--	--	LMGP04050035	PG(14:1(9Z)/0:0)	1-(9Z-tetradecenoyl)-glycero-3-phospho-(1'-sn-glycerol)	LPG(14:1)	Glycerophospholipids [GP]	Glycerophosphoglycerols [GP04]	Monoacylglycerophosphoglycerols [GP0405]	--	--	--	--	--	--	--
pos_344	GlcCer(d14:1/22:0)	0.000110145	0.000137841	0.000137469	0.000195953	0.000168349	0.000179305	0.00017046	0.00016978	0.000191454	-0.469526	0.0155279	1.67373	down	-0.031428	0.730192	0.483413	unchanged	-0.500954	0.0128696	1.82707	down	--	--	LMSP0501AA43	GlcCer(d14:1/22:0)	N-(docosanoyl)-1-beta-glucosyl-tetradecasphing-4-enine	GlcCer(d14:1(4E)/22:0)	Sphingolipids [SP]	Neutral glycosphingolipids [SP05]	Simple Glc series [SP0501]	--	--	--	--	--	--	--
pos_345	11E,13-Tetradecadienal	2.30375e-06	2.10827e-06	2.30249e-06	2.56183e-06	2.58771e-06	2.4318e-06	2.35734e-06	2.18144e-06	2.53567e-06	-0.0738572	0.387325	0.815832	unchanged	-0.102022	0.236597	1.39376	unchanged	-0.175879	0.0266927	1.75502	down	--	--	LMFA06000171	11E,13-Tetradecadienal	11E,13-Tetradecadienal	-	Fatty Acyls [FA]	Fatty aldehydes [FA06]	-	--	--	--	--	--	--	--
pos_346	13-methyl-1,2-nonadecanediol	4.03493e-07	4.14675e-07	2.75006e-07	7.92612e-07	6.73243e-07	6.78318e-08	5.71145e-07	4.73593e-07	4.24735e-07	-0.440027	0.113754	1.3257	unchanged	0.555431	0.933371	0.0136485	unchanged	0.115404	0.582464	0.618174	unchanged	--	--	LMFA05000075	13-methyl-1,2-nonadecanediol	13-methylnonadecane-1,2-diol	-	Fatty Acyls [FA]	Fatty alcohols [FA05]	-	--	--	--	--	--	--	--
pos_347	Dihydrocortisol	2.01254e-05	1.52005e-05	2.24682e-05	2.57845e-05	1.95351e-05	2.71307e-05	2.4464e-05	1.768e-05	1.93231e-05	-0.0940293	0.70041	0.369973	unchanged	-0.236466	0.305011	1.15033	unchanged	-0.330496	0.198923	1.23681	unchanged	--	--	LMST02030204	Dihydrocortisol	-	-	Sterol Lipids [ST]	Steroids [ST02]	C21 steroids (gluco/mineralocorticoids, progestogins) and derivatives [ST0203]	HMDB0003259	Organic compounds	Lipids and lipid-like molecules	Steroids and steroid derivatives	Hydroxysteroids	164838	1482-50-4
pos_348	2-hydroxy-5-methoxy-3-(2R-acetoxy-pentadecyl)-1,4-benzoquinone	0.000125618	3.63569e-05	6.63358e-05	2.06356e-05	2.12988e-05	1.72306e-05	3.43248e-05	1.77458e-05	2.36384e-05	1.46505	0.188542	1.2893	unchanged	0.308989	0.374247	1.04093	unchanged	1.77404	0.164263	1.46428	unchanged	--	--	LMPK15050003	2-hydroxy-5-methoxy-3-(2R-acetoxy-pentadecyl)-1,4-benzoquinone	2-hydroxy-5-methoxy-3-(2R-acetoxy-pentadecyl)-1,4-benzoquinone	-	Polyketides [PK]	Phenolic lipids [PK15]	Alkyl hydroquinones and derivatives [PK1505]	--	--	--	--	--	--	--
pos_349	S-cucujolide III	1.33461e-06	1.10678e-06	1.21576e-06	9.28775e-07	1.19557e-06	1.06064e-06	1.25293e-06	1.26443e-06	1.12101e-06	0.00535264	0.941997	0.0999146	unchanged	0.197518	0.183183	1.45967	unchanged	0.20287	0.196904	1.2412	unchanged	--	--	LMFA07040046	S-cucujolide III	5Z-Tetradecen-13S-olide	-	Fatty Acyls [FA]	Fatty esters [FA07]	Lactones [FA0704]	--	--	--	--	--	--	--
pos_350	10E,16-heptadecadien-8-ynoic acid	5.3536e-07	3.70455e-07	4.45688e-07	5.36702e-07	5.86755e-07	4.6602e-07	4.46161e-07	4.92165e-07	3.26826e-07	0.100204	0.696168	0.407178	unchanged	-0.344015	0.155916	1.31085	unchanged	-0.24381	0.256813	1.1218	unchanged	--	--	LMFA01030475	10E,16-heptadecadien-8-ynoic acid	10E,16-heptadecadien-8-ynoic acid	Acetylenic acids; 10,16-Heptadecadien-8-ynoic acid, (E)-	Fatty Acyls [FA]	Fatty Acids and Conjugates [FA01]	Unsaturated fatty acids [FA0103]	--	--	--	--	--	--	--
pos_351	40:6(22Z,25Z,28Z,28Z,31Z,37Z)	0.000109955	0.000105824	0.000107716	0.00010051	0.000104717	0.00010259	0.000100354	0.000139559	8.36367e-05	0.0325429	0.999223	0.0228649	unchanged	0.0391482	0.78193	0.496342	unchanged	0.0716911	0.0373669	1.68878	up	--	--	LMFA01031241	40:6(22Z,25Z,28Z,28Z,31Z,37Z)	22Z,25Z,28Z,28Z,31Z,37Z-Tetracontahexaenoic acid	-	Fatty Acyls [FA]	Fatty Acids and Conjugates [FA01]	Unsaturated fatty acids [FA0103]	--	--	--	--	--	--	--
pos_352	2-hydroxy-tricosanoic acid	5.43808e-07	2.91576e-07	1.15561e-07	7.01411e-08	0	0	0	0	0	29.3604	0.125434	1.45649	unchanged	-9.15008	0.42265	0.918638	unchanged	20.2104	0.13759	1.51414	unchanged	--	--	LMFA01050212	2-hydroxy-tricosanoic acid	2-hydroxy-tricosanoic acid	-	Fatty Acyls [FA]	Fatty Acids and Conjugates [FA01]	Hydroxy fatty acids [FA0105]	--	--	--	--	--	--	--
pos_353	GlcCer(d18:1/16:0)	1.07624e-05	1.33545e-05	1.31782e-05	1.24389e-05	1.17958e-05	7.4452e-06	1.0989e-05	1.08398e-05	9.1793e-06	0.264213	0.117073	1.31161	unchanged	0.000444113	0.903359	0.00398862	unchanged	0.264657	0.368437	0.939705	unchanged	C01190	Metabolic pathways(ko01100);;Sphingolipid metabolism(ko00600)	LMSP0501AA03	GlcCer(d18:1/16:0)	N-(hexadecanoyl)-1-beta-glucosyl-sphing-4-enine	C16 GlcCer	Sphingolipids [SP]	Neutral glycosphingolipids [SP05]	Simple Glc series [SP0501]	HMDB0004971	Organic compounds	Lipids and lipid-like molecules	Sphingolipids	Glycosphingolipids	14035030	_
pos_354	O-Methylpongamol	0	0	0	2.12796e-07	1.71314e-07	0	0	0	6.52036e-10	-6.90036	0.42265	0	unchanged	-12.3629	0.188693	1.45326	unchanged	-19.2633	0.188224	1.41192	unchanged	--	--	LMPK12120374	O-Methylpongamol	-	-	Polyketides [PK]	Flavonoids [PK12]	Chalcones and dihydrochalcones [PK1212]	--	--	--	--	--	--	--
pos_355	3-O-alpha-L-rhamnopyranosyl-3-hydroxyoctanoyl-3-hydroxydecanoic acid	7.42545e-07	4.53229e-07	7.65293e-07	7.0318e-07	6.30646e-07	4.92337e-07	1.1116e-06	2.39362e-07	5.40481e-07	0.280244	0.938757	0.0646658	unchanged	-0.200791	0.940927	0.080087	unchanged	0.0794534	0.726107	0.369599	unchanged	--	--	LMFA13030010	3-O-alpha-L-rhamnopyranosyl-3-hydroxyoctanoyl-3-hydroxydecanoic acid	3-O-alpha-L-rhamnopyranosyl-3-hydroxyoctanoyl-3-hydroxydecanoic acid	-	Fatty Acyls [FA]	Fatty acyl glycosides [FA13]	Rhamnolipids [FA1303]	--	--	--	--	--	--	--
pos_356	PG(O-18:0/14:0)	7.01069e-06	3.44483e-06	5.14164e-06	6.89359e-06	2.67185e-06	2.33193e-06	5.14915e-06	1.35034e-06	2.75985e-06	0.897988	0.235536	1.05654	unchanged	-0.387455	0.659247	0.477196	unchanged	0.510533	0.533348	0.635544	unchanged	--	--	LMGP04020020	PG(O-18:0/14:0)	1-octadecyl-2-tetradecanoyl-glycero-3-phospho-(1'-sn-glycerol)	PG(O-32:0); PG(O-18:0/14:0)	Glycerophospholipids [GP]	Glycerophosphoglycerols [GP04]	1-alkyl,2-acylglycerophosphoglycerols [GP0402]	--	--	--	--	--	--	--
pos_357	12alpha-Hydroxy-3-oxochola-4,6-dien-24-oic Acid	8.52005e-05	9.19191e-05	0.000109636	0.000109255	0.000120789	7.87236e-05	0.000106757	9.50375e-05	9.56107e-05	-0.0586828	0.695041	0.396096	unchanged	-0.0329717	0.796137	0.216693	unchanged	-0.0916546	0.645815	0.483522	unchanged	--	--	LMST04010245	-	12alpha-Hydroxy-3-oxochola-4,6-dien-24-oic Acid	-	Sterol Lipids [ST]	Bile acids and derivatives [ST04]	C24 bile acids, alcohols, and derivatives [ST0401]	--	--	--	--	--	--	--
pos_358	22:3-Glc-Sitosterol	7.7482e-06	0	9.35045e-06	0	0	0	1.32746e-05	9.19657e-06	5.83786e-07	-10.42	0.697253	0.36449	unchanged	33.3356	0.176293	1.653	unchanged	22.9155	0.187065	1.41028	unchanged	--	--	LMST01040225	22:3-Glc-Sitosterol	3-O-(6'-O-(13Z,16Z,19Z-docosatrienoyl)-beta-D-glucopyranosyl)-stigmast-5-en-3beta-ol	-	Sterol Lipids [ST]	Sterols [ST01]	Stigmasterols and C24-ethyl derivatives [ST0104]	--	--	--	--	--	--	--
pos_359	N-(3-oxo-pentanoyl)-homoserine lactone	6.55273e-07	7.64138e-07	5.33237e-07	5.21773e-07	3.34465e-07	2.46691e-07	5.61451e-07	5.09001e-07	2.21098e-07	0.693064	0.166042	1.20906	unchanged	0.184512	0.663347	0.665271	unchanged	0.877575	0.0564294	1.60804	unchanged	--	--	LMFA08030031	N-(3-oxo-pentanoyl)-homoserine lactone	N-(3-oxo-pentanoyl)-homoserine lactone	3-oxo-C5:0-HSL; 3O-C5-HSL	Fatty Acyls [FA]	Fatty amides [FA08]	Fatty acyl homoserine lactones [FA0803]	--	--	--	--	--	--	--
pos_360	4alpha-formyl-5alpha-cholesta-8-en-3beta-ol	6.50123e-07	6.13007e-07	7.09192e-07	6.46272e-07	7.2833e-07	1.04387e-06	8.0672e-07	7.33209e-07	4.78769e-07	-0.000942629	0.893012	0.133732	unchanged	-0.264995	0.444771	0.842339	unchanged	-0.265937	0.344215	1.02791	unchanged	--	--	LMST01010231	-	4alpha-formyl-5alpha-cholesta-8-en-3beta-ol	-	Sterol Lipids [ST]	Sterols [ST01]	Cholesterol and derivatives [ST0101]	--	--	--	--	--	--	--
pos_361	2beta-methoxy-1alpha,25-dihydroxyvitamin D3	3.76603e-07	3.11411e-07	6.01686e-07	5.37153e-07	4.26789e-07	6.83388e-07	1.76923e-08	4.70052e-07	3.27979e-07	1.56442	0.387106	0.846319	unchanged	-1.94798	0.163548	1.47623	unchanged	-0.383563	0.360452	0.926563	unchanged	--	--	LMST03020603	2beta-methoxy-1alpha,25-dihydroxyvitamin D3	(5Z,7E)-(1R,2R,3R)-2-methoxy-9,10-seco-5,7,10(19)-cholestatriene-1,3,25-triol	-	Sterol Lipids [ST]	Secosteroids [ST03]	Vitamin D3 and derivatives [ST0302]	--	--	--	--	--	--	--
pos_362	Climacostol	1.42575e-07	1.65763e-07	1.37377e-07	1.74936e-07	1.48155e-07	9.66265e-08	1.66138e-07	1.6276e-07	1.01539e-07	0.0806087	0.838763	0.195472	unchanged	0.0442431	0.914182	0.304233	unchanged	0.124852	0.751357	0.343784	unchanged	--	--	LMPK15030016	Climacostol	(Z)-5-(non-2-en-1-yl)benzene-1,3-diol	5-((Z)-non-2-en-1-yl)resorcinol	Polyketides [PK]	Phenolic lipids [PK15]	Alkyl resorcinols and derivatives [PK1503]	--	--	--	--	--	--	--
pos_363	Cucujolide IV	1.42512e-06	1.70673e-06	1.51673e-06	1.69439e-06	1.66482e-06	3.23193e-06	1.46008e-06	1.68702e-06	2.20039e-06	-0.184999	0.404244	0.82789	unchanged	-0.250082	0.519653	0.890581	unchanged	-0.435081	0.336853	1.0561	unchanged	--	--	LMFA07040036	Cucujolide IV	3Z,6Z-Dodecadien-11R-olide	-	Fatty Acyls [FA]	Fatty esters [FA07]	Lactones [FA0704]	--	--	--	--	--	--	--
pos_364	Succinamide	1.48771e-07	1.36048e-07	3.33712e-07	2.06558e-07	3.407e-07	5.63979e-08	1.76812e-07	2.54715e-07	2.22468e-07	-0.189628	0.874669	0.137709	unchanged	0.445311	0.859872	0.306322	unchanged	0.255684	0.964402	0.0596649	unchanged	--	--	LMFA08010026	Succinamide	Butanediamide	Succindiamide; Succinic amide; Succinic acid diamide	Fatty Acyls [FA]	Fatty amides [FA08]	Primary amides [FA0801]	--	--	--	--	--	--	--
pos_365	GlcCer(d18:1(8E)/24:0(2OH[R]))	0.000176813	0.000146416	0.000143044	0.000145842	0.000164633	0.000124784	0.000136335	0.000150829	0.000120567	0.192952	0.234279	1.08253	unchanged	-0.091063	0.562288	0.497548	unchanged	0.101889	0.547366	0.626857	unchanged	--	--	LMSP05010063	GlcCer(d18:1(8E)/24:0(2OH[R]))	N-(2R-hydroxytetracosanoyl)-1-beta-glucosyl-8E-octadecasphingenine	1-O-glucopyranosyl-2-N-2'-hydroxytetracosanoyl-8E-sphingenine	Sphingolipids [SP]	Neutral glycosphingolipids [SP05]	Simple Glc series [SP0501]	--	--	--	--	--	--	--
pos_366	Lc3Cer(d18:1/16:0)	0.00855581	0.00709113	0.00848761	0.00681321	0.00605655	0.0123604	0.00828262	0.00803232	0.00756325	0.0111225	0.881186	0.178131	unchanged	-0.0065243	0.84212	0.329278	unchanged	0.00459817	0.873117	0.182616	unchanged	--	--	LMSP0504AA01	Lc3Cer(d18:1/16:0)	GlcNAcbeta1-3Galbeta1-4Glcbeta-Cer(d18:1/16:0)	-	Sphingolipids [SP]	Neutral glycosphingolipids [SP05]	Galbeta1-3GlcNAcbeta1-3Galbeta1-4Glc- (Lacto series) [SP0504]	--	--	--	--	--	--	--
pos_367	N-(3-carboxypropanoyl)-N-hydroxyputrescine	9.03794e-07	1.56482e-06	1.31033e-06	1.95499e-06	4.38313e-06	4.6593e-07	1.34681e-06	1.50217e-06	6.81217e-07	0.142405	0.807377	0.228777	unchanged	-0.511509	0.441523	0.824728	unchanged	-0.369104	0.471298	0.789412	unchanged	--	--	LMFA08020188	N-(3-carboxypropanoyl)-N-hydroxyputrescine	4-[(4-aminobutyl)(hydroxy)amino]-4-oxobutanoic acid	HSP;N-hydroxy-N-succinylputrescine	Fatty Acyls [FA]	Fatty amides [FA08]	N-acyl amines [FA0802]	--	--	--	--	--	--	--
pos_368	PC(O-16:0/20:4(5E,8E,11E,14E))	1.26398e-05	1.43649e-05	1.46461e-05	2.92874e-05	2.76379e-05	1.00926e-05	1.38592e-05	1.5504e-05	1.35409e-05	-0.0432562	0.657524	0.424227	unchanged	-0.496474	0.320458	1.0911	unchanged	-0.53973	0.301982	1.13612	unchanged	--	--	LMGP01020054	PC(O-16:0/20:4(5E,8E,11E,14E))	1-hexadecyl-2-(5E,8E,11E,14E-eicosatetraenoyl)-sn-glycero-3-phosphocholine	PC(O-16:0/20:4); PC(O-36:4); PC(O-16:0/20:4)	Glycerophospholipids [GP]	Glycerophosphocholines [GP01]	1-alkyl,2-acylglycerophosphocholines [GP0102]	--	--	--	--	--	--	--
pos_369	19R-hydroxy-PGF1alpha	0.000146591	0.000112532	0.000171001	0.000105898	9.03199e-05	7.00439e-05	0.000155998	0.000102073	0.000160499	0.0474873	0.886405	0.140111	unchanged	0.643854	0.0954702	1.6146	unchanged	0.691341	0.0634333	1.62281	unchanged	--	--	LMFA03010038	19R-hydroxy-PGF1alpha	9S,11R,15S,19R-tetrahydroxy-13E-prostaenoic acid	19(R)-hydroxy-Prostaglandin F1alpha	Fatty Acyls [FA]	Eicosanoids [FA03]	Prostaglandins [FA0301]	--	--	--	--	--	--	--
pos_370	1alpha-hydroxy-18-[m-(1-hydroxy-1-ethylpropyl)-benzyloxy]-23,24,25,26,27-pentanorvitamin D3 / 1alpha-hydroxy-18-[m-(1-hydroxy-1-ethylpropyl)-benzyloxy]-23,24,25,26,27-pentanorcholecalciferol	2.78085e-05	2.91056e-05	3.43845e-05	3.6146e-05	3.3095e-05	2.25993e-05	3.41769e-05	3.08277e-05	2.54947e-05	0.0170447	0.938421	0.0744531	unchanged	-0.00309495	0.931401	0.0506288	unchanged	0.0139497	0.971027	0.0398458	unchanged	--	--	LMST03020590	1alpha-hydroxy-18-[m-(1-hydroxy-1-ethylpropyl)-benzyloxy]-23,24,25,26,27-pentanorvitamin D3 / 1alpha-hydroxy-18-[m-(1-hydroxy-1-ethylpropyl)-benzyloxy]-23,24,25,26,27-pentanorcholecalciferol	(5Z,7E)-(1S,3R)-18-[m-(1-hydroxy-1-ethylpropyl)-benzyloxy]-23,24-dinor-9,10-seco-5,7,10(19)-cholatriene-1,3-diol	-	Sterol Lipids [ST]	Secosteroids [ST03]	Vitamin D3 and derivatives [ST0302]	--	--	--	--	--	--	--
pos_371	alpha-N-(3-hydroxyoctadecanoyl)-L-ornithine	7.40031e-06	0.000482274	4.43163e-06	0.000479293	0.000309109	1.9985e-05	7.49119e-06	9.36002e-05	8.06273e-06	0.494743	0.505396	0.656001	unchanged	-3.01089	0.220694	1.31571	unchanged	-2.51615	0.641391	0.492583	unchanged	--	--	LMFA08020225	alpha-N-(3-hydroxyoctadecanoyl)-L-ornithine	(2S)-5-amino-2-(3-hydroxyoctadecanamido)pentanoic acid	-	Fatty Acyls [FA]	Fatty amides [FA08]	N-acyl amines [FA0802]	--	--	--	--	--	--	--
pos_372	O1CCC(C)CCCC2CC(C(C)CCCC(C)CCC(C)CCCC(C)C3CC(CC3)CCCC(C)CCO[C@@]([H])(CO)OCCC(C)CCCC3CC(C(C)CCCC(C)CCC(C)CCCC(C)C4CC(CCCC(C)CCO[C@@]([H])(CO)C1)CC4)CC3)CC2	1.43565e-05	1.4685e-05	1.4161e-05	1.85255e-05	1.42994e-05	1.3547e-05	1.91412e-05	1.31025e-05	1.2306e-05	-0.0159677	0.854618	0.212757	unchanged	-0.0725208	0.831439	0.17055	unchanged	-0.0884885	0.566239	0.661267	unchanged	--	--	--	--	--	--	--	--	--	--	--	--	--	--	--	--
pos_373	14-O-(beta-D-glucopyranosyl)-7S,14R-dihydroxy-7,9,13,17-tetramethyl-2E,4E,8E,10E,12E,16E-octadecahexaenoic acid	3.94347e-06	3.93759e-06	4.82269e-06	5.27601e-06	4.57424e-06	3.34866e-06	1.08724e-07	4.54859e-06	3.73895e-06	1.77994	0.404032	0.867613	unchanged	-1.81659	0.366671	1.00102	unchanged	-0.0366488	0.811757	0.262306	unchanged	--	--	LMFA13010034	14-O-(beta-D-glucopyranosyl)-7S,14R-dihydroxy-7,9,13,17-tetramethyl-2E,4E,8E,10E,12E,16E-octadecahexaenoic acid	14-O-(beta-D-glucopyranosyl)-7S,14R-dihydroxy-7,9,13,17-tetramethyl-2E,4E,8E,10E,12E,16E-octadecahexaenoic acid	-	Fatty Acyls [FA]	Fatty acyl glycosides [FA13]	Fatty acyl glycosides of mono- and disaccharides [FA1301]	--	--	--	--	--	--	--
pos_374	DG(17:1(9Z)/20:0/0:0)[iso2]	2.76012e-06	2.19399e-06	3.13248e-06	3.21598e-06	2.23659e-06	1.21995e-06	1.793e-06	1.50306e-06	1.79051e-06	0.658317	0.0541013	1.60586	unchanged	-0.287582	0.456664	0.832715	unchanged	0.370735	0.515818	0.688524	unchanged	--	--	LMGL02010059	DG(17:1(9Z)/20:0/0:0)[iso2]	1-(9Z-heptadecenoyl)-2-eicosanoyl-sn-glycerol	DG(17:1/20:0/0:0)[iso2]; DG(37:1); DG(17:1_20:0)	Glycerolipids [GL]	Diradylglycerols [GL02]	Diacylglycerols [GL0201]	--	--	--	--	--	--	--
pos_375	avocadenyne acetate	1.68425e-05	8.333e-06	1.29599e-05	6.75251e-06	6.04078e-06	1.64754e-05	9.6922e-06	7.24733e-06	7.98794e-06	0.565586	0.209396	1.21879	unchanged	-0.0867684	0.712025	0.550061	unchanged	0.478817	0.52085	0.665587	unchanged	--	--	LMFA05000714	avocadenyne acetate	2,4-dihydroxy-12E-heptadecen-16-yn-1-yl-acetate	1-acetoxy-2,4-dihydroxy-heptadec-12-en-16-yne	Fatty Acyls [FA]	Fatty alcohols [FA05]	-	--	--	--	--	--	--	--
pos_376	2-Hydroxy-24-keto-octacosanolide	2.78453e-05	3.03143e-05	3.50517e-05	3.9447e-05	3.50175e-05	2.43347e-05	3.68931e-05	3.3201e-05	2.73587e-05	-0.059886	0.707448	0.371133	unchanged	-0.00147765	0.937044	0.0581949	unchanged	-0.0613636	0.733418	0.372219	unchanged	--	--	LMFA07040063	2-Hydroxy-24-keto-octacosanolide	2-Hydroxy-24-keto-octacosanolide	-	Fatty Acyls [FA]	Fatty esters [FA07]	Lactones [FA0704]	--	--	--	--	--	--	--
pos_377	3,7,11,15,19-Pentamethyleicosa-2E,6E,10E,14E,18-pentaen-1-ol	1.01207e-06	9.32354e-07	1.00613e-06	5.53783e-07	5.51821e-07	6.19389e-07	2.11212e-07	5.16986e-07	5.72128e-07	1.30857	0.0337573	1.712	up	-0.533071	0.333775	1.20355	unchanged	0.775494	0.000305565	1.98261	up	--	--	LMFA05000218	3,7,11,15,19-Pentamethyleicosa-2E,6E,10E,14E,18-pentaen-1-ol	3,7,11,15,19-Pentamethyleicosa-2E,6E,10E,14E,18-pentaen-1-ol	-	Fatty Acyls [FA]	Fatty alcohols [FA05]	-	--	--	--	--	--	--	--
pos_378	4beta-(hydroxymethyl)-4alpha-methyl-5alpha-cholest-7-en-3beta-ol	0	4.22805e-08	1.38311e-08	5.68536e-08	0	5.9969e-09	0	0	0	17.2759	0.271758	1.08225	unchanged	-17.0165	0.365272	1.04743	unchanged	0.259454	0.92387	0.114045	unchanged	--	--	LMST01010203	4beta-(hydroxymethyl)-4alpha-methyl-5alpha-cholest-7-en-3beta-ol	4beta-(hydroxymethyl)-4-methyl-5alpha-cholest-7-en-3beta-ol 4beta-(hydroxymethyl)-4alpha-methyl-5alpha-cholest-7-en-3beta-ol	4alpha-methyl-4beta-hydroxymethyl-5alpha-cholest-7-en-3beta-ol; 4beta-Hydroxymethyl-4alpha-methyl-5alpha-cholest-7-en-3beta-ol; 4beta-hydroxymethyl-4alpha-methyl-5alpha-cholest-7-en-3beta-ol	Sterol Lipids [ST]	Sterols [ST01]	Cholesterol and derivatives [ST0101]	--	--	--	--	--	--	--
pos_379	Solacetal C	1.18435e-05	1.2569e-05	1.37643e-05	1.56957e-05	1.42503e-05	1.10846e-05	1.4385e-05	1.31017e-05	1.19322e-05	-0.044762	0.671558	0.420931	unchanged	-0.0469152	0.749383	0.240626	unchanged	-0.0916772	0.569606	0.619967	unchanged	--	--	LMFA02000383	Solacetal C	-	-	Fatty Acyls [FA]	Octadecanoids [FA02]	Other Octadecanoids [FA0200]	--	--	--	--	--	--	--
pos_380	Spatol	2.42073e-05	2.2618e-05	2.54245e-05	2.52391e-05	2.54692e-05	2.21188e-05	2.62976e-05	2.5469e-05	2.42597e-05	-0.0743671	0.284573	0.964087	unchanged	0.064183	0.44848	0.999687	unchanged	-0.0101841	0.894202	0.14129	unchanged	--	--	LMPR0104370001	Spatol	-	-	Prenol Lipids [PR]	Isoprenoids [PR01]	C20 isoprenoids (diterpenes) [PR0104]	--	--	--	--	--	--	--
pos_381	N-(2R-hydroxy-hexadecanoyl)-1-beta-glucosyl-9-methyl-sphing-4E,8E-dienine	2.36115e-07	1.01846e-07	7.6109e-08	1.53492e-06	1.09948e-06	5.34264e-08	1.78385e-07	1.82707e-08	0	10.1504	0.391266	0.795353	unchanged	-12.0246	0.197781	1.41239	unchanged	-1.87415	0.225705	1.31323	unchanged	--	--	LMSP05010113	-	N-(2R-hydroxy-hexadecanoyl)-1-beta-glucosyl-9-methyl-sphing-4E,8E-dienine	-	Sphingolipids [SP]	Neutral glycosphingolipids [SP05]	Simple Glc series [SP0501]	--	--	--	--	--	--	--
pos_382	11-methoxy-nonadecanoic acid	0.000127841	0.000127711	0.000115856	0.000160699	0.000127017	0.000100976	0.000136568	0.000107477	0.000121688	0.0275789	0.852311	0.156477	unchanged	-0.0688538	0.718038	0.370931	unchanged	-0.0412749	0.773535	0.334867	unchanged	--	--	LMFA01080031	11-methoxy-nonadecanoic acid	11-methoxynonadecanoic acid	-	Fatty Acyls [FA]	Fatty Acids and Conjugates [FA01]	Methoxy fatty acids [FA0108]	--	--	--	--	--	--	--
pos_383	5-pentylresorcinol	2.13051e-05	1.89646e-05	2.21613e-05	2.33625e-05	2.22228e-05	2.18243e-05	2.37794e-05	1.93317e-05	1.90486e-05	0.0107307	0.962874	0.0441696	unchanged	-0.123938	0.372993	0.99673	unchanged	-0.113207	0.219271	1.24508	unchanged	--	--	LMPK15030008	5-pentylresorcinol	5-pentylbenzene-1,3-diol	-	Polyketides [PK]	Phenolic lipids [PK15]	Alkyl resorcinols and derivatives [PK1503]	--	--	--	--	--	--	--
pos_384	PE-GlcGlcDG(P-14:0/16:1(9Z))	0.00024402	0.00035199	0.000357921	0.000427477	0.000430046	0.000379433	0.000390095	0.000391069	0.000400058	-0.32976	0.176426	1.33037	unchanged	-0.0642416	0.376302	0.994635	unchanged	-0.394002	0.109826	1.51808	unchanged	--	--	LMGL05020002	PE-GlcGlcDG(P-14:0/16:1(9Z))	1-(1Z-tetradecenyl)-2-(9Z-hexadecenoyl)-3-O-(6-O-(6-O-phosphoethanolaminyl)-alpha-D-glucopyranosyl)-beta-D-glucopyranosyl-sn-glycerol	1-(1Z-tetradecenyl)-2-(9Z-hexadecenoyl)-3-O-[(6-O-phosphoethanolaminyl)-alpha-D-glucopyranosyl-(1->6)-O-beta-D-glucopyranosyl]-sn-glycerol	Glycerolipids [GL]	Glycosyldiradylglycerols [GL05]	Glycosylalkylacylglycerols [GL0502]	--	--	--	--	--	--	--
pos_385	2,15,16-trihydroxy palmitic acid	3.82158e-07	2.44798e-07	2.86732e-07	2.35783e-07	3.52601e-07	3.05896e-07	2.45029e-07	2.10564e-07	2.80742e-07	0.296337	0.285698	1.02038	unchanged	-0.270694	0.268302	1.29801	unchanged	0.0256432	0.908833	0.127794	unchanged	--	--	LMFA01050099	2,15,16-trihydroxy palmitic acid	2,15,16-trihydroxy-hexadecanoic acid	Ustilic acid	Fatty Acyls [FA]	Fatty Acids and Conjugates [FA01]	Hydroxy fatty acids [FA0105]	--	--	--	--	--	--	--
pos_386	28-hydroxy-octacosanoic acid	2.06481e-06	2.63529e-06	3.02978e-06	1.16738e-06	1.82747e-06	1.39562e-06	1.46726e-06	1.81326e-06	1.31436e-06	0.745707	0.0450328	1.57944	up	0.077345	0.794328	0.402244	unchanged	0.823052	0.0365985	1.72587	up	--	--	LMFA01050220	28-hydroxy-octacosanoic acid	28-hydroxy-octacosanoic acid	-	Fatty Acyls [FA]	Fatty Acids and Conjugates [FA01]	Hydroxy fatty acids [FA0105]	--	--	--	--	--	--	--
pos_387	MIPC(d18:0/20:0(2OH))	1.49345e-06	1.75877e-06	1.95792e-06	2.69483e-06	2.43608e-06	1.76526e-06	9.34395e-06	1.8271e-06	2.88182e-06	-1.08601	0.336311	1.00014	unchanged	0.695311	0.417002	0.993774	unchanged	-0.3907	0.168839	1.35531	unchanged	--	--	LMSP03030056	MIPC(d18:0/20:0(2OH))	N-(2-hydroxyeicosanoyl)-sphinganine-1-O-[D-mannopyranosyl-alpha1-2-myo-inositol-1-phosphate]	-	Sphingolipids [SP]	Phosphosphingolipids [SP03]	Ceramide phosphoinositols [SP0303]	--	--	--	--	--	--	--
pos_388	GlcNAcbeta1-3(GalNAcbeta1-4)Galbeta1-4Glcbeta-Cer(d18:1/18:0)	9.59946e-08	3.27689e-07	2.56122e-07	3.60137e-07	3.32838e-07	0	0	2.187e-07	4.52037e-08	10.3295	0.220573	1.08299	unchanged	-1.19997	0.358453	0.901019	unchanged	9.12957	0.97587	0.0284265	unchanged	--	--	LMSP0503AN02	-	GlcNAcbeta1-3(GalNAcbeta1-4)Galbeta1-4Glcbeta-Cer(d18:1/18:0)	-	Sphingolipids [SP]	Neutral glycosphingolipids [SP05]	GalNAcbeta1-4Galbeta1-4Glc- (Ganglio series) [SP0503]	--	--	--	--	--	--	--
pos_389	methyl 8S,9R-epoxy-2Z-decen-4,6-diynoate	6.43691e-07	7.3135e-07	8.82441e-07	8.7274e-07	8.91889e-07	5.4735e-07	8.60012e-07	7.54319e-07	7.06134e-07	-0.0470143	0.815189	0.239013	unchanged	0.0348652	0.982952	0.147645	unchanged	-0.0121491	0.898216	0.132072	unchanged	--	--	LMFA01070031	methyl 8S,9R-epoxy-2Z-decen-4,6-diynoate	methyl 8S,9R-epoxy-2Z-decen-4,6-diynoate	7-(3-methyl-oxiranyl)-2-heptene-4,6-diynoic acid	Fatty Acyls [FA]	Fatty Acids and Conjugates [FA01]	Epoxy fatty acids [FA0107]	--	--	--	--	--	--	--
pos_390	1-Undecene	9.57884e-07	1.1652e-06	1.5648e-06	1.39794e-06	1.57925e-06	7.7356e-07	1.41345e-06	1.28458e-06	1.08777e-06	-0.0591357	0.881603	0.150911	unchanged	0.0699199	0.967616	0.182755	unchanged	0.0107841	0.948324	0.0602762	unchanged	--	--	LMFA11000332	1-Undecene	1-Undecene	-	Fatty Acyls [FA]	Hydrocarbons [FA11]	-	--	--	--	--	--	--	--
pos_391	9-amino-nonanoic acid	1.25421e-06	1.44039e-06	1.0636e-06	1.739e-06	1.19983e-06	4.50532e-06	6.16308e-06	8.79224e-06	4.67411e-06	-2.34746	0.0470457	1.67042	down	1.58395	0.0635388	1.75703	unchanged	-0.763505	0.352811	1.03321	unchanged	--	--	LMFA01100010	9-amino-nonanoic acid	9-amino-nonanoic acid	-	Fatty Acyls [FA]	Fatty Acids and Conjugates [FA01]	Amino fatty acids [FA0110]	--	--	--	--	--	--	--
pos_392	Atocalcitol	8.30801e-06	4.82588e-06	6.17315e-06	4.65826e-06	4.74074e-06	5.71807e-06	7.64957e-06	4.55642e-06	8.31882e-06	-0.0761187	0.805296	0.240199	unchanged	0.399743	0.256351	1.16407	unchanged	0.323624	0.300816	1.09162	unchanged	--	--	LMST03020683	Atocalcitol	(5Z,7E)-(1S,3R)-23-oxa-24-[3-(1-hydroxy-1-methylethyl)phenyl]-25,26,27-trinor-9,10-seco-5,7,10(19)-cholestatriene-1,3-diol	-	Sterol Lipids [ST]	Secosteroids [ST03]	Vitamin D3 and derivatives [ST0302]	--	--	--	--	--	--	--
pos_393	LTF4	5.97036e-07	6.57314e-07	1.63806e-08	5.66106e-08	2.55912e-08	2.51329e-07	7.41501e-07	6.95471e-07	3.5808e-07	-1.61475	0.511228	0.649244	unchanged	2.99543	0.0357857	1.92937	up	1.38067	0.262358	1.1721	unchanged	C06462	Arachidonic acid metabolism(ko00590);;Metabolic pathways(ko01100)	LMFA03020009	LTF4	5S-hydroxy-6R-(S-glutamylcysteinyl)-7E,9E,11Z,14Z-eicosatetraenoic acid	Leukotriene F4	Fatty Acyls [FA]	Eicosanoids [FA03]	Leukotrienes [FA0302]	HMDB0062488	Organic compounds	Lipids and lipid-like molecules	Fatty Acyls	Eicosanoids	90476574	_
pos_394	10-amino-decanoic acid	2.27224e-07	1.1858e-07	2.82509e-07	5.63966e-07	8.38968e-07	7.69001e-08	2.24468e-07	2.64743e-07	1.64249e-07	-0.119571	0.89032	0.104269	unchanged	-0.632764	0.341488	1.0431	unchanged	-0.752335	0.32992	1.05637	unchanged	--	--	LMFA01100002	10-amino-decanoic acid	10-amino-decanoic acid	-	Fatty Acyls [FA]	Fatty Acids and Conjugates [FA01]	Amino fatty acids [FA0110]	--	--	--	--	--	--	--
pos_395	N-myristoyl lysine	7.99113e-09	7.55248e-09	1.31232e-06	2.92674e-08	1.34137e-06	5.04569e-08	1.66969e-08	1.03234e-07	3.8098e-08	0.0901096	0.464598	0.766669	unchanged	-1.63826	0.434291	0.909772	unchanged	-1.54815	0.962079	0.0331015	unchanged	--	--	LMFA08020264	N-myristoyl lysine	N-tetradecanoyl lysine	Myristoyl lysine; (S)-6-Amino-2-tetradecanoylaminohexanoic acid	Fatty Acyls [FA]	Fatty amides [FA08]	N-acyl amines [FA0802]	--	--	--	--	--	--	--
pos_396	2,4-Nonadien-1-ol	1.47299e-06	1.26186e-06	1.1438e-06	1.08459e-06	1.16263e-06	1.50593e-06	1.17072e-06	1.15956e-06	1.31756e-06	0.0831007	0.530282	0.620012	unchanged	-0.0287845	0.819298	0.426873	unchanged	0.0543162	0.809154	0.254685	unchanged	--	--	LMFA05000608	2,4-Nonadien-1-ol	(2E,4E)-nona-2,4-dien-1-ol	-	Fatty Acyls [FA]	Fatty alcohols [FA05]	-	--	--	--	--	--	--	--
pos_397	Arabidopside B	0.0018117	0.00193301	0.0020915	0.00270901	0.00278395	0.0018781	0.00306987	0.00240714	0.00200538	-0.338882	0.214112	1.21009	unchanged	0.0217367	0.934616	0.226849	unchanged	-0.317145	0.214659	1.29766	unchanged	--	--	LMGL05010034	Arabidopside B	1,2-di((1S,2S)-3-oxo-2-(2'Z-pentenyl)cyclopent-4-eneoctanoyl)-3-O-beta-D-galactosyl-sn-glycerol	MGDG(di-12-oxo-PDA); MGDG(di-12-oxo-phytodienoic acid)	Glycerolipids [GL]	Glycosyldiradylglycerols [GL05]	Glycosyldiacylglycerols [GL0501]	--	--	--	--	--	--	--
pos_398	2-fluoro-hexadecanoic acid	5.45139e-06	4.97204e-06	6.51726e-06	3.97627e-06	3.27533e-06	8.47691e-06	8.26082e-06	1.00987e-05	5.52097e-06	-0.460859	0.217782	1.15596	unchanged	0.686904	0.268587	1.20872	unchanged	0.226045	0.83083	0.236513	unchanged	--	--	LMFA01090041	2-fluoro-hexadecanoic acid	2-fluoro-hexadecanoic acid	Hexadecanoic acid, 2-fluoro-; 2-Fluoropalmitic acid	Fatty Acyls [FA]	Fatty Acids and Conjugates [FA01]	Halogenated fatty acids [FA0109]	--	--	--	--	--	--	--
pos_399	DG(14:1(9Z)/20:5(5Z,8Z,11Z,14Z,17Z)/0:0)[iso2]	0.000246398	0.000125485	0.00019484	9.25408e-05	9.3973e-05	0.000225527	0.000128714	9.95389e-05	0.000118407	0.663179	0.165223	1.33237	unchanged	-0.123507	0.672476	0.62753	unchanged	0.539672	0.414143	0.831906	unchanged	--	--	LMGL02010417	DG(14:1(9Z)/20:5(5Z,8Z,11Z,14Z,17Z)/0:0)[iso2]	1-(9Z-tetradecenoyl)-2-(5Z,8Z,11Z,14Z,17Z-eicosapentaenoyl)-sn-glycerol	DG(34:6); DG(14:1_20:5)	Glycerolipids [GL]	Diradylglycerols [GL02]	Diacylglycerols [GL0201]	--	--	--	--	--	--	--
pos_400	(22E)-1alpha-hydroxy-22,23-didehydrovitamin D3 / (22E)-1alpha-hydroxy-22,23-didehydrocholecalciferol	7.18033e-05	4.97743e-05	4.57538e-05	7.62781e-05	4.01944e-05	2.84008e-05	6.59914e-05	3.49368e-05	4.45181e-05	0.223975	0.583776	0.518012	unchanged	0.0790738	0.991703	0.0647174	unchanged	0.303049	0.679882	0.426064	unchanged	--	--	LMST03020148	(22E)-1alpha-hydroxy-22,23-didehydrovitamin D3 / (22E)-1alpha-hydroxy-22,23-didehydrocholecalciferol	(5Z,7E,22E)-(1S,3R)-9,10-seco-5,7,10(19),22-cholestatetraene-1,3-diol	-	Sterol Lipids [ST]	Secosteroids [ST03]	Vitamin D3 and derivatives [ST0302]	--	--	--	--	--	--	--
pos_401	15S-HETE-d8	8.6992e-05	7.66641e-05	8.75233e-05	7.23194e-05	7.42075e-05	4.87351e-05	8.14137e-05	9.12536e-05	7.70166e-05	0.00959313	0.932211	0.121028	unchanged	0.376471	0.143963	1.64488	unchanged	0.386064	0.137262	1.45204	unchanged	C04742	Arachidonic acid metabolism(ko00590)	LMFA03060080	15S-HETE-d8	15S-hydroxy-5Z,8Z,11Z,13E-eicosatetraenoic acid-d8	-	Fatty Acyls [FA]	Eicosanoids [FA03]	Hydroxy/hydroperoxyeicosatetraenoic acids [FA0306]	--	--	--	--	--	--	--
pos_402	3,17-dihydroxy-5,9-dioxo-4,5-9,10-diseco-androsta-1(10),2-dien-4-oic acid	4.04886e-05	4.58306e-05	4.05971e-05	8.15909e-05	4.64039e-05	0.000108621	4.22479e-05	5.60392e-05	0.000102826	-0.56408	0.309351	1.02896	unchanged	-0.252146	0.669096	0.639973	unchanged	-0.816226	0.178344	1.43697	unchanged	--	--	LMST02020117	3,17-dihydroxy-5,9-dioxo-4,5-9,10-diseco-androsta-1(10),2-dien-4-oic acid	3,17beta-dihydroxy-5,9-dioxo-4,5-9,10-diseco-androsta-1(10),2-dien-4-oic acid	-	Sterol Lipids [ST]	Steroids [ST02]	C19 steroids (androgens) and derivatives [ST0202]	--	--	--	--	--	--	--
pos_403	Sphinganine-1-phosphocholine	3.47809e-07	2.41447e-07	1.46988e-07	2.63329e-07	1.87137e-07	7.41951e-07	1.64682e-07	3.34105e-07	2.72841e-07	-0.0941171	0.884771	0.120537	unchanged	-0.42808	0.508558	0.868318	unchanged	-0.522198	0.479565	0.776787	unchanged	--	--	LMSP01060002	Sphinganine-1-phosphocholine	Sphinganine-1-phosphocholine	SM(d18:0/0:0)	Sphingolipids [SP]	Sphingoid bases [SP01]	Lysosphingomyelins and lysoglycosphingolipids [SP0106]	HMDB0012082	Organic compounds	Lipids and lipid-like molecules	Sphingolipids	Phosphosphingolipids	44260122	_
pos_404	PG(22:0/0:0)	6.17253e-07	8.11996e-07	0	1.74167e-07	5.55146e-08	1.1161e-09	0	1.21103e-08	9.72771e-10	5.12557	0.193532	1.26693	unchanged	-10.3858	0.291032	1.1827	unchanged	-5.2602	0.241311	1.24932	unchanged	--	--	LMGP04050028	PG(22:0/0:0)	1-docosanoyl-glycero-3-phospho-(1'-sn-glycerol)	LPG(22:0)	Glycerophospholipids [GP]	Glycerophosphoglycerols [GP04]	Monoacylglycerophosphoglycerols [GP0405]	--	--	--	--	--	--	--
pos_405	Pyrulic acid	2.25609e-07	4.95447e-08	2.65945e-08	2.94923e-08	0	5.91431e-07	3.59746e-07	5.07549e-07	1.90412e-07	-2.28994	0.0945695	1.36828	unchanged	10.7596	0.545683	0.687404	unchanged	8.4697	0.643405	0.515555	unchanged	--	--	LMFA01030482	Pyrulic acid	10E-heptadecen-8-ynoic acid	10-Heptadecen-8-ynoic acid, (E)-; Leptomeric acid	Fatty Acyls [FA]	Fatty Acids and Conjugates [FA01]	Unsaturated fatty acids [FA0103]	--	--	--	--	--	--	--
pos_406	Bassic acid	1.43905e-07	5.19262e-08	0	0	0	5.52403e-08	1.55344e-07	0	8.22006e-08	-0.25768	0.832285	0.22109	unchanged	9.7236	0.309236	1.06998	unchanged	9.46592	0.389066	0.904574	unchanged	--	--	LMPR0106150025	Bassic acid	(4R)-2beta,3beta,23-trihydroxy-oleana-5,12-dien-28-oic acid	-	Prenol Lipids [PR]	Isoprenoids [PR01]	C30 isoprenoids (triterpenes) [PR0106]	HMDB0034526	Organic compounds	Lipids and lipid-like molecules	Steroids and steroid derivatives	Hydroxysteroids	3698770	465-01-0
pos_407	Vitamin D3 butyrate	4.75744e-08	2.13929e-07	1.79086e-07	9.52828e-08	5.32753e-08	3.48551e-07	2.0227e-07	6.7652e-08	9.67755e-08	0.153613	0.7252	0.308097	unchanged	-0.139332	0.697984	0.551805	unchanged	0.0142811	0.868942	0.176687	unchanged	--	--	LMST03020654	Vitamin D3 butyrate	(5Z,7E)-(3S)-9,10-seco-5,7,10(19)-cholestatrien-3-butanoate	-	Sterol Lipids [ST]	Secosteroids [ST03]	Vitamin D3 and derivatives [ST0302]	--	--	--	--	--	--	--
pos_408	4-methyl-5-carboxyethyl-2-furanpentanoic acid	4.98296e-06	5.24576e-06	4.53996e-06	4.83787e-06	5.48479e-06	3.74364e-06	4.38216e-06	5.45118e-06	4.26901e-06	0.0729071	0.639538	0.472649	unchanged	0.0126208	0.985824	0.178384	unchanged	0.0855279	0.701754	0.425987	unchanged	--	--	LMFA01150054	4-methyl-5-carboxyethyl-2-furanpentanoic acid	5-(5-(3-carboxyethyl)-4-methylfuran-2-yl)pentanoic acid	5-(3-carboxyethyl)-4-methyl-furan-2-yl-pentanoic acid	Fatty Acyls [FA]	Fatty Acids and Conjugates [FA01]	Heterocyclic fatty acids [FA0115]	--	--	--	--	--	--	--
pos_409	16:0-Glc-Stigmasterol	3.74366e-05	3.8749e-05	3.88214e-05	4.42212e-05	5.40496e-05	4.57667e-05	5.74567e-05	8.1693e-05	4.89202e-05	-0.675886	0.130923	1.42212	unchanged	0.356599	0.270341	1.39435	unchanged	-0.319287	0.0836667	1.68405	unchanged	--	--	LMST01040210	16:0-Glc-Stigmasterol	3-O-(6'-O-hexadecanoyl-beta-D-glucopyranosyl)-stigmast-5,22E-dien-3beta-ol	-	Sterol Lipids [ST]	Sterols [ST01]	Stigmasterols and C24-ethyl derivatives [ST0104]	--	--	--	--	--	--	--
pos_410	2-Propenyl cyclohexanehexanoate	4.13024e-06	4.33876e-06	4.22029e-06	4.83287e-06	5.49107e-06	8.20997e-06	1.1012e-05	1.50991e-05	8.09331e-06	-1.38443	0.071604	1.59589	unchanged	0.875595	0.106697	1.70878	unchanged	-0.508831	0.199749	1.3747	unchanged	--	--	LMFA07010744	2-Propenyl cyclohexanehexanoate	prop-2-en-1-yl 6-cyclohexylhexanoate	-	Fatty Acyls [FA]	Fatty esters [FA07]	Wax monoesters [FA0701]	--	--	--	--	--	--	--
pos_411	DG(20:2(11Z,14Z)/20:2(11Z,14Z)/0:0)	1.98719e-06	1.87682e-06	2.61808e-06	2.29681e-06	5.82861e-06	2.05558e-06	4.18388e-06	2.02252e-06	2.09023e-06	-0.285709	0.48958	0.708399	unchanged	-0.212557	0.684449	0.425758	unchanged	-0.498266	0.419144	0.87797	unchanged	--	--	LMGL02010163	DG(20:2(11Z,14Z)/20:2(11Z,14Z)/0:0)	1,2-di-(11Z,14Z-eicosadienoyl)-sn-glycerol	DG(20:2/20:2/0:0)	Glycerolipids [GL]	Diradylglycerols [GL02]	Diacylglycerols [GL0201]	HMDB0007428	Organic compounds	Lipids and lipid-like molecules	Glycerolipids	Diradylglycerols	9543828	_
pos_412	9Z,11E,13-Tetradecatrienal	2.82586e-07	3.16875e-07	1.67403e-07	2.21709e-07	3.07591e-07	4.46775e-07	2.39782e-07	2.41676e-07	3.78872e-07	-0.183526	0.654484	0.448152	unchanged	-0.157573	0.658053	0.677749	unchanged	-0.341099	0.436483	0.802872	unchanged	--	--	LMFA06000182	9Z,11E,13-Tetradecatrienal	9Z,11E,13-Tetradecatrienal	-	Fatty Acyls [FA]	Fatty aldehydes [FA06]	-	--	--	--	--	--	--	--
pos_413	12-tridecynoic acid	5.94497e-06	6.09344e-06	5.63053e-06	5.37538e-06	6.21944e-06	5.96011e-06	5.82633e-06	5.62969e-06	5.22094e-06	0.084082	0.219503	1.07982	unchanged	-0.0728463	0.399343	0.895023	unchanged	0.0112357	0.901939	0.150164	unchanged	--	--	LMFA01030605	12-tridecynoic acid	12-tridecynoic acid	12-Tridecynoic acid	Fatty Acyls [FA]	Fatty Acids and Conjugates [FA01]	Unsaturated fatty acids [FA0103]	--	--	--	--	--	--	--
pos_414	11-beta-hydroxyandrosterone-3-glucuronide	4.89624e-07	3.19532e-07	4.1024e-07	0	3.38697e-07	4.17756e-07	4.66016e-07	7.35487e-08	0	10.7296	0.253605	1.09208	unchanged	-0.681834	0.727551	0.413699	unchanged	10.0478	0.354573	0.995402	unchanged	C03033	Metabolic pathways(ko01100)	LMST05010055	11-beta-hydroxyandrosterone-3-glucuronide	(2S,3S,4S,5R,6R)-3,4,5-trihydroxy-6-{[(1S,2S,5R,7S,10S,11S,15S,17S)-17-hydroxy-2,15-dimethyl-14-oxotetracyclo[8.7.0.0^{2,7}.0^{11,15}]heptadecan-5-yl]oxy}oxane-2-carboxylic acid	-	Sterol Lipids [ST]	Steroid conjugates [ST05]	Glucuronides [ST0501]	--	--	--	--	--	--	--
pos_415	Mannosyl-1beta-phosphomycoketide C33	1.4397e-05	1.05847e-06	8.31655e-06	5.27329e-07	6.45719e-07	1.25851e-06	7.34675e-06	1.47238e-05	2.44955e-06	-0.354679	0.964423	0.00755333	unchanged	3.09074	0.174578	1.67412	unchanged	2.73606	0.205968	1.35554	unchanged	--	--	LMPK01000060	Mannosyl-1beta-phosphomycoketide C33	(4S,8S,12S,16S,20S-Pentamethyloctacosanyl)-beta-D-mannosyl phosphate	MPM C33	Polyketides [PK]	Linear polyketides [PK01]	-	--	--	--	--	--	--	--
pos_416	Megalomicin A	0.00027662	0.000325008	0.000262269	0.000300232	0.000359269	0.000170116	0.000216392	0.000208243	0.000201845	0.458088	0.047186	1.64121	up	-0.3375	0.349187	1.04124	unchanged	0.120588	0.861334	0.200757	unchanged	C11985	Biosynthesis of secondary metabolites(ko01110)	LMPK04000026	Megalomicin A	-	-	Polyketides [PK]	Macrolides and lactone polyketides [PK04]	-	--	--	--	--	--	--	--
pos_417	dolichyl beta-D-glucosyl phosphate	1.55197e-05	1.6921e-05	1.9916e-05	2.13078e-05	2.01151e-05	1.2571e-05	7.4291e-07	1.84292e-05	1.6326e-05	1.51612	0.421179	0.834214	unchanged	-1.53042	0.39622	0.932914	unchanged	-0.0143047	0.868958	0.17866	unchanged	C01246	Metabolic pathways(ko01100);;N-Glycan biosynthesis(ko00510)	LMPR03080014	dolichyl beta-D-glucosyl phosphate	alpha-(3-methylbut-2-en-1-yl)-omega-{4-[(beta-D-glucopyranosyloxy)(hydroxy)phosphoryloxy]-2-methylbutyl}poly[(2E)-2-methylbut-2-ene-1,4-diyl]	Dolichyl beta-D-glucosyl phosphate; dolichyl beta-D-glucosyl phosphate	Prenol Lipids [PR]	Polyprenols [PR03]	Dolichol monophosphates [PR0308]	HMDB0001054	Organic compounds	Lipids and lipid-like molecules	Prenol lipids	Sesquiterpenoids	22833557	220496-27-5
pos_418	2-hydroxy-7-methyl-Octanedioic acid	5.14207e-07	6.44679e-07	7.75487e-07	6.88331e-07	6.0203e-07	3.62323e-07	4.77782e-07	4.81316e-07	4.65759e-07	0.421036	0.152652	1.37564	unchanged	-0.162431	0.517755	0.687328	unchanged	0.258605	0.491229	0.717721	unchanged	--	--	LMFA01170136	2-hydroxy-7-methyl-Octanedioic acid	2-hydroxy-7-methyl-Octanedioic acid	Octanedioic acid, 2-hydroxy-, 7-methyl-	Fatty Acyls [FA]	Fatty Acids and Conjugates [FA01]	Dicarboxylic acids [FA0117]	--	--	--	--	--	--	--
pos_419	Isoglobotriglycosylceramide(d18:1/20:0)	1.84977e-07	1.61252e-07	2.04622e-07	5.19475e-07	6.38766e-07	2.91464e-07	2.97079e-06	1.31253e-07	3.72291e-07	-1.52398	0.395903	0.892005	unchanged	0.195297	0.535812	0.774591	unchanged	-1.32868	0.0966391	1.65437	unchanged	--	--	LMSP0506AQ03	Isoglobotriglycosylceramide(d18:1/20:0)	Galalpha1-3Galbeta1-4Glcbeta-Cer(d18:1/20:0)	-	Sphingolipids [SP]	Neutral glycosphingolipids [SP05]	Galalpha1-3Galbeta1-4Glc- (Isoglobo series) [SP0506]	--	--	--	--	--	--	--
pos_420	PG(O-20:0/22:6(4Z,7Z,10Z,13Z,16Z,19Z))	1.62538e-05	1.453e-05	1.20139e-05	1.52369e-05	1.44231e-05	1.98107e-05	2.23713e-05	2.22969e-05	1.63048e-05	-0.506424	0.0745947	1.45399	unchanged	0.300521	0.219039	1.33477	unchanged	-0.205904	0.350147	0.955396	unchanged	--	--	LMGP04020093	PG(O-20:0/22:6(4Z,7Z,10Z,13Z,16Z,19Z))	1-eicosyl-2-(4Z,7Z,10Z,13Z,16Z,19Z-docosahexaenoyl)-glycero-3-phospho-(1'-sn-glycerol)	PG(O-42:6); PG(O-20:0/22:6)	Glycerophospholipids [GP]	Glycerophosphoglycerols [GP04]	1-alkyl,2-acylglycerophosphoglycerols [GP0402]	--	--	--	--	--	--	--
pos_421	OKDdiA-PG	4.13173e-07	6.0193e-07	6.8714e-07	5.19219e-07	1.32228e-08	3.01547e-07	1.93602e-07	3.30885e-07	3.38144e-07	0.993296	0.053336	1.53398	unchanged	1.12908	0.955313	0.0624142	unchanged	2.12237	0.178861	1.30504	unchanged	--	--	LMGP20060034	OKDdiA-PG	1-(9Z-octadecenoyl)-2-(9-oxo-11-carboxy-10E-undecenoyl)-sn-glycero-3-phospho-(1'-sn-glycerol)	-	Glycerophospholipids [GP]	Oxidized glycerophospholipids [GP20]	Oxidized glycerophosphates [GP2006]	--	--	--	--	--	--	--
pos_422	Ganoweberianic acid E	0.000223773	0.000244337	0.000205127	0.000298489	0.000197416	0.000367834	0.000182906	0.000493049	0.000332573	-0.473029	0.337938	0.950295	unchanged	0.15618	0.668178	0.522012	unchanged	-0.316849	0.327105	1.07676	unchanged	--	--	LMST01010417	Ganoweberianic acid E	25S-12beta-acetoxy-15beta-hydroxy-3,7,11,23-tetraoxolanosta-8-en-26-oic acid.	-	Sterol Lipids [ST]	Sterols [ST01]	Cholesterol and derivatives [ST0101]	--	--	--	--	--	--	--
pos_423	3Z-Hexenyl 3R-hydroxybutanoate	4.03978e-07	4.83749e-07	4.21115e-07	4.39626e-07	5.19224e-07	2.561e-07	4.59792e-07	5.91858e-07	2.73098e-07	0.049033	0.960266	0.0451303	unchanged	0.115436	0.777624	0.515362	unchanged	0.164469	0.732858	0.386704	unchanged	--	--	LMFA07010642	3Z-Hexenyl 3R-hydroxybutanoate	3Z-Hexenyl 3R-hydroxybutanoate	WE(6:1(3Z)/4:0(3OH[R]))	Fatty Acyls [FA]	Fatty esters [FA07]	Wax monoesters [FA0701]	--	--	--	--	--	--	--
pos_424	PE(O-16:0/22:5(4Z,7Z,10Z,13Z,16Z))	3.83304e-05	4.76981e-05	4.12149e-05	0.000370093	0.000244112	5.07923e-05	7.65675e-05	4.4972e-05	4.69755e-05	-0.36736	0.308923	1.0314	unchanged	-1.60874	0.215495	1.36993	unchanged	-1.9761	0.193206	1.40149	unchanged	--	--	LMGP02020006	PE(O-16:0/22:5(4Z,7Z,10Z,13Z,16Z))	1-hexadecyl-2-(4Z,7Z,10Z,13Z,16Z-docosapentaenoyl)-sn-glycero-3-phosphoethanolamine	4,7,10,13,16-Docosapentaenoic acid, 2-[[(2-aminoethoxy)hydroxyphosphinyl]oxy]-1-[(hexadecyloxy)methyl]ethyl ester, [R-(all-Z)]-; PE(O-16:0/22:5); PE(O-38:5); PE(O-16:0/22:5)	Glycerophospholipids [GP]	Glycerophosphoethanolamines [GP02]	1-alkyl,2-acylglycerophosphoethanolamines [GP0202]	--	--	--	--	--	--	--
pos_425	Petroraspailyne B3	0.000449041	0.000848679	0.000615709	0.00093161	0.000798323	0.000801097	0.000672994	0.00087355	0.000944172	-0.414073	0.253182	1.0504	unchanged	-0.0340469	0.893327	0.187675	unchanged	-0.448119	0.210533	1.2832	unchanged	--	--	LMGL01030005	Petroraspailyne B3	1-O-(11-methyl-1Z-dodecen-3-ynyl)-sn-glycerol	-	Glycerolipids [GL]	Monoradylglycerols [GL01]	Mono-(1Z-alkenyl)-glycerols [GL0103]	--	--	--	--	--	--	--
pos_426	Arabidopside G	0.0155248	0.0202874	0.0183319	0.022361	0.0282719	0.00356833	0.0267401	0.0260319	0.0173276	-0.354281	0.214613	1.16002	unchanged	0.806226	0.562611	0.822065	unchanged	0.451946	0.998208	0.00427018	unchanged	--	--	LMGL05010048	Arabidopside G	1,2-di-((1S,2S)-3-oxo-2-(2'Z-pentenyl)cyclopent-4-eneoctanoyl)-3-O-(6'-O-((1S,2S)-3-oxo-2-(2'Z- pentenyl)cyclopent-4-eneoctanoyl)-beta-D-galactosyl-sn-glycerol	1,2-di-O-(12-oxo-phytodienoyl)-3-O-(6?-O-(12-oxo-phytodienoyl)-beta-D-galactopyranosyl)-sn-glycerol	Glycerolipids [GL]	Glycosyldiradylglycerols [GL05]	Glycosyldiacylglycerols [GL0501]	--	--	--	--	--	--	--
pos_427	5S,6S-epoxy-7-undecynoic acid	1.28066e-07	3.83286e-09	1.15692e-07	3.88305e-08	5.66856e-08	0	7.47302e-08	2.70523e-09	2.81907e-08	1.1056	0.367003	0.876336	unchanged	7.56351	0.906706	0.165497	unchanged	8.66911	0.331131	1.02035	unchanged	--	--	LMFA01070039	5S,6S-epoxy-7-undecynoic acid	5S,6S-epoxy-undec-7-ynoic acid	-	Fatty Acyls [FA]	Fatty Acids and Conjugates [FA01]	Epoxy fatty acids [FA0107]	--	--	--	--	--	--	--
pos_428	1,25-Dihydroxycholesterol	3.72266e-07	2.23888e-07	2.31644e-07	3.11891e-07	3.78562e-07	1.78339e-07	3.74445e-07	1.52535e-07	3.15072e-07	0.0338135	0.956823	0.0634787	unchanged	-0.0755396	0.92484	0.125182	unchanged	-0.041726	0.866532	0.181473	unchanged	--	--	LMST01010123	1,25-Dihydroxycholesterol	cholest-5-en-1alpha,3beta,25-triol	-	Sterol Lipids [ST]	Sterols [ST01]	Cholesterol and derivatives [ST0101]	--	--	--	--	--	--	--
pos_429	PI(20:5(5Z,8Z,11Z,14Z,17Z)/18:0)	3.66587e-08	1.52445e-07	9.05287e-08	7.3825e-08	0	1.80535e-07	0	1.46004e-07	2.65576e-07	8.34124	0.639111	0.469566	unchanged	0.513558	0.606807	0.465146	unchanged	8.8548	0.899851	0.133365	unchanged	--	--	LMGP06010628	PI(20:5(5Z,8Z,11Z,14Z,17Z)/18:0)	1-(5Z,8Z,11Z,14Z,17Z-eicosapentaenoyl)-2-octadecanoyl-glycero-3-phospho-(1'-myo-inositol)	PI(38:5); PI(18:0_20:5)	Glycerophospholipids [GP]	Glycerophosphoinositols [GP06]	Diacylglycerophosphoinositols [GP0601]	--	--	--	--	--	--	--
pos_430	13,16-docosadienoic acid	7.32981e-07	6.54514e-07	5.78464e-07	1.07846e-06	1.44976e-06	1.71039e-06	3.2787e-06	4.08807e-06	1.79236e-06	-2.14525	0.0697819	1.60168	unchanged	1.05576	0.126448	1.75236	unchanged	-1.08949	0.0470523	1.79547	down	--	--	LMFA01030132	13,16-docosadienoic acid	13,16-docosadienoic acid	C22:2n-6,9	Fatty Acyls [FA]	Fatty Acids and Conjugates [FA01]	Unsaturated fatty acids [FA0103]	--	--	--	--	--	--	--
pos_431	Fucoxanthinol 3-linolenate 3'-palmitoleate	8.06784e-05	7.30039e-05	8.18795e-05	7.66735e-05	9.86864e-05	8.29415e-05	9.08335e-05	9.69842e-05	7.26425e-05	-0.136044	0.377999	0.846273	unchanged	0.00937235	0.945095	0.214442	unchanged	-0.126671	0.372575	0.92995	unchanged	--	--	LMPR01070335	Fucoxanthinol 3-linolenate 3'-palmitoleate	Fucoxanthinol 3-(9Z,12Z,15Z-octadecatrienoate) 3'-(9Z-hexadecenoate)	16:1FOH18:3	Prenol Lipids [PR]	Isoprenoids [PR01]	C40 isoprenoids (tetraterpenes) [PR0107]	--	--	--	--	--	--	--
pos_432	Montanic acid	3.61972e-07	9.06385e-08	5.83682e-06	6.23851e-08	1.55832e-07	4.80656e-07	5.49243e-06	1.56408e-07	1.50651e-07	0.188428	0.952623	0.0529355	unchanged	1.59721	0.440321	0.953143	unchanged	1.78564	0.424424	0.90019	unchanged	--	--	LMFA01010028	Montanic acid	octacosanoic acid	C28:0	Fatty Acyls [FA]	Fatty Acids and Conjugates [FA01]	Straight chain fatty acids [FA0101]	HMDB0002348	Organic compounds	Lipids and lipid-like molecules	Fatty Acyls	Fatty acids and conjugates	10470	506-48-9
pos_433	Gracilosulfate C	8.75098e-06	9.52547e-06	8.39139e-06	1.18666e-05	9.73464e-06	2.1209e-05	5.59818e-06	1.22906e-05	1.52566e-05	-0.195217	0.529291	0.636481	unchanged	-0.407593	0.518343	0.845152	unchanged	-0.60281	0.2657	1.21968	unchanged	--	--	LMST05020054	Gracilosulfate C	4beta,23S-dihydroxy,5beta,6beta-epoxy-cholest-3beta-yl-sulfate	-	Sterol Lipids [ST]	Steroid conjugates [ST05]	Sulfates [ST0502]	--	--	--	--	--	--	--
pos_434	14,15-LTD4	8.54659e-07	9.27511e-07	1.03136e-06	1.86185e-07	9.75142e-07	7.66074e-07	9.11968e-07	8.43102e-07	8.10202e-07	0.13074	0.251841	1.04724	unchanged	0.721046	0.463195	0.862203	unchanged	0.851786	0.336608	1.06751	unchanged	--	--	LMFA03020032	14,15-LTD4	15S-hydroxy,14R-(S-cysteinylglycinyl)-5Z,8Z,10E,12E-eicosatetraenoic acid	14,15-Leukotriene D4; EXD4	Fatty Acyls [FA]	Eicosanoids [FA03]	Leukotrienes [FA0302]	--	--	--	--	--	--	--
pos_435	3,4',6'-Trihydroxy-4,2'-dimethoxychalcone 4'-O-rutinoside	0	0	0	0	0	0	0	1.88469e-08	0	-8.5181	0.42265	0	unchanged	8.5181	0.42265	0	unchanged	0		0	unchanged	--	--	LMPK12120304	-	3,4',6'-Trihydroxy-4,2'-dimethoxychalcone 4'-O-rutinoside	-	Polyketides [PK]	Flavonoids [PK12]	Chalcones and dihydrochalcones [PK1212]	--	--	--	--	--	--	--
pos_436	Methyl 4-phenylbutanoate	2.90875e-07	3.1954e-07	1.98837e-07	1.71024e-07	2.62425e-07	2.97995e-07	2.62037e-07	2.14788e-07	2.50179e-07	0.130777	0.540628	0.584167	unchanged	0.0247517	0.973447	0.153782	unchanged	0.155529	0.647197	0.489258	unchanged	--	--	LMFA07010955	Methyl 4-phenylbutanoate	methyl 4-phenylbutanoate	-	Fatty Acyls [FA]	Fatty esters [FA07]	Wax monoesters [FA0701]	--	--	--	--	--	--	--
pos_437	Cucurbitacin C	3.02423e-06	5.3313e-06	4.21595e-06	7.75214e-06	8.21394e-06	4.45978e-06	4.29939e-06	5.21606e-06	9.22976e-06	-0.535492	0.30906	0.983842	unchanged	-0.152085	0.785849	0.367675	unchanged	-0.687577	0.144704	1.39102	unchanged	--	--	LMST01010105	Cucurbitacin C	-	-	Sterol Lipids [ST]	Sterols [ST01]	Cholesterol and derivatives [ST0101]	HMDB0034706	Organic compounds	Lipids and lipid-like molecules	Steroids and steroid derivatives	Cucurbitacins	5874476	5988-76-1
pos_438	DG(O-16:0/18:1(9Z))	3.18246e-05	2.92696e-05	2.29108e-05	2.59786e-05	2.87143e-05	3.84786e-05	3.3734e-05	3.97701e-05	3.05562e-05	-0.313926	0.152126	1.21193	unchanged	0.171401	0.483688	0.801454	unchanged	-0.142525	0.549172	0.632002	unchanged	--	--	LMGL02020001	DG(O-16:0/18:1(9Z))	1-O-hexadecyl-2-(9Z-octadecenoyl)-sn-glycerol	DG(O-16:0/18:1)	Glycerolipids [GL]	Diradylglycerols [GL02]	1-alkyl,2-acylglycerols [GL0202]	--	--	--	--	--	--	--
pos_439	(R)-2-ethylmalic acid	1.97842e-06	1.06718e-06	1.67759e-06	8.89845e-07	7.05445e-07	3.15861e-07	1.39416e-06	9.9056e-07	6.68247e-07	0.646795	0.181456	1.18143	unchanged	0.739522	0.234024	1.37006	unchanged	1.38632	0.0515278	1.65978	unchanged	C02488	Pyruvate metabolism(ko00620)	LMFA01050454	(R)-2-ethylmalic acid	(2R)-2-ethyl-2-hydroxybutanedioic acid	-	Fatty Acyls [FA]	Fatty Acids and Conjugates [FA01]	Hydroxy fatty acids [FA0105]	HMDB0059758	Organic compounds	Lipids and lipid-like molecules	Fatty Acyls	Fatty acids and conjugates	439736	_
pos_440	Morusinol	3.02644e-05	2.94541e-05	3.52923e-05	3.60934e-05	3.54682e-05	2.56813e-05	3.56581e-05	3.24505e-05	2.85213e-05	-0.0230223	0.854405	0.175884	unchanged	0.00184286	0.961731	0.0905994	unchanged	-0.0211795	0.858223	0.192311	unchanged	--	--	LMPK12110919	Morusinol	-	Oxydihydromorusin	Polyketides [PK]	Flavonoids [PK12]	Flavones and Flavonols [PK1211]	--	--	--	--	--	--	--
pos_441	Cer(t18:1(6OH)/30:0(30OH))	2.38628e-05	1.94188e-05	1.24027e-05	7.98625e-06	9.40034e-06	3.61311e-07	2.96942e-06	4.33663e-06	1.40591e-06	2.77013	0.0357722	1.69049	up	-0.194428	0.397861	0.867426	unchanged	2.5757	0.0456592	1.65214	up	--	--	LMSP02030050	Cer(t18:1(6OH)/30:0(30OH))	N-(30-hydroxy-triacontanoyl)-6R-hydroxy-sphing-4E-enine	N-(30-hydroxy-triacontanoyl)-hydroxyceramide; N-(omega-hydroxy-triacontanoyl)-hydroxyceramide; Cer[OH]	Sphingolipids [SP]	Ceramides [SP02]	N-acyl-4-hydroxysphinganines (phytoceramides) [SP0203]	--	--	--	--	--	--	--
pos_442	24-keto-25dehydrocholestanol	1.17601e-06	1.14038e-06	4.73999e-07	2.32059e-06	1.37224e-06	1.42649e-06	2.46453e-06	2.18323e-06	4.64527e-07	-0.658412	0.342906	0.930733	unchanged	-0.287295	0.997531	0.156639	unchanged	-0.945707	0.118439	1.4446	unchanged	--	--	LMST01010300	24-keto-25dehydrocholestanol	24-oxocholest-25-en-3beta-ol	-	Sterol Lipids [ST]	Sterols [ST01]	Cholesterol and derivatives [ST0101]	--	--	--	--	--	--	--
pos_443	omega-linoleoyloxy-Cer(d18:2/31:0)	3.00791e-05	3.70181e-05	4.27685e-05	3.35682e-05	3.73887e-05	2.62415e-05	3.53073e-05	0.000103494	4.24941e-05	-0.56839	0.385915	0.857375	unchanged	0.745718	0.32375	1.29019	unchanged	0.177328	0.439297	0.805344	unchanged	--	--	LMSP02040180	omega-linoleoyloxy-Cer(d18:2/31:0)	N-(31-(9Z,12Z-octadecadienoyloxy)-hentriacontanoyl)-4E,14Z-sphingadienine	Cer[EOSD]; Cer(d18:2/31:0;18:2(9Z,12Z))	Sphingolipids [SP]	Ceramides [SP02]	Acylceramides [SP0204]	--	--	--	--	--	--	--
pos_444	Cyanidin 3,5-di-(6-acetylglucoside)	1.76569e-07	2.54945e-07	1.71232e-07	1.69323e-08	1.19192e-07	5.6335e-07	1.40401e-07	4.35836e-08	1.79011e-07	0.938304	0.185005	1.14459	unchanged	-0.0179009	0.576144	0.803881	unchanged	0.920403	0.866216	0.18595	unchanged	--	--	LMPK12010154	-	Cyanidin 3,5-di-(6-acetylglucoside)	-	Polyketides [PK]	Flavonoids [PK12]	Anthocyanidins [PK1201]	--	--	--	--	--	--	--
pos_445	Cer(d18:0/32:0(32OH))	3.21063e-07	3.75438e-06	2.52926e-07	3.6919e-07	1.34829e-06	1.81012e-06	3.79813e-05	6.30401e-05	1.2054e-05	-5.51019	0.131957	1.42127	unchanged	4.98907	0.131125	1.80133	unchanged	-0.521121	0.844676	0.22552	unchanged	--	--	LMSP02020045	Cer(d18:0/32:0(32OH))	N-(32-hydroxy-dotriacontanoyl)-sphinganine	N-(32-hydroxy-dotriacontanoyl)-dihydroceramide; N-(omega-hydroxy-dotriacontanoyl)-dihydroceramide; Cer[ODS]	Sphingolipids [SP]	Ceramides [SP02]	N-acylsphinganines (dihydroceramides) [SP0202]	--	--	--	--	--	--	--
pos_446	Dehydrotestosterone	5.46e-08	2.80896e-08	0	1.57202e-08	4.76867e-08	2.0399e-08	0	1.41942e-08	1.40039e-08	0.982603	0.369532	0.900523	unchanged	-9.19451	0.196016	1.39167	unchanged	-8.21191	0.985205	0.0184073	unchanged	--	--	LMST02020018	Dehydrotestosterone	17beta-hydroxyandrosta-1,4-dien-3-one	-	Sterol Lipids [ST]	Steroids [ST02]	C19 steroids (androgens) and derivatives [ST0202]	--	--	--	--	--	--	--
pos_447	24-Tetracosanolide	5.7498e-09	2.48803e-09	0	4.9702e-09	8.20448e-10	1.32952e-06	2.29504e-10	2.89948e-07	0	-0.739242	0.433281	0.783273	unchanged	-9.22209	0.515833	0.848488	unchanged	-9.96134	0.422521	0.899712	unchanged	--	--	LMFA07040060	24-Tetracosanolide	24-Tetracosanolide	-	Fatty Acyls [FA]	Fatty esters [FA07]	Lactones [FA0704]	--	--	--	--	--	--	--
pos_448	2-(1,3-Benzodioxol-5-yl)-3,5,6,8-tetramethoxy-7-[(3-methyl-2-butenyl)oxy]-4H-1-benzopyran-4-one	0.000272818	0.000249413	0.000302655	0.000321328	0.000272395	0.000225018	0.000298708	0.000275468	0.000226669	0.0476473	0.77659	0.288661	unchanged	-0.0261925	0.873416	0.0308731	unchanged	0.0214547	0.952523	0.0566193	unchanged	--	--	LMPK12113326	-	2-(1,3-Benzodioxol-5-yl)-3,5,6,8-tetramethoxy-7-[(3-methyl-2-butenyl)oxy]-4H-1-benzopyran-4-one	-	Polyketides [PK]	Flavonoids [PK12]	Flavones and Flavonols [PK1211]	--	--	--	--	--	--	--
pos_449	Malaccol	0	0	0	7.09357e-07	5.6193e-08	0	0	0	0	0		0	unchanged	-19.3063	0.37886	1.00589	unchanged	-19.3063	0.37886	0.997901	unchanged	--	--	LMPK12060025	Malaccol	-	-	Polyketides [PK]	Flavonoids [PK12]	Rotenoid flavonoids [PK1206]	--	--	--	--	--	--	--
pos_450	PE(O-16:0/13:0)	1.23454e-05	1.70257e-05	1.68987e-05	1.82224e-05	2.17634e-05	1.19445e-05	1.88713e-05	2.20487e-05	1.4287e-05	-0.247663	0.343707	0.883587	unchanged	0.109205	0.780428	0.497673	unchanged	-0.138458	0.602304	0.547597	unchanged	--	--	LMGP02020022	PE(O-16:0/13:0)	1-hexadecyl-2-tridecanoyl-glycero-3-phosphoethanolamine	PE(O-29:0); PE(O-16:0/13:0)	Glycerophospholipids [GP]	Glycerophosphoethanolamines [GP02]	1-alkyl,2-acylglycerophosphoethanolamines [GP0202]	--	--	--	--	--	--	--
pos_451	15-dehydro-A-norcholestanol	1.33464e-06	2.26479e-06	1.14037e-06	1.75338e-06	1.31016e-06	2.12084e-06	1.46294e-06	1.72281e-06	1.57692e-06	-0.0684695	0.984675	0.0447765	unchanged	-0.0979277	0.616779	0.64786	unchanged	-0.166397	0.743615	0.354365	unchanged	--	--	LMST01010290	15-dehydro-A-norcholestanol	3beta-hydroxymethyl-A-nor-5alpha-cholest-15-ene	-	Sterol Lipids [ST]	Sterols [ST01]	Cholesterol and derivatives [ST0101]	--	--	--	--	--	--	--
pos_452	methyl 15,16-epoxy-9,12-octadecadienoate	1.41219e-06	1.10657e-06	1.59496e-06	1.74871e-06	1.3704e-06	7.61229e-06	1.84625e-06	1.89794e-06	2.58064e-06	-0.619737	0.0689049	1.46821	unchanged	-0.337489	0.543535	0.851197	unchanged	-0.957226	0.388919	0.962741	unchanged	--	--	LMFA01070014	methyl 15,16-epoxy-9,12-octadecadienoate	methyl 15,16-epoxy-9,12-octadecadienoate	-	Fatty Acyls [FA]	Fatty Acids and Conjugates [FA01]	Epoxy fatty acids [FA0107]	--	--	--	--	--	--	--
pos_453	PS(14:0/0:0)	4.13945e-07	8.85261e-08	1.48151e-07	8.83953e-08	0	4.63508e-07	2.75259e-07	4.13701e-08	3.63929e-07	0.129856	0.946137	0.0641179	unchanged	9.32612	0.816555	0.101719	unchanged	9.45598	0.860009	0.179918	unchanged	--	--	LMGP03050009	PS(14:0/0:0)	1-tetradecanoyl-glycero-3-phosphoserine	LPS(14:0/0:0); LPS(14:0)	Glycerophospholipids [GP]	Glycerophosphoserines [GP03]	Monoacylglycerophosphoserines [GP0305]	--	--	--	--	--	--	--
pos_454	Zearalenone	1.07256e-07	2.39057e-07	2.39078e-07	3.39005e-07	4.36806e-07	9.61307e-08	2.11319e-07	9.25473e-08	8.94597e-08	0.602966	0.34293	0.847898	unchanged	-1.00812	0.251985	1.20824	unchanged	-0.405158	0.456292	0.788984	unchanged	--	--	LMPK04000016	Zearalenone	-	-	Polyketides [PK]	Macrolides and lactone polyketides [PK04]	-	HMDB0031752	Organic compounds	Phenylpropanoids and polyketides	Macrolides and analogues	Zearalenones	5375083	17924-92-4
pos_455	PE(O-18:0/19:1(9Z))	3.02319e-07	1.34655e-06	1.88084e-06	1.70572e-06	4.22974e-06	1.48091e-07	2.2809e-06	6.1952e-06	9.72202e-07	-1.38843	0.335338	0.93641	unchanged	1.22819	0.601458	0.758922	unchanged	-0.160235	0.559281	0.62066	unchanged	--	--	LMGP02020053	PE(O-18:0/19:1(9Z))	1-octadecyl-2-(9Z-nonadecenoyl)-glycero-3-phosphoethanolamine	PE(O-37:1); PE(O-18:0/19:1)	Glycerophospholipids [GP]	Glycerophosphoethanolamines [GP02]	1-alkyl,2-acylglycerophosphoethanolamines [GP0202]	--	--	--	--	--	--	--
pos_456	14Z,18-nonadecadienoic acid	1.73236e-06	1.41124e-06	1.03048e-06	1.86226e-06	1.48048e-06	3.19715e-06	4.24625e-06	2.9315e-06	2.25114e-06	-1.15849	0.0830222	1.51381	unchanged	0.55619	0.287198	1.13738	unchanged	-0.602297	0.266018	1.16613	unchanged	--	--	LMFA01031239	-	14Z,18-nonadecadienoic acid	-	Fatty Acyls [FA]	Fatty Acids and Conjugates [FA01]	Unsaturated fatty acids [FA0103]	--	--	--	--	--	--	--
pos_457	Ergosta-5,7,22E,24(28)-tetraenol	8.16349e-07	5.48676e-06	1.03186e-06	6.7135e-06	3.73981e-06	1.78376e-06	2.50796e-06	5.3408e-06	2.60482e-06	-0.972098	0.597277	0.530112	unchanged	-0.120067	0.748046	0.229183	unchanged	-1.09217	0.478283	0.736184	unchanged	--	--	LMST01031002	Ergosta-5,7,22E,24(28)-tetraenol	24-methylene-cholesta-5,7,22E-trien-3beta-ol	-	Sterol Lipids [ST]	Sterols [ST01]	Ergosterols and C24-methyl derivatives [ST0103]	--	--	--	--	--	--	--
pos_458	11,14,17-eicosatrienoic acid	4.91466e-06	5.02764e-06	3.87447e-06	5.2891e-06	5.96186e-06	8.0943e-06	9.93583e-06	1.09788e-05	7.8573e-06	-1.05412	0.0205772	1.71273	down	0.582543	0.0658754	1.74173	unchanged	-0.471574	0.148503	1.4201	unchanged	C16522	Biosynthesis of unsaturated fatty acids(ko01040)	LMFA01030159	11,14,17-eicosatrienoic acid	11,14,17-eicosatrienoic acid	11, 14, 17-icosatrienoic acid; C20:3n-3,6,9	Fatty Acyls [FA]	Fatty Acids and Conjugates [FA01]	Unsaturated fatty acids [FA0103]	HMDB0060039	Organic compounds	Lipids and lipid-like molecules	Fatty Acyls	Fatty acids and conjugates	5312529	17046-59-2
pos_459	34:6(16Z,19Z,22Z,25Z,28Z,31Z)	2.11741e-06	2.05223e-06	2.00774e-06	2.03521e-06	2.32021e-06	2.1193e-06	2.31016e-06	2.89907e-06	2.18057e-06	-0.247742	0.207077	1.21928	unchanged	0.181756	0.301184	1.30183	unchanged	-0.0659855	0.365101	0.953522	unchanged	--	--	LMFA01030842	34:6(16Z,19Z,22Z,25Z,28Z,31Z)	16Z,19Z,22Z,25Z,28Z,31Z-tetratriacontahexaenoic acid	34:6(w3): 34:6n3	Fatty Acyls [FA]	Fatty Acids and Conjugates [FA01]	Unsaturated fatty acids [FA0103]	--	--	--	--	--	--	--
pos_460	4,6,11-hexadecatrienal	2.19853e-06	1.67731e-06	1.25351e-06	1.81713e-06	1.68388e-06	4.38266e-06	4.70031e-06	4.09632e-06	2.40159e-06	-1.10747	0.083518	1.48925	unchanged	0.595274	0.381051	0.971946	unchanged	-0.512196	0.408502	0.901706	unchanged	--	--	LMFA06000096	4,6,11-hexadecatrienal	4,6,11-hexadecatrienal	-	Fatty Acyls [FA]	Fatty aldehydes [FA06]	-	--	--	--	--	--	--	--
pos_461	GalNAcbeta1-4(NeuGcalpha2-3)Galbeta1-3GalNAcbeta1-4Galbeta1-4Glcbeta-Cer(d18:1/26:1(17Z))	6.30152e-05	5.48274e-05	8.21637e-05	7.55929e-05	5.71921e-05	5.26239e-05	8.09116e-05	6.63881e-05	5.60978e-05	-0.0287057	0.922004	0.0892607	unchanged	0.135143	0.583049	0.737512	unchanged	0.106438	0.673852	0.437762	unchanged	--	--	LMSP0601BZ08	-	GalNAcbeta1-4(NeuGcalpha2-3)Galbeta1-3GalNAcbeta1-4Galbeta1-4Glcbeta-Cer(d18:1/26:1(17Z))	-	Sphingolipids [SP]	Acidic glycosphingolipids [SP06]	Gangliosides [SP0601]	--	--	--	--	--	--	--
pos_462	Salicifolioside A	4.73243e-08	1.16865e-07	1.23154e-07	1.93839e-07	3.78902e-07	1.09014e-06	4.77677e-08	1.4794e-06	5.78722e-07	-1.96932	0.283741	1.06005	unchanged	-0.323068	0.784336	0.334847	unchanged	-2.29239	0.23461	1.28571	unchanged	--	--	LMPK12120552	Salicifolioside A	2',4'-Dihydroxy-3',6'-dimethoxydihydrochalcone 4'-gentiobioside	2',4'-Dihydroxy-3',6'-dimethoxydihydrochalcone 4'-glucosyl-(1'''->6'')-glucoside	Polyketides [PK]	Flavonoids [PK12]	Chalcones and dihydrochalcones [PK1212]	--	--	--	--	--	--	--
pos_463	12-hydroxy-10-dodecenoic acid	4.18872e-07	6.20125e-07	8.64901e-07	5.43058e-07	5.80393e-07	5.13305e-07	9.15275e-07	7.00554e-07	5.70771e-07	-0.23467	0.596925	0.521344	unchanged	0.392553	0.206282	1.52788	unchanged	0.157884	0.562531	0.660771	unchanged	--	--	LMFA01050168	12-hydroxy-10-dodecenoic acid	12-hydroxy-10-dodecenoic acid	-	Fatty Acyls [FA]	Fatty Acids and Conjugates [FA01]	Hydroxy fatty acids [FA0105]	--	--	--	--	--	--	--
pos_464	PS(O-20:0/18:3(9Z,12Z,15Z))	0.000850968	0.000593424	0.000513225	0.000955602	0.000545629	0.000859397	0.000623637	0.000366525	0.000548828	0.348929	0.339095	0.881441	unchanged	-0.612227	0.147031	1.54225	unchanged	-0.263299	0.450831	0.797893	unchanged	--	--	LMGP03020055	PS(O-20:0/18:3(9Z,12Z,15Z))	1-eicosyl-2-(9Z,12Z,15Z-octadecatrienoyl)-glycero-3-phosphoserine	PS(O-38:3); PS(O-20:0/18:3)	Glycerophospholipids [GP]	Glycerophosphoserines [GP03]	1-alkyl,2-acylglycerophosphoserines [GP0302]	--	--	--	--	--	--	--
pos_465	PS(O-18:0/0:0)	5.47146e-08	7.46383e-08	2.59909e-07	0	9.14399e-08	0	5.68557e-08	2.89689e-08	9.43132e-08	0.92417	0.399756	0.845977	unchanged	17.7888	0.464623	0.777352	unchanged	18.713	0.267269	1.15213	unchanged	--	--	LMGP03060002	PS(O-18:0/0:0)	1-octadecyl-glycero-3-phosphoserine	LPS(O-18:0)	Glycerophospholipids [GP]	Glycerophosphoserines [GP03]	Monoalkylglycerophosphoserines [GP0306]	--	--	--	--	--	--	--
pos_466	19-hydroxytelocinobufagin	5.46237e-05	6.51631e-05	6.62435e-05	7.59393e-05	8.84977e-05	3.86821e-05	7.69722e-05	7.91965e-05	6.94738e-05	-0.281627	0.0521699	1.50416	unchanged	0.234697	0.668021	0.643846	unchanged	-0.0469304	0.743656	0.357578	unchanged	--	--	LMST01130012	19-hydroxytelocinobufagin	3beta,5beta,14beta,19-tetrahydroxy-bufa-20,22-dienolide	-	Sterol Lipids [ST]	Sterols [ST01]	Bufanolides and derivatives [ST0113]	--	--	--	--	--	--	--
pos_467	methyl 8-[2-(2-formyl-vinyl)-3-hydroxy-5-oxo-cyclopentyl]-octanoate	0	0	0	6.46014e-08	0	0	0	0	0	0		0	unchanged	-9.11051	0.42265	0.918638	unchanged	-9.11051	0.42265	0.915208	unchanged	--	--	LMFA01050151	methyl 8-[2-(2-formyl-vinyl)-3-hydroxy-5-oxo-cyclopentyl]-octanoate	methyl 8-[2-(2-formyl-vinyl)-3-hydroxy-5-oxo-cyclopentyl]-octanoate	-	Fatty Acyls [FA]	Fatty Acids and Conjugates [FA01]	Hydroxy fatty acids [FA0105]	--	--	--	--	--	--	--
pos_468	TG(15:1(9Z)/19:1(9Z)/20:3(8Z,11Z,14Z))[iso6]	0.00115136	0.00173983	0.0018473	0.00108313	0.00138583	0.00132958	0.00091211	0.00216634	0.0012015	0.213445	0.748163	0.334025	unchanged	0.0834822	0.717077	0.530469	unchanged	0.296927	0.28399	1.12897	unchanged	--	--	LMGL03015605	TG(15:1(9Z)/19:1(9Z)/20:3(8Z,11Z,14Z))[iso6]	1-(9Z-pentadecenoyl)-2-9Z-nonadecenoyl-3-(8Z,11Z,14Z-eicosatrienoyl)-sn-glycerol	TG(54:5); TG(15:1_19:1_20:3)	Glycerolipids [GL]	Triradylglycerols [GL03]	Triacylglycerols [GL0301]	--	--	--	--	--	--	--
pos_469	PE-Cer(d18:0(17Me)/14:0)13Me))	0.000238066	0.000356855	0.000358598	0.000360451	0.000423619	0.000190133	0.000254749	0.00037364	0.000316109	0.00597372	0.957231	0.0558446	unchanged	0.0171878	0.906894	0.0269102	unchanged	0.0231615	0.936719	0.0755575	unchanged	--	--	LMSP03020096	PE-Cer(d18:0(17Me)/14:0)13Me))	N-(13-methyltetradecanoyl)-15-methylhexadecasphinganine-1-phosphoethanolamine	-	Sphingolipids [SP]	Phosphosphingolipids [SP03]	Ceramide phosphoethanolamines [SP0302]	--	--	--	--	--	--	--
pos_470	bhas#40	1.31028e-05	2.68837e-05	2.86357e-05	1.77067e-05	1.90623e-05	1.89678e-05	1.65172e-05	5.06909e-05	3.06263e-05	-0.44868	0.445128	0.726923	unchanged	0.6673	0.292518	1.32036	unchanged	0.21862	0.474343	0.814752	unchanged	--	--	LMFA13040041	bhas#40	3R-hydroxy-21R-(3,6-dideoxy-alpha-L-arabino-hexopyranosyloxy)-docosanoic acid	3R-hydroxy-21R-(3'R,5'R-dihydroxy-6'S-methyl-(2H)-tetrahydropyran-2'-yloxy)-docosanoic acid	Fatty Acyls [FA]	Fatty acyl glycosides [FA13]	Ascarosides [FA1304]	--	--	--	--	--	--	--
pos_471	ascr#29	4.2556e-05	4.62531e-05	4.51047e-05	5.75167e-05	5.19258e-05	4.49895e-05	4.96684e-05	4.85634e-05	5.09677e-05	-0.15653	0.0233093	1.65893	down	-0.0427473	0.680113	0.439814	unchanged	-0.199277	0.192778	1.35215	unchanged	--	--	LMFA13040025	ascr#29	16R-(3,6-dideoxy-alpha-L-arabino-hexopyranosyloxy)-2E-heptadecenoic acid	16R-(3'R,5'R-dihydroxy-6'S-methyl-(2H)-tetrahydropyran-2'-yloxy)-2E-heptadecenoic acid	Fatty Acyls [FA]	Fatty acyl glycosides [FA13]	Ascarosides [FA1304]	--	--	--	--	--	--	--
pos_472	PG(12:0/17:0)	7.61849e-06	7.32833e-06	3.46153e-06	9.43708e-06	1.31847e-05	7.58514e-07	8.40234e-06	7.86057e-06	8.54111e-07	0.592159	0.886274	0.139088	unchanged	-0.247486	0.664195	0.34269	unchanged	0.344673	0.705613	0.412711	unchanged	--	--	LMGP04010050	PG(12:0/17:0)	1-dodecanoyl-2-heptadecanoyl-glycero-3-phospho-(1'-sn-glycerol)	PG(29:0); PG(12:0_17:0)	Glycerophospholipids [GP]	Glycerophosphoglycerols [GP04]	Diacylglycerophosphoglycerols [GP0401]	--	--	--	--	--	--	--
pos_473	(24R,25S)-25,26-epoxy-1alpha,24-dihydroxy-27-norvitamin D3 / (24R,25S)-25,26-epoxy-1alpha,24-dihydroxy-27-norcholecalciferol	8.20988e-06	7.872e-06	9.34797e-06	3.78241e-05	2.50197e-05	1.05778e-05	9.66453e-06	8.6543e-06	1.00647e-05	-0.159534	0.183636	1.15644	unchanged	-1.19062	0.19637	1.43934	unchanged	-1.35015	0.178743	1.43852	unchanged	--	--	LMST03020037	(24R,25S)-25,26-epoxy-1alpha,24-dihydroxy-27-norvitamin D3 / (24R,25S)-25,26-epoxy-1alpha,24-dihydroxy-27-norcholecalciferol	(5Z,7E)-(1S,3R,24R,25S)-25,26-epoxy-27-nor-9,10-seco-5,7,10(19)-cholestatriene-1,3,24-triol	-	Sterol Lipids [ST]	Secosteroids [ST03]	Vitamin D3 and derivatives [ST0302]	--	--	--	--	--	--	--
pos_474	Kaempferol 3-(3''-acetyl-alpha-L-arabinofuranoside)-7-rhamnoside	5.43768e-10	9.07034e-11	2.12246e-08	1.90925e-08	6.13436e-07	9.06183e-10	0	7.57631e-09	2.55685e-09	5.70274	0.638574	0	unchanged	-10.1386	0.410318	0.961344	unchanged	-4.43585	0.417637	0.891873	unchanged	--	--	LMPK12111900	Kaempferol 3-(3''-acetyl-alpha-L-arabinofuranoside)-7-rhamnoside	-	-	Polyketides [PK]	Flavonoids [PK12]	Flavones and Flavonols [PK1211]	--	--	--	--	--	--	--
pos_475	15alpha-hydroxycholestene	4.0146e-06	4.40632e-06	3.94401e-06	4.2009e-06	4.35145e-06	4.27246e-06	4.55494e-06	5.40519e-06	3.29043e-06	-0.0718534	0.681864	0.413509	unchanged	0.0175969	0.839003	0.418854	unchanged	-0.0542565	0.400435	0.905672	unchanged	--	--	LMST01010267	15alpha-hydroxycholestene	5alpha-cholest-8(14)-en-3beta,15alpha-diol	15alpha-hydroxycholestene	Sterol Lipids [ST]	Sterols [ST01]	Cholesterol and derivatives [ST0101]	--	--	--	--	--	--	--
pos_476	C16 Sphingosine-1-phosphate	7.84775e-09	5.57354e-09	3.88829e-08	1.92081e-08	8.41567e-09	1.34414e-08	4.59763e-09	1.56728e-08	7.84424e-09	0.52974	0.537108	0	unchanged	-0.647539	0.394781	0	unchanged	-0.117799	0.765469	0	unchanged	--	--	LMSP01050005	C16 Sphingosine-1-phosphate	Hexadecaphing-4-enine-1-phosphate	-	Sphingolipids [SP]	Sphingoid bases [SP01]	Sphingoid base 1-phosphates [SP0105]	HMDB0060061	Organic compounds	Organic acids and derivatives	Organic phosphoric acids and derivatives	Phosphate esters	52931110	_
pos_477	Viridiflorin	8.39097e-08	7.12761e-08	9.61127e-08	6.93718e-08	1.36667e-07	3.17686e-06	3.44863e-05	6.81617e-08	9.24641e-08	-2.85423	0.422766	0.844869	unchanged	0.95042	0.459663	0.912452	unchanged	-1.90381	0.415554	0.912321	unchanged	--	--	LMPK12050292	Viridiflorin	5,7,4'-Trihydroxy-2',5'-dimethoxy-6-prenylisoflavone	-	Polyketides [PK]	Flavonoids [PK12]	Isoflavonoids [PK1205]	--	--	--	--	--	--	--
pos_478	R-cucujolide V	1.06666e-06	1.20636e-06	1.13028e-06	1.27354e-06	1.33382e-06	1.23034e-06	1.43362e-06	1.43342e-06	1.13212e-06	-0.2259	0.176765	1.25304	unchanged	0.0515563	0.651956	0.710627	unchanged	-0.174344	0.0496069	1.64276	down	--	--	LMFA07040048	R-cucujolide V	5Z,8Z-Tetradecadien-13R-olide	-	Fatty Acyls [FA]	Fatty esters [FA07]	Lactones [FA0704]	--	--	--	--	--	--	--
pos_479	thalianol	2.04228e-05	3.19502e-05	1.95704e-05	3.4119e-05	2.49238e-05	6.82735e-05	0.000102953	0.000195111	8.6494e-05	-2.36269	0.0890711	1.53341	unchanged	1.63443	0.1126	1.72984	unchanged	-0.728251	0.294609	1.12147	unchanged	C19832	Sesquiterpenoid and triterpenoid biosynthesis(ko00909);;Biosynthesis of secondary metabolites(ko01110)	LMPR0106240002	thalianol	(3R,5aR,7S,9aS)-3-[(2R,5E)-6,10-dimethylundeca-5,9-dien-2-yl]-3,6,6,9a-tetramethyl-2,3,4,5,5a,6,7,8,9,9a-decahydro-1H-cyclopenta[a]naphthalen-7-ol	(13R,14R,17E)-podioda-8,17,21-trien-3beta-ol;(3S,13S,14R)-malabarica-8,17,21-trien-3-ol	Prenol Lipids [PR]	Isoprenoids [PR01]	C30 isoprenoids (triterpenes) [PR0106]	--	--	--	--	--	--	--
pos_480	Galbeta1-3GalNAcbeta1-4(NeuGcalpha2-3)Galbeta1-3GalNAcbeta1-4Galbeta1-4Glcbeta-Cer(d18:1/18:0)	3.07103e-06	5.18836e-06	7.37674e-06	8.39293e-06	5.92633e-07	8.49866e-07	9.85219e-06	7.49617e-06	1.98383e-06	-0.105967	0.672277	0.424747	unchanged	1.70506	0.412582	1.02861	unchanged	1.5991	0.547012	0.635767	unchanged	--	--	LMSP0601CR02	-	Galbeta1-3GalNAcbeta1-4(NeuGcalpha2-3)Galbeta1-3GalNAcbeta1-4Galbeta1-4Glcbeta-Cer(d18:1/18:0)	-	Sphingolipids [SP]	Acidic glycosphingolipids [SP06]	Gangliosides [SP0601]	--	--	--	--	--	--	--
pos_481	5,14,15-trihydroxy-6,8,10,12-Eicosatetraenoic acid	7.25626e-07	3.17498e-07	4.41013e-07	7.55778e-07	7.39842e-07	4.03146e-07	6.60793e-07	3.51677e-07	3.43913e-07	0.115435	0.803137	0.249862	unchanged	-0.498664	0.309556	1.01425	unchanged	-0.383229	0.454017	0.776935	unchanged	C06315	Arachidonic acid metabolism(ko00590)	LMFA01030749	5,14,15-trihydroxy-6,8,10,12-Eicosatetraenoic acid	5,14,15-trihydroxy-6,8,10,12-Eicosatetraenoic acid	-	Fatty Acyls [FA]	Fatty Acids and Conjugates [FA01]	Unsaturated fatty acids [FA0103]	HMDB0005082	Organic compounds	Lipids and lipid-like molecules	Fatty Acyls	Eicosanoids	5280915	98049-69-5
pos_482	Hippurin-1	2.18452e-06	1.9917e-06	2.63776e-06	2.58067e-06	2.23094e-06	2.82639e-06	1.95062e-06	1.94194e-06	2.55869e-06	0.0812632	0.688118	0.400641	unchanged	-0.249171	0.215084	1.43296	unchanged	-0.167908	0.347472	0.949919	unchanged	--	--	LMST01090003	Hippurin-1	(22R)-1alpha-acetoxy-24S-methyl-5alpha-furospirostan-3alpha,11beta,20R-triol	-	Sterol Lipids [ST]	Sterols [ST01]	Furospirostanols and derivatives [ST0109]	--	--	--	--	--	--	--
pos_483	Mactraxanthin 3-(5Z,8Z,11Z,14Z,17Z-eicosapentaenoate) 3'-palmitoleate	0.000580804	0.000672855	0.000654292	0.000650773	0.000884054	0.000177164	0.00104758	0.00116543	0.000547183	-0.461842	0.271354	1.09476	unchanged	0.904144	0.282676	1.30358	unchanged	0.442302	0.784117	0.317543	unchanged	--	--	LMPR01070384	Mactraxanthin 3-(5Z,8Z,11Z,14Z,17Z-eicosapentaenoate) 3'-palmitoleate	Mactraxanthin 3-(5Z,8Z,11Z,14Z,17Z-eicosapentaenoate) 3'-(9Z-hexadecenoate)	16:1MX20:5	Prenol Lipids [PR]	Isoprenoids [PR01]	C40 isoprenoids (tetraterpenes) [PR0107]	--	--	--	--	--	--	--
pos_484	2-butyl acrylic acid	3.33444e-07	0	1.45267e-07	0	0	3.86285e-07	2.25929e-07	0	3.05725e-07	-0.170651	0.900891	0.116134	unchanged	9.60011	0.775933	0.158117	unchanged	9.42946	0.858193	0.185526	unchanged	--	--	LMFA01020118	2-butyl acrylic acid	2-butyl-2-propenoic acid	-	Fatty Acyls [FA]	Fatty Acids and Conjugates [FA01]	Branched fatty acids [FA0102]	--	--	--	--	--	--	--
pos_485	Annosquatin B	0.000226019	0.000297678	0.000274878	0.000401746	0.000343895	0.000352252	0.000302374	0.000395194	0.00047994	-0.544253	0.118414	1.38604	unchanged	0.0789619	0.665136	0.438768	unchanged	-0.465291	0.0239319	1.75849	down	--	--	LMPK03000048	Annosquatin B	-	-	Polyketides [PK]	Annonaceae acetogenins [PK03]	-	--	--	--	--	--	--	--
pos_486	Ngaione (-)	0	7.30044e-08	0	0	0	8.09206e-08	0	0	0	9.16932	0.42265	0.795688	unchanged	-9.21883	0.42265	1.06551	unchanged	-0.049508	0.945618	0.0700438	unchanged	--	--	LMPR0103020001	Ngaione (-)	(2'S,5'R)-4-methyl-l-(5'-methyl-2',3',4',5'-tetrahydro[2' ',3' '-bifuran]-5'-yl)pentan-2-one	-	Prenol Lipids [PR]	Isoprenoids [PR01]	C15 isoprenoids (sesquiterpenes) [PR0103]	--	--	--	--	--	--	--
pos_487	PA(18:1(9Z)/0:0)	0.000167569	0.000190432	0.000178664	0.000162721	0.000254404	0.000126862	0.000198758	0.000230309	0.000159897	-0.120147	0.487911	0.690622	unchanged	0.159646	0.750446	0.508561	unchanged	0.039499	0.954978	0.0474902	unchanged	--	--	LMGP10050008	PA(18:1(9Z)/0:0)	1-(9Z-octadecenoyl)-sn-glycero-3-phosphate	9-Octadecenoic acid (Z)-, 2-hydroxy-3-(phosphonooxy)propyl ester, (R)-; 1-Oleoyl-sn-glycero-3-phosphate; 1-Oleoyl-sn-glycerol 3-phosphate; PA(18:1/0:0); LPA(18:1); LPA(18:1)	Glycerophospholipids [GP]	Glycerophosphates [GP10]	Monoacylglycerophosphates [GP1005]	--	--	--	--	--	--	--
pos_488	TG(17:1(9Z)/20:2(11Z,14Z)/22:0)[iso6]	0.000140558	0.000129614	0.000149808	0.000165298	0.000137412	0.000139888	0.000201447	0.000227598	0.00014741	-0.436072	0.151199	1.33651	unchanged	0.362959	0.190805	1.57813	unchanged	-0.0731131	0.523977	0.685184	unchanged	--	--	LMGL03011112	TG(17:1(9Z)/20:2(11Z,14Z)/22:0)[iso6]	1-(9Z-heptadecenoyl)-2-(11Z,14Z-eicosadienoyl)-3-docosanoyl-sn-glycerol	TG(17:1/20:2/22:0)[iso6]; TG(59:3); TG(17:1_20:2_22:0)	Glycerolipids [GL]	Triradylglycerols [GL03]	Triacylglycerols [GL0301]	--	--	--	--	--	--	--
pos_489	Lc3Cer(d18:1/24:0)	0.000302157	0.000130391	0.000246257	0.000142259	0.000122869	0.00038021	0.000235447	0.000232831	0.00023714	-0.140706	0.876948	0.129245	unchanged	0.322663	0.831308	0.159293	unchanged	0.181957	0.915042	0.10995	unchanged	--	--	LMSP0504AA05	Lc3Cer(d18:1/24:0)	GlcNAcbeta1-3Galbeta1-4Glcbeta-Cer(d18:1/24:0)	-	Sphingolipids [SP]	Neutral glycosphingolipids [SP05]	Galbeta1-3GlcNAcbeta1-3Galbeta1-4Glc- (Lacto series) [SP0504]	--	--	--	--	--	--	--
pos_490	Neurosporaxanthin	4.42069e-07	7.29674e-07	5.11119e-07	8.05792e-07	9.5648e-07	1.34327e-06	1.31553e-06	8.60319e-07	9.37816e-07	-0.89552	0.0557342	1.53841	unchanged	0.0119754	0.990482	0.0641819	unchanged	-0.883545	0.0778821	1.58985	unchanged	C08607	Metabolic pathways(ko01100);;Carotenoid biosynthesis(ko00906)	LMPR01070206	Neurosporaxanthin	-	-	Prenol Lipids [PR]	Isoprenoids [PR01]	C40 isoprenoids (tetraterpenes) [PR0107]	--	--	--	--	--	--	--
pos_491	DG(20:0/22:0/0:0)[iso2]	5.75972e-06	3.02755e-06	2.39439e-06	2.62496e-06	2.6787e-06	1.30621e-07	3.56941e-08	3.83694e-06	2.70579e-06	2.27199	0.372622	0.854215	unchanged	-0.436482	0.800632	0.373323	unchanged	1.83551	0.226378	1.16733	unchanged	--	--	LMGL02010200	DG(20:0/22:0/0:0)[iso2]	1-eicosanoyl-2-docosanoyl-sn-glycerol	DG(42:0); DG(20:0_22:0)	Glycerolipids [GL]	Diradylglycerols [GL02]	Diacylglycerols [GL0201]	--	--	--	--	--	--	--
pos_492	Obscuraminol A	3.65869e-07	4.02963e-07	5.05674e-07	5.07369e-07	4.71071e-07	3.08668e-07	4.72733e-07	4.13954e-07	2.63331e-07	0.177603	0.613873	0.490463	unchanged	-0.172555	0.628312	0.388029	unchanged	0.00504794	0.957805	0.0547466	unchanged	--	--	LMSP01080035	Obscuraminol A	1-deoxy-sphinga-6Z,9Z,12Z,15Z-tetraenine	-	Sphingolipids [SP]	Sphingoid bases [SP01]	Sphingoid base analogs [SP0108]	--	--	--	--	--	--	--
pos_493	Cer(d18:2/18:0)	6.9843e-06	7.88061e-06	7.05113e-06	8.17203e-06	6.87397e-06	7.17983e-06	9.10202e-06	9.9414e-06	7.3769e-06	-0.260791	0.175277	1.25576	unchanged	0.242287	0.198599	1.5163	unchanged	-0.0185041	0.843122	0.225013	unchanged	--	--	LMSP02010170	Cer(d18:2/18:0)	N-(octadecanoyl)-4E,14Z-sphingadienine	Cer[NSD]	Sphingolipids [SP]	Ceramides [SP02]	N-acylsphingosines (ceramides) [SP0201]	HMDB0240362	_	_	_	_	132282053	_
pos_494	(3'-sulfo)Galbeta-Cer(d18:1/22:0)	6.13043e-05	4.65498e-05	5.13048e-05	6.98586e-05	6.97195e-05	3.81447e-05	0.000102837	6.04586e-05	4.82301e-05	-0.34477	0.403592	0.847896	unchanged	0.230228	0.601667	0.702999	unchanged	-0.114542	0.629655	0.529869	unchanged	C06125	Metabolic pathways(ko01100)	LMSP06020009	(3'-sulfo)Galbeta-Cer(d18:1/22:0)	N-docosanoyl-1-beta-(3'-sulfo)-glucosyl-sphing-4-enine	C22 Sulfatide	Sphingolipids [SP]	Acidic glycosphingolipids [SP06]	Sulfoglycosphingolipids (sulfatides) [SP0602]	--	--	--	--	--	--	--
pos_495	RCTR2	8.53995e-07	3.54838e-07	4.06254e-07	1.42048e-06	6.99252e-07	2.44578e-06	1.32576e-06	1.55509e-06	8.74468e-07	-1.29077	0.0519119	1.48654	unchanged	-0.143423	0.658771	0.54201	unchanged	-1.43419	0.184155	1.37482	unchanged	--	--	LMFA04030015	RCTR2	8-(S-cysteinylglycinyl)-7S,17S-dihydroxy-4Z,9E,11E,13Z,15E,19Z-docosahexaenoic acid	Resolvin Glutathione Conjugate in Tissue Regeneration 2; Resolvin Sulfido Conjugate 2; 8S-cysteinylglycinyl resolvin D1	Fatty Acyls [FA]	Docosanoids [FA04]	Resolvin Ds [FA0403]	--	--	--	--	--	--	--
pos_496	13-tetradecanolide	5.42997e-07	6.02521e-07	7.06544e-07	7.23595e-07	6.61968e-07	5.94286e-07	8.21285e-07	5.31645e-07	5.80976e-07	-0.0446964	0.805098	0.267248	unchanged	-0.0554261	0.885631	0.137137	unchanged	-0.100122	0.523316	0.66465	unchanged	--	--	LMFA07040050	13-tetradecanolide	13-tetradecanolide	-	Fatty Acyls [FA]	Fatty esters [FA07]	Lactones [FA0704]	--	--	--	--	--	--	--
pos_497	PI(18:3(9Z,12Z,15Z)/0:0)	7.06365e-07	5.67111e-07	2.35351e-07	2.8432e-07	1.89962e-07	4.51997e-07	7.11276e-07	4.26099e-07	5.68882e-07	-0.290288	0.710193	0.383574	unchanged	0.940063	0.0822115	1.57696	unchanged	0.649775	0.30743	1.03621	unchanged	--	--	LMGP06050028	PI(18:3(9Z,12Z,15Z)/0:0)	1-(9Z,12Z,15Z-octadecatrienoyl)-glycero-3-phospho-(1'-myo-inositol)	LPI(18:3)	Glycerophospholipids [GP]	Glycerophosphoinositols [GP06]	Monoacylglycerophosphoinositols [GP0605]	--	--	--	--	--	--	--
pos_498	14,17-octadecadiynoic acid	9.36999e-07	9.01455e-07	9.87357e-07	8.30325e-07	6.77049e-07	7.62384e-07	6.24986e-07	6.12858e-07	4.93974e-07	0.713354	0.00366383	1.7859	up	-0.393214	0.0424589	1.74009	down	0.32014	0.0328832	1.75428	up	--	--	LMFA01030552	14,17-octadecadiynoic acid	14,17-octadecadiynoic acid	14,17-Octadecadiynoic acid	Fatty Acyls [FA]	Fatty Acids and Conjugates [FA01]	Unsaturated fatty acids [FA0103]	--	--	--	--	--	--	--
pos_499	3-Hydroxy-2,8-dimethyl-1,7-dioxaspiro[5.5]undecane	4.61023e-05	1.95038e-05	2.8921e-05	1.17697e-05	1.16427e-05	1.56351e-05	1.79675e-05	1.24572e-05	1.54914e-05	0.968957	0.168408	1.33224	unchanged	0.231519	0.331421	0.951799	unchanged	1.20048	0.137189	1.52225	unchanged	--	--	LMPK09000029	-	3-Hydroxy-2,8-dimethyl-1,7-dioxaspiro[5.5]undecane	-	Polyketides [PK]	Polyether antibiotics [PK09]	-	--	--	--	--	--	--	--
pos_500	N-(6-aminohexanoyl)-6-aminohexanoic acid	7.40192e-07	7.48494e-07	9.65148e-07	8.14432e-07	8.1991e-07	6.61514e-07	1.19123e-06	8.76124e-07	8.68026e-07	-0.253537	0.290335	0.982105	unchanged	0.345407	0.172725	1.50991	unchanged	0.0918702	0.593603	0.569964	unchanged	--	--	LMFA00000009	N-(6-aminohexanoyl)-6-aminohexanoic acid	6-(6-aminohexanamido)hexanoic acid	-	Fatty Acyls [FA]	Other Fatty Acyls [FA00]	-	--	--	--	--	--	--	--
pos_501	Squamocin	0.000841212	0.00121513	0.000971652	0.00126747	0.00121848	0.0015782	0.00107834	0.00132678	0.00164558	-0.415063	0.169648	1.21373	unchanged	-0.0166565	0.983252	0.176273	unchanged	-0.431719	0.0929112	1.4847	unchanged	--	--	LMPK03000012	Squamocin	-	-	Polyketides [PK]	Annonaceae acetogenins [PK03]	-	--	--	--	--	--	--	--
pos_502	Drophiobiolin B	9.31376e-06	1.23173e-05	1.09081e-05	1.61539e-05	1.33855e-05	1.78217e-05	1.00131e-05	1.17741e-05	2.00741e-05	-0.30644	0.424504	0.807933	unchanged	-0.234445	0.6276	0.730968	unchanged	-0.540885	0.0407827	1.70365	down	--	--	LMPR0105050003	Drophiobiolin B	-	-	Prenol Lipids [PR]	Isoprenoids [PR01]	C25 isoprenoids (sesterterpenes) [PR0105]	--	--	--	--	--	--	--
pos_503	tetranor-PGDM	1.51626e-05	1.63509e-05	1.48586e-05	2.31308e-05	2.782e-05	1.95176e-05	1.8771e-05	1.49047e-05	1.61597e-05	-0.0984954	0.424895	0.818576	unchanged	-0.491347	0.0855515	1.68916	unchanged	-0.589843	0.0742826	1.71069	unchanged	--	--	LMFA03010221	tetranor-PGDM	9S-hydroxy-11,15-dioxo-2,3,4,5-tetranor-prostan-1,20-dioic acid	-	Fatty Acyls [FA]	Eicosanoids [FA03]	Prostaglandins [FA0301]	--	--	--	--	--	--	--
pos_504	TG(16:0/17:2(9Z,12Z)/19:0)[iso6]	0.000952009	0.00091966	0.00116585	0.000874519	0.000925685	0.000624313	0.000870101	0.00138491	0.000750181	0.0584121	0.96265	0.0754563	unchanged	0.279621	0.438592	1.05515	unchanged	0.338033	0.16891	1.30204	unchanged	--	--	LMGL03010128	TG(16:0/17:2(9Z,12Z)/19:0)[iso6]	1-hexadecanoyl-2-(9Z,12Z-heptadecadienoyl)-3-nonadecanoyl-sn-glycerol	TG(16:0/17:2/19:0)[iso6]; TG(52:2); TG(16:0_17:2_19:0)	Glycerolipids [GL]	Triradylglycerols [GL03]	Triacylglycerols [GL0301]	--	--	--	--	--	--	--
pos_505	N-(14-methyl-3S-(13-methyl-4Z-tetradecenoyloxy)-pentadecanoyl)-glycine	0.000115201	0.000104441	8.43076e-05	0.000142751	9.15193e-05	7.71793e-05	0.00011532	8.42329e-05	0.000109807	-0.0241629	0.897794	0.14679	unchanged	0.0270447	0.976898	0.0140872	unchanged	0.00288181	0.916689	0.132619	unchanged	--	--	LMFA08020287	-	N-(14-methyl-3S-(13-methyl-4Z-tetradecenoyloxy)-pentadecanoyl)-glycine	-	Fatty Acyls [FA]	Fatty amides [FA08]	N-acyl amines [FA0802]	--	--	--	--	--	--	--
pos_506	Asperitaconic acid A	3.48866e-07	2.90992e-07	4.10941e-07	9.71336e-07	5.67134e-07	6.85718e-08	6.68604e-07	3.56825e-07	9.78754e-08	0.279066	0.898196	0.13852	unchanged	-0.231321	0.633935	0.419745	unchanged	0.047745	0.552184	0.675896	unchanged	--	--	LMFA01170146	Asperitaconic acid A	9-hydroxy-3S-methoxycarbonyl-2-methylidenenonanoic acid	-	Fatty Acyls [FA]	Fatty Acids and Conjugates [FA01]	Dicarboxylic acids [FA0117]	--	--	--	--	--	--	--
pos_507	PS(14:1(9Z)/20:0)	0.000269527	0.000205526	0.000233676	0.000211083	0.00019398	0.000287718	0.000174308	0.000109282	0.000139994	0.759733	0.022695	1.61351	up	-0.714439	0.0693655	1.79849	unchanged	0.045294	0.885429	0.147025	unchanged	--	--	LMGP03010127	PS(14:1(9Z)/20:0)	1-(9Z-tetradecenoyl)-2-eicosanoyl-glycero-3-phosphoserine	PS(34:1); PS(14:1_20:0)	Glycerophospholipids [GP]	Glycerophosphoserines [GP03]	Diacylglycerophosphoserines [GP0301]	HMDB0112277	Organic compounds	Lipids and lipid-like molecules	Glycerophospholipids	Glycerophosphoserines	52925237	_
pos_508	Penazetidine A	2.38423e-06	2.30087e-06	2.20628e-06	2.45995e-06	3.23089e-06	1.99962e-06	2.66442e-06	3.09591e-06	1.82064e-06	-0.10377	0.603011	0.524145	unchanged	-0.0272206	0.947305	0.0968993	unchanged	-0.13099	0.536666	0.681867	unchanged	--	--	LMSP01080047	Penazetidine A	2S-(hydroxymethyl)-4S-(12-methyloctadecyl)azetidin-3R-ol	-	Sphingolipids [SP]	Sphingoid bases [SP01]	Sphingoid base analogs [SP0108]	--	--	--	--	--	--	--
pos_509	Thiorubrine A	3.93072e-08	7.26788e-08	5.17339e-08	5.29705e-08	5.61637e-08	2.51816e-08	1.46429e-08	4.23393e-08	2.71901e-08	1.04405	0.105854	1.33213	unchanged	-0.717305	0.2607	1.09586	unchanged	0.326747	0.517989	0.677928	unchanged	--	--	LMFA12000371	Thiorubrine A	3-(hexa-5-en-1,3-diyn-1-yl)-6-(prop-1-yn-1-yl)-1,2-dithiine	3-(5-Hexene-1,3-diynyl)-6-(1-propynyl)-1,2-dithiin; 1,2-Dithiin, 3-(5-hexene-1,3-diynyl)-6-(1-propynyl)-	Fatty Acyls [FA]	Oxygenated hydrocarbons [FA12]	-	--	--	--	--	--	--	--
pos_510	TG(16:0/16:1(9Z)/20:2(11Z,14Z))[iso6]	0.000995042	0.00111374	0.00128523	0.00078785	0.00086881	0.000675509	0.000720484	0.00174048	0.000858657	0.134532	0.946253	0.0952474	unchanged	0.406507	0.41166	1.10517	unchanged	0.541038	0.0312112	1.75199	up	--	--	LMGL03010135	TG(16:0/16:1(9Z)/20:2(11Z,14Z))[iso6]	1-hexadecanoyl-2-(9Z-hexadecenoyl)-3-(11Z,14Z-eicosadienoyl)-sn-glycerol	TG(16:0/16:1/20:2)[iso6]; TG(52:3); TG(16:0_16:1_20:2)	Glycerolipids [GL]	Triradylglycerols [GL03]	Triacylglycerols [GL0301]	--	--	--	--	--	--	--
pos_511	Mactraxanthin 3-stearidonate 3'-palmitate	3.50844e-05	3.32737e-05	4.11026e-05	3.51107e-05	4.09347e-05	4.00542e-05	4.90047e-05	6.96649e-05	4.46658e-05	-0.556027	0.135681	1.35327	unchanged	0.468445	0.172427	1.6315	unchanged	-0.0875814	0.501677	0.685335	unchanged	--	--	LMPR01070376	Mactraxanthin 3-stearidonate 3'-palmitate	Mactraxanthin 3-(6Z,9Z,12Z,15Z-hexadecatetraenoate) 3'-hexadecanoate	16:0MX18:4	Prenol Lipids [PR]	Isoprenoids [PR01]	C40 isoprenoids (tetraterpenes) [PR0107]	--	--	--	--	--	--	--
pos_512	2-keto tridecanoic acid	3.09385e-07	1.55828e-07	2.52319e-07	8.32058e-08	2.94829e-07	0	1.84956e-07	1.19668e-08	0	11.2474	0.0860011	1.39955	unchanged	-1.15678	0.603853	0.526298	unchanged	10.0906	0.334645	1.00934	unchanged	--	--	LMFA01060041	2-keto tridecanoic acid	2-oxo-tridecanoic acid	-	Fatty Acyls [FA]	Fatty Acids and Conjugates [FA01]	Oxo fatty acids [FA0106]	--	--	--	--	--	--	--
pos_513	Dehydroconicasterol	1.05483e-05	1.46099e-05	1.13347e-05	8.51109e-06	1.04449e-05	2.15757e-05	2.43337e-05	4.08499e-05	2.09717e-05	-1.19235	0.109182	1.46049	unchanged	1.14737	0.118558	1.61217	unchanged	-0.0449755	0.777531	0.309709	unchanged	--	--	LMST01031084	Dehydroconicasterol	4,24-dimethylene-5alpha-cholest-8(14)-en-3beta-ol	-	Sterol Lipids [ST]	Sterols [ST01]	Ergosterols and C24-methyl derivatives [ST0103]	--	--	--	--	--	--	--
pos_514	Oleandolide	2.51661e-05	1.689e-05	1.93097e-05	9.47043e-06	1.13102e-05	7.83002e-06	1.12649e-05	8.67888e-06	1.01659e-05	1.01528	0.0416304	1.66233	up	0.0816451	0.712159	0.443126	unchanged	1.09692	0.0328829	1.80569	up	C11990	Metabolic pathways(ko01100);;Biosynthesis of secondary metabolites(ko01110)	LMPK04000031	Oleandolide	-	-	Polyketides [PK]	Macrolides and lactone polyketides [PK04]	-	--	--	--	--	--	--	--
pos_515	Agehoustin D	4.31907e-08	2.60002e-08	1.54732e-07	1.46164e-08	1.24847e-07	0	1.08613e-07	1.8407e-08	1.12837e-07	-0.125535	0.922034	0.0989758	unchanged	9.42261	0.542064	0.647056	unchanged	9.29708	0.643887	0.502242	unchanged	--	--	LMPK12111504	Agehoustin D	-	-	Polyketides [PK]	Flavonoids [PK12]	Flavones and Flavonols [PK1211]	--	--	--	--	--	--	--
pos_516	7,12-Dioxochol-5-en-24-oic Acid	5.45782e-06	4.77693e-06	6.49298e-06	5.63281e-06	5.28226e-06	3.71987e-06	3.75841e-06	3.25177e-06	4.03716e-06	0.592865	0.0452884	1.60213	up	-0.388523	0.168603	1.47215	unchanged	0.204342	0.418074	0.82776	unchanged	--	--	LMST04010361	-	7,12-Dioxochol-5-en-24-oic Acid	-	Sterol Lipids [ST]	Bile acids and derivatives [ST04]	C24 bile acids, alcohols, and derivatives [ST0401]	--	--	--	--	--	--	--
pos_517	Ecdysone 22-stearate	9.64813e-07	7.98631e-07	8.0009e-07	4.06464e-05	1.20418e-05	4.75782e-07	5.9955e-07	1.68997e-06	6.68273e-07	-0.0451027	0.746537	0.305099	unchanged	-2.80865	0.295983	1.17937	unchanged	-2.85375	0.293255	1.17166	unchanged	--	--	LMST01010440	Ecdysone 22-stearate	22-O-octadecanoyl-2beta,3beta,14alpha,22R,25-pentahydroxy-5beta-cholest-7-en-6-one	-	Sterol Lipids [ST]	Sterols [ST01]	Cholesterol and derivatives [ST0101]	--	--	--	--	--	--	--
pos_518	17alpha-Ethinyl estradiol	1.43217e-06	1.08534e-06	1.32209e-06	1.24353e-06	1.18334e-06	1.92979e-06	1.15789e-06	1.32009e-06	1.71073e-06	-0.115861	0.585586	0.511464	unchanged	-0.0396643	0.857609	0.367667	unchanged	-0.155525	0.559961	0.636192	unchanged	--	--	LMST02010036	17alpha-Ethinyl estradiol	17alpha-ethinyl-estra-1,3,5(10)-triene-3,17beta-diol	-	Sterol Lipids [ST]	Steroids [ST02]	C18 steroids (estrogens) and derivatives [ST0201]	HMDB0001926	Organic compounds	Lipids and lipid-like molecules	Steroids and steroid derivatives	Estrane steroids	5991	57-63-6
pos_519	LMGP06060003	3.70653e-07	1.30938e-08	2.47778e-07	4.75624e-07	1.08887e-06	1.53726e-08	1.07315e-06	6.64972e-07	1.49599e-07	-2.15737	0.253828	1.08437	unchanged	1.24839	0.81495	0.402475	unchanged	-0.908982	0.420596	0.86437	unchanged	--	--	LMGP06060003	PI(O-16:0/0:0)	1-hexadecyl-glycero-3-phospho-(1'-myo-inositol)	LPI(O-16:0)	Glycerophospholipids [GP]	Glycerophosphoinositols [GP06]	Monoalkylglycerophosphoinositols [GP0606]	--	--	--	--	--	--	--
pos_520	TG(16:0/16:1(9Z)/20:5(5Z,8Z,11Z,14Z,17Z))[iso6]	0.00204346	0.0037784	0.00349502	0.0020017	0.00276227	0.00389111	0.00186144	0.00558185	0.00401652	-0.209674	0.595862	0.510888	unchanged	0.318618	0.496557	0.783916	unchanged	0.108944	0.788229	0.299187	unchanged	--	--	LMGL03010215	TG(16:0/16:1(9Z)/20:5(5Z,8Z,11Z,14Z,17Z))[iso6]	1-hexadecanoyl-2-(9Z-hexadecenoyl)-3-(5Z,8Z,11Z,14Z,17Z-eicosapentaenoyl)-sn-glycerol	TG(16:0/16:1/20:5)[iso6]; TG(52:6); TG(16:0_16:1_20:5)	Glycerolipids [GL]	Triradylglycerols [GL03]	Triacylglycerols [GL0301]	--	--	--	--	--	--	--
pos_521	1(15),8(19)-Trinervitadiene-3alpha,5alpha,18-triol	2.06047e-05	1.83283e-05	1.95818e-05	2.00159e-05	2.03684e-05	1.86621e-05	1.9325e-05	1.96762e-05	2.14083e-05	-0.0461773	0.530501	0.576764	unchanged	0.0325003	0.613462	0.524875	unchanged	-0.013677	0.843557	0.215397	unchanged	--	--	LMPR0104400001	1(15),8(19)-Trinervitadiene-3alpha,5alpha,18-triol	-	-	Prenol Lipids [PR]	Isoprenoids [PR01]	C20 isoprenoids (diterpenes) [PR0104]	--	--	--	--	--	--	--
pos_522	Squamocin-II	0.00425742	0.00666919	0.00641925	0.00690817	0.0067783	0.00341028	0.00598788	0.00829193	0.00667193	-0.287321	0.307252	0.930721	unchanged	0.350914	0.400992	1.07035	unchanged	0.0635929	0.955218	0.0664881	unchanged	--	--	LMPK03000027	Squamocin-II	-	-	Polyketides [PK]	Annonaceae acetogenins [PK03]	-	--	--	--	--	--	--	--
pos_523	Anacyclin	2.201e-08	5.12936e-08	0	6.10572e-08	0	0	4.6821e-08	7.57947e-09	2.71529e-08	-8.13716	0.890575	0.174361	unchanged	16.6461	0.787657	0.339611	unchanged	8.50892	0.879849	0.147718	unchanged	--	--	LMFA08020165	Anacyclin	(2E,4E)-N-isobutyltetradeca-2,4-dien-8,10-diynamide	AC1NQY2W; C08396; (2E,4E)-N-(2-Methylpropyl)-2,4-tetradecadiene-8,10-diynamide; (2E,4E)-N-(2-methylpropyl)tetradeca-2,4-dien-8,10-diynamide	Fatty Acyls [FA]	Fatty amides [FA08]	N-acyl amines [FA0802]	--	--	--	--	--	--	--
pos_524	KDN-GM2(d18:1/22:0)	0.000225661	0.000455463	0.000438601	0.000487168	0.000568026	0.000170793	0.000355443	0.000392398	0.0002825	0.064736	0.738654	0.320217	unchanged	-0.0874782	0.6492	0.414355	unchanged	-0.0227422	0.817696	0.239369	unchanged	--	--	LMSP0601DG04	KDN-GM2(d18:1/22:0)	GalNAcbeta1-4(KDNalpha2-3)Galbeta1-4Glcbeta-Cer(d18:1/22:0)	-	Sphingolipids [SP]	Acidic glycosphingolipids [SP06]	Gangliosides [SP0601]	--	--	--	--	--	--	--
pos_525	Certonardosterol K	9.97266e-06	1.33984e-05	1.15175e-05	1.23239e-05	1.15402e-05	1.40383e-05	1.06944e-05	1.06814e-05	1.02699e-05	0.130521	0.389146	0.850102	unchanged	-0.255704	0.100866	1.8045	unchanged	-0.125183	0.465105	0.754554	unchanged	--	--	LMST01031207	Certonardosterol K	26-nor-24-methyl-5alpha-cholest-22E-en-3beta,4,6alpha,8beta,15beta,26-hexol	-	Sterol Lipids [ST]	Sterols [ST01]	Ergosterols and C24-methyl derivatives [ST0103]	--	--	--	--	--	--	--
pos_526	1alpha-hydroxy-22-(3-methylphenyl)-23,24,25,26,27-pentanorvitamin D3 / 1alpha-hydroxy-22-(3-methylphenyl)-23,24,25,26,27-pentanorcholecalciferol	1.22663e-05	9.71178e-06	9.31209e-06	1.35073e-05	9.71138e-06	9.4079e-06	1.00171e-05	6.8254e-06	9.29926e-06	0.267684	0.269093	0.98865	unchanged	-0.318931	0.262595	1.20964	unchanged	-0.0512471	0.797361	0.295814	unchanged	--	--	LMST03020390	1alpha-hydroxy-22-(3-methylphenyl)-23,24,25,26,27-pentanorvitamin D3 / 1alpha-hydroxy-22-(3-methylphenyl)-23,24,25,26,27-pentanorcholecalciferol	(5Z,7E)-(1S,3R)-22-(3-methylphenyl)-23,24-dinor-9,10-seco-5,7,10(19)-cholatriene-1,3-diol	-	Sterol Lipids [ST]	Secosteroids [ST03]	Vitamin D3 and derivatives [ST0302]	--	--	--	--	--	--	--
pos_527	N-(3-oxo-heptanoyl)-homoserine lactone	4.00547e-09	2.5635e-07	7.21821e-08	9.43167e-08	5.54038e-07	9.43977e-07	9.28271e-07	2.07444e-07	5.30371e-07	-3.47611	0.156069	1.33251	unchanged	0.349982	0.942917	0.022453	unchanged	-3.12612	0.223881	1.26261	unchanged	--	--	LMFA08030033	N-(3-oxo-heptanoyl)-homoserine lactone	N-(3-oxo-heptanoyl)-homoserine lactone	3-oxo-C7-HSL; 3O-C7-HSL	Fatty Acyls [FA]	Fatty amides [FA08]	Fatty acyl homoserine lactones [FA0803]	--	--	--	--	--	--	--
pos_528	N-nervonoyl taurine	5.27806e-08	1.71717e-07	9.0513e-08	0	0	2.85082e-08	1.98784e-07	9.25337e-08	1.52077e-08	0.517397	0.967042	0.0120449	unchanged	18.6322	0.221054	1.4746	unchanged	19.1496	0.103885	1.60413	unchanged	--	--	LMFA08020257	N-nervonoyl taurine	N-(15Z-tetracosenoyl) taurine	-	Fatty Acyls [FA]	Fatty amides [FA08]	N-acyl amines [FA0802]	--	--	--	--	--	--	--
pos_529	17,20-hexacosadienoic acid	3.41333e-07	6.68577e-07	7.6552e-07	5.93435e-07	1.62704e-07	5.03472e-07	1.05189e-07	1.1107e-07	7.98131e-07	1.40921	0.403732	0.791593	unchanged	-0.794062	0.776693	0.4788	unchanged	0.615152	0.401855	0.847227	unchanged	--	--	LMFA01030133	17,20-hexacosadienoic acid	17,20-hexacosadienoic acid	C26:2n-6,9	Fatty Acyls [FA]	Fatty Acids and Conjugates [FA01]	Unsaturated fatty acids [FA0103]	--	--	--	--	--	--	--
pos_530	1-tauro-tetranor-PGE1	0	0	3.58812e-08	4.07635e-08	0	0	0	5.89981e-08	2.00512e-08	-8.78703	0.536152	0.567963	unchanged	8.72568	0.594846	0.712724	unchanged	-0.0613495	0.932752	0.0993376	unchanged	--	--	LMFA08020299	1-tauro-tetranor-PGE1	N-tauro-9,13-dihydroxy-7-oxo-tetranorprosta-11-enoate	1-tauro-tetranor-Prostaglandin E1; Tetranor PGE1 Taurine	Fatty Acyls [FA]	Fatty amides [FA08]	N-acyl amines [FA0802]	--	--	--	--	--	--	--
pos_531	6beta-acetoxy-24-methylcholestan-3beta,5alpha,22R,24-tetrol	6.1861e-07	9.13319e-07	1.99767e-06	1.45847e-06	1.03464e-06	8.72825e-08	5.80333e-07	6.2104e-07	8.4946e-07	0.627429	0.360593	0.926571	unchanged	0.405634	0.708362	0.387125	unchanged	1.03306	0.616288	0.528187	unchanged	--	--	LMST01031065	-	6beta-acetoxy-24-methylcholestan-3beta,5alpha,22R,24-tetrol	-	Sterol Lipids [ST]	Sterols [ST01]	Ergosterols and C24-methyl derivatives [ST0103]	--	--	--	--	--	--	--
pos_532	18:2-Glc-Campesterol	0.000152039	0.000119826	0.000159402	0.000195789	0.000179861	0.000138759	0.000157546	0.000157251	0.000114268	0.0122642	0.970811	0.0589828	unchanged	-0.262498	0.272062	1.02129	unchanged	-0.250233	0.262042	1.11643	unchanged	--	--	LMST01031135	18:2-Glc-Campesterol	3-O-(6'-O-(9Z,12Z-octadecadienoyl)-beta-D-glucopyranosyl)-campest-5-en-3beta-ol	-	Sterol Lipids [ST]	Sterols [ST01]	Ergosterols and C24-methyl derivatives [ST0103]	--	--	--	--	--	--	--
pos_533	8E,10E-Pentadecadienyl acetate	4.68809e-07	4.59887e-07	2.17917e-07	5.70931e-07	4.34707e-07	1.11508e-06	1.89059e-06	1.43897e-06	7.24643e-07	-1.79698	0.0964975	1.50247	unchanged	0.944188	0.195147	1.41305	unchanged	-0.85279	0.254984	1.18688	unchanged	--	--	LMFA07010334	8E,10E-Pentadecadienyl acetate	8E,10E-Pentadecadienyl acetate	-	Fatty Acyls [FA]	Fatty esters [FA07]	Wax monoesters [FA0701]	--	--	--	--	--	--	--
pos_534	ibha#22	0	0	0	1.36101e-06	6.20563e-09	0	0	0	1.99097e-08	-8.54448	0.42265	0	unchanged	-10.0156	0.425672	0.914174	unchanged	-18.56	0.420023	0.920063	unchanged	--	--	LMFA13040111	ibha#22	3R-hydroxy-12R-((1H-indol-3-ylcarbonyl)3,6-dideoxy-alpha-L-arabino-hexopyranosyloxy)-tridecanoic acid	3R-hydroxy-12R-(3'R-hydroxy-5'R-O-(1H-indol-3-ylcarbonyl)-6'S-methyl-(2H)-tetrahydropyran-2'-yloxy)-tridecanoic acid	Fatty Acyls [FA]	Fatty acyl glycosides [FA13]	Ascarosides [FA1304]	--	--	--	--	--	--	--
pos_535	4E,6Z-Hexadecadien-1-ol	0	7.98578e-08	0	4.22846e-08	6.62907e-08	0	1.33503e-07	0	0	-0.247122	0.751224	0.349007	unchanged	-8.57004	0.875953	0.244434	unchanged	-8.81716	0.786995	0.280958	unchanged	--	--	LMFA05000200	4E,6Z-Hexadecadien-1-ol	4E,6Z-Hexadecadien-1-ol	-	Fatty Acyls [FA]	Fatty alcohols [FA05]	-	--	--	--	--	--	--	--
pos_536	Heptacosanedioic acid	1.50946e-07	2.73654e-07	1.84908e-07	2.9345e-07	3.3803e-07	2.30473e-07	3.76049e-07	2.02521e-07	2.68488e-07	-0.473552	0.279559	1.02304	unchanged	-0.0536713	0.938183	0.0800474	unchanged	-0.527223	0.15676	1.31549	unchanged	--	--	LMFA01170152	Heptacosanedioic acid	Heptacosane-1,27-dioic acid	-	Fatty Acyls [FA]	Fatty Acids and Conjugates [FA01]	Dicarboxylic acids [FA0117]	--	--	--	--	--	--	--
pos_537	Noranhydroicaritin 3-rhamnosyl-(1->2)-rhamnoside	0.000377435	0.0003341	0.000501672	0.000283494	0.000295313	0.000328098	0.000345613	0.000386644	0.000697935	-0.186669	0.598106	0.516875	unchanged	0.587855	0.256383	1.20979	unchanged	0.401186	0.172425	1.41285	unchanged	--	--	LMPK12111714	Noranhydroicaritin 3-rhamnosyl-(1->2)-rhamnoside	-	-	Polyketides [PK]	Flavonoids [PK12]	Flavones and Flavonols [PK1211]	--	--	--	--	--	--	--
pos_538	4,8,12,16-hexadecatetraenoic acid	4.25519e-06	4.6203e-06	3.66189e-06	3.87558e-06	3.20664e-06	6.93984e-06	2.97308e-06	2.63134e-06	4.05997e-06	0.393524	0.14732	1.24302	unchanged	-0.480383	0.335097	1.24009	unchanged	-0.086859	0.712443	0.415968	unchanged	--	--	LMFA01030165	4,8,12,16-hexadecatetraenoic acid	4,8,12,16-hexadecatetraenoic acid	C16:4n-0,4,8,12	Fatty Acyls [FA]	Fatty Acids and Conjugates [FA01]	Unsaturated fatty acids [FA0103]	--	--	--	--	--	--	--
pos_539	PS(22:0/0:0)	0	0	0	0	0	1.53794e-07	0	0	3.05024e-07	-9.85694	0.42265	0.828299	unchanged	0.329306	0.688374	0.286933	unchanged	-9.52763	0.42265	0.89939	unchanged	--	--	LMGP03050025	PS(22:0/0:0)	1-docosanoyl-glycero-3-phosphoserine	LPS(22:0)	Glycerophospholipids [GP]	Glycerophosphoserines [GP03]	Monoacylglycerophosphoserines [GP0305]	--	--	--	--	--	--	--
pos_540	(3'-sulfo)Galbeta-Cer(d18:1/18:0(2OH))	0.000485358	0.00025737	0.000364159	0.000252351	0.000226072	0.000207718	0.000279881	0.000229375	0.000223803	0.554238	0.192971	1.26144	unchanged	0.0926381	0.520689	0.808998	unchanged	0.646876	0.162634	1.44436	unchanged	--	--	LMSP06020004	(3'-sulfo)Galbeta-Cer(d18:1/18:0(2OH))	N-(2-hydroxy-octadecanoyl)-1-beta-(3'-sulfo)-glucosyl-sphing-4-enine	C18(OH) Sulfatide	Sphingolipids [SP]	Acidic glycosphingolipids [SP06]	Sulfoglycosphingolipids (sulfatides) [SP0602]	--	--	--	--	--	--	--
pos_541	DGDG(18:3(9Z,12Z,15Z)/18:3(6Z,9Z,12Z))	0.000143292	0.000211212	0.000195892	0.00024367	0.000216932	0.0002631	0.000202353	0.000232216	0.000234287	-0.297638	0.186317	1.21123	unchanged	-0.112385	0.343812	1.10791	unchanged	-0.410023	0.0888674	1.53067	unchanged	--	--	LMGL05010063	DGDG(18:3(9Z,12Z,15Z)/18:3(6Z,9Z,12Z))	1-(9Z,12Z,15Z-octadecatrienoyl)-2-(6Z,9Z,12Z-octadecatrienoyl)-3-O-(alpha-D-galactosyl-1-6-beta-D-galactosyl)-sn-glycerol	Digalactosyldiacylglycerol(18:3(9Z,12Z,15Z)/18:3(6Z,9Z,12Z))	Glycerolipids [GL]	Glycosyldiradylglycerols [GL05]	Glycosyldiacylglycerols [GL0501]	--	--	--	--	--	--	--
pos_542	DG(12:0/22:6(4Z,7Z,10Z,13Z,16Z,19Z)/0:0)[iso2]	0.0010707	0.000695855	0.000738898	0.000845293	0.000652404	0.00084692	0.000487412	0.000437513	0.000394193	0.90376	0.0725683	1.58222	unchanged	-0.824691	0.0212944	2.0158	down	0.0790692	0.716875	0.373702	unchanged	--	--	LMGL02010353	DG(12:0/22:6(4Z,7Z,10Z,13Z,16Z,19Z)/0:0)[iso2]	1-dodecanoyl-2-(4Z,7Z,10Z,13Z,16Z,19Z-docosahexaenoyl)-sn-glycerol	DG(34:6); DG(12:0_22:6)	Glycerolipids [GL]	Diradylglycerols [GL02]	Diacylglycerols [GL0201]	--	--	--	--	--	--	--
pos_543	Arabidopside A	0.00470829	0.0047333	0.00534479	0.00600706	0.00642603	0.00222854	0.00655054	0.00602693	0.00402618	-0.138755	0.517609	0.654371	unchanged	0.295254	0.701008	0.603366	unchanged	0.156499	0.978124	0.0341768	unchanged	--	--	LMGL05010035	Arabidopside A	1-((1S,2S)-3-oxo-2-(2'Z-pentenyl)cyclopent-4-eneoctanoyl)-2-(1S,2S)-3-oxo-2-(2'Z-pentenyl)cyclopent-4-enehexanoyl)-3-O-beta-D-galactosyl-sn-glycerol	MGDG(12-oxo-PDA/10-oxo-dinorPDA); MGDG(12-oxo-phytodienoic acid/10-oxo-dinor-phytodienoic acid)	Glycerolipids [GL]	Glycosyldiradylglycerols [GL05]	Glycosyldiacylglycerols [GL0501]	--	--	--	--	--	--	--
pos_544	Sphingofungin C	0	0	0	0	0	4.56879e-07	0	0	1.03089e-07	-9.33526	0.42265	0.828299	unchanged	-0.715974	0.522473	0.895661	unchanged	-10.0512	0.42265	0.89939	unchanged	--	--	LMSP01080063	Sphingofungin C	2S-amino-5S-acetoxy-3R,4R,14R-trihydroxyeicos-6E-enoic acid	-	Sphingolipids [SP]	Sphingoid bases [SP01]	Sphingoid base analogs [SP0108]	--	--	--	--	--	--	--
pos_545	1-(2-methoxy-tetradecanyl)-sn-glycero-3-phosphoserine	0	2.69155e-07	0	1.74942e-07	0	0	1.21485e-07	2.39892e-07	0	-9.35887	0.80045	0.263362	unchanged	9.56606	0.531195	0.868466	unchanged	0.207187	0.786013	0.286104	unchanged	--	--	LMGP03060004	1-(2-methoxy-tetradecanyl)-sn-glycero-3-phosphoserine	1-(2-methoxy-tetradecanyl)-sn-glycero-3-phosphoserine	PS(2-OMe-14:0/0:0)	Glycerophospholipids [GP]	Glycerophosphoserines [GP03]	Monoalkylglycerophosphoserines [GP0306]	--	--	--	--	--	--	--
pos_546	UDP-3-(3R-hydroxy-tetradecanoyl)-alphaD-glucosamine	3.83618e-07	3.91409e-08	3.10932e-07	3.68258e-07	1.09487e-07	0	7.92686e-08	0	3.72906e-08	10.6477	0.184097	1.29558	unchanged	-1.25659	0.385474	0.973457	unchanged	9.39115	0.603137	0.531124	unchanged	C11521	Metabolic pathways(ko01100)	LMSL01010001	-	UDP-3-(3R-hydroxy-tetradecanoyl)-alphaD-glucosamine	-	Saccharolipids [SL]	Acylaminosugars [SL01]	Monoacylaminosugars [SL0101]	--	--	--	--	--	--	--
pos_547	Cer(t18:1(6OH)/33:0)	1.75897e-06	1.17968e-06	1.8791e-06	1.28515e-06	5.22276e-07	5.84901e-08	6.75769e-08	3.61087e-07	2.11578e-07	3.18694	0.0137282	1.7628	up	-0.975602	0.371911	0.970281	unchanged	2.21133	0.0921999	1.52458	unchanged	--	--	LMSP02010134	Cer(t18:1(6OH)/33:0)	N-(tritriacontanoyl)-6R-hydroxy-sphing-4E-enine	N-(tritriacontanoyl)-hydroxyceramide; Cer[NH]	Sphingolipids [SP]	Ceramides [SP02]	N-acylsphingosines (ceramides) [SP0201]	--	--	--	--	--	--	--
pos_548	Cer(d18:0/27:0)	9.10893e-07	8.89898e-07	5.32659e-06	1.51071e-07	3.49404e-06	1.19886e-06	2.19818e-06	3.82632e-08	2.62631e-06	1.42961	0.682685	0.404386	unchanged	-0.506136	0.996315	0.082315	unchanged	0.923472	0.693202	0.438009	unchanged	--	--	LMSP02020050	Cer(d18:0/27:0)	N-(heptacosanoyl)-sphinganine	N-(heptacosanoyl)-dihydroceramide; Cer[NDS]	Sphingolipids [SP]	Ceramides [SP02]	N-acylsphinganines (dihydroceramides) [SP0202]	--	--	--	--	--	--	--
pos_549	22-methylenecholesterol	6.25453e-06	1.07038e-05	7.31419e-06	6.59616e-06	8.28373e-06	3.12439e-05	2.12935e-05	3.21256e-05	1.60194e-05	-1.49469	0.0768988	1.53731	unchanged	0.894107	0.458195	0.838742	unchanged	-0.600586	0.457186	0.825736	unchanged	--	--	LMST01010282	22-methylenecholesterol	23-methylene-cholest-5-en-3beta-ol	-	Sterol Lipids [ST]	Sterols [ST01]	Cholesterol and derivatives [ST0101]	--	--	--	--	--	--	--
pos_550	1,3Z,6Z,9Z-Eicosatetraene	8.35216e-06	9.53697e-06	9.56836e-06	7.5751e-06	9.7499e-06	9.57911e-06	1.48665e-05	1.69111e-05	1.07696e-05	-0.609611	0.102003	1.48145	unchanged	0.645414	0.0871395	1.83267	unchanged	0.035803	0.832645	0.250654	unchanged	--	--	LMFA11000158	1,3Z,6Z,9Z-Eicosatetraene	1,3Z,6Z,9Z-Eicosatetraene	-	Fatty Acyls [FA]	Hydrocarbons [FA11]	-	--	--	--	--	--	--	--
pos_551	16,17-didehydropregnenolone	8.82443e-07	5.03389e-08	2.63573e-07	1.77379e-08	1.87135e-08	1.09799e-10	3.42725e-07	1.37075e-07	1.09586e-08	1.50243	0.45342	0.75967	unchanged	4.59534	0.257576	1.41498	unchanged	6.09777	0.261398	1.22251	unchanged	--	--	LMST02030164	16,17-didehydropregnenolone	3beta-hydroxypregna-5,16-dien-20-one	(3beta)-3-hydroxypregna-5,16-dien-20-one; 16,17-Didehydropregnenolone; 16-dehydropregnenolone; 5,16-pregnadien-3beta-ol-20-one; Delta(16)-pregnenolone	Sterol Lipids [ST]	Steroids [ST02]	C21 steroids (gluco/mineralocorticoids, progestogins) and derivatives [ST0203]	--	--	--	--	--	--	--
pos_552	17R,18R-dihydroxy-14R-methoxy-5Z,8Z,11Z,15E-eicosatetraenoic acid	7.05394e-05	8.53786e-05	8.20144e-05	7.17431e-05	7.64113e-05	4.53768e-05	7.52615e-05	9.87405e-05	8.48237e-05	-0.11728	0.448585	0.714994	unchanged	0.447147	0.147478	1.56907	unchanged	0.329867	0.264145	1.15308	unchanged	--	--	LMFA03000033	-	17R,18R-dihydroxy-14R-methoxy-5Z,8Z,11Z,15E-eicosatetraenoic acid	-	Fatty Acyls [FA]	Eicosanoids [FA03]	Other Eicosanoids [FA0300]	--	--	--	--	--	--	--
pos_553	PA(12:0/14:1(9Z))	5.38711e-05	6.95271e-05	6.8327e-05	8.55313e-05	7.01767e-05	8.38995e-05	6.0258e-05	6.34281e-05	9.1048e-05	-0.147786	0.535857	0.617821	unchanged	-0.177735	0.504145	0.913734	unchanged	-0.325521	0.0848791	1.5148	unchanged	--	--	LMGP10010044	PA(12:0/14:1(9Z))	1-dodecanoyl-2-(9Z-tetradecenoyl)-glycero-3-phosphate	PA(26:1); PA(12:0_14:1)	Glycerophospholipids [GP]	Glycerophosphates [GP10]	Diacylglycerophosphates [GP1001]	--	--	--	--	--	--	--
pos_554	Linolipin F	0.00169781	0.000728017	0.00129238	0.000727422	0.000566297	0.000750332	0.000926625	0.000650035	0.000737999	0.615135	0.233315	1.16944	unchanged	0.174747	0.423395	0.847213	unchanged	0.789882	0.181352	1.39271	unchanged	--	--	LMGL05010044	Linolipin F	1-(12-(1'Z,3'Z-hexadienyloxy)-9Z,11E-dodecadienoyl)-2-(7Z,10Z,13Z)-hexadecatrienoyl-3-O-beta-D-galactosyl-sn-glycerol	1-O-(omega5Z)-etherolenoyl-2-(7Z,10Z,13Z)-hexadecatrienoyl-3-O-beta-D-galactosyl-sn-glycerol; MGDG(18:4;O/16:3)	Glycerolipids [GL]	Glycosyldiradylglycerols [GL05]	Glycosyldiacylglycerols [GL0501]	--	--	--	--	--	--	--
pos_555	13-HODE-EA	1.63181e-06	5.67621e-07	5.98915e-07	1.11423e-06	1.08162e-06	1.36136e-05	5.90335e-07	2.6846e-07	1.7981e-07	1.42766	0.229742	1.15424	unchanged	-3.05643	0.359264	1.19308	unchanged	-1.62878	0.40777	0.925852	unchanged	--	--	LMFA08040071	13-HODE-EA	N-(13-hydroxy-9Z,11E-octadecadienoyl)-ethanolamine	-	Fatty Acyls [FA]	Fatty amides [FA08]	N-acyl ethanolamines (endocannabinoids) [FA0804]	--	--	--	--	--	--	--
pos_556	(3beta,5alpha,6beta,24R)-Stigmastane-3,5,6-triol	6.17422e-06	4.11004e-06	3.50058e-06	5.30351e-06	6.16966e-06	8.94725e-06	1.0021e-05	9.90728e-06	6.75766e-06	-0.972323	0.036165	1.55973	down	0.398795	0.244905	1.25676	unchanged	-0.573528	0.186612	1.26827	unchanged	--	--	LMST01040240	(3beta,5alpha,6beta,24R)-Stigmastane-3,5,6-triol	Stigmastane-3beta,5alpha,6beta-triol	-	Sterol Lipids [ST]	Sterols [ST01]	Stigmasterols and C24-ethyl derivatives [ST0104]	--	--	--	--	--	--	--
pos_557	PI(21:0/0:0)	5.44349e-05	3.84167e-05	2.96307e-05	4.41364e-05	3.31201e-05	2.517e-05	3.68113e-05	1.61907e-05	3.02159e-05	0.594245	0.241202	1.04003	unchanged	-0.343586	0.478829	0.801352	unchanged	0.250659	0.506462	0.677645	unchanged	--	--	LMGP06050025	PI(21:0/0:0)	1-heneicosanoyl-glycero-3-phospho-(1'-myo-inositol)	LPI(21:0)	Glycerophospholipids [GP]	Glycerophosphoinositols [GP06]	Monoacylglycerophosphoinositols [GP0605]	--	--	--	--	--	--	--
pos_558	(-)-Helvolic acid	6.10512e-07	0	1.85379e-07	8.03978e-08	0	0	0	0	0	19.8081	0.279809	1.11344	unchanged	-9.21571	0.42265	0.918638	unchanged	10.5924	0.317023	1.08802	unchanged	--	--	LMPR0106040002	(-)-Helvolic acid	(-)-6beta,16beta-diacetoxy-3,7-dioxofusida-17(20)Z,24-diene-21-oic acid	-	Prenol Lipids [PR]	Isoprenoids [PR01]	C30 isoprenoids (triterpenes) [PR0106]	--	--	--	--	--	--	--
pos_559	mediomycin B	0.00250685	0.0023039	0.00303026	0.00212774	0.00225136	0.00126575	0.00238408	0.00199656	0.00154301	0.417566	0.121941	1.29716	unchanged	0.0921958	0.825703	0.402066	unchanged	0.509762	0.133295	1.40172	unchanged	--	--	LMFA01031016	mediomycin B	(2E,4E,6E,10E,13S,14S,15R,16E,18E,20E,22E,24E,26E,33R,35S,36E,39S,41R,43S,44E,47R,49S,50E,53R,55S)-58-amino-13,15,29,33,35,39,41,43,47,49,53,55-dodecahydroxy-2,12,14,30-tetramethyl-31-oxooctapentaconta-2,4,6,10,16,18,20,22,24,26,36,44,50-tridecaenoic acid	-	Fatty Acyls [FA]	Fatty Acids and Conjugates [FA01]	Unsaturated fatty acids [FA0103]	--	--	--	--	--	--	--
pos_560	15-dimethylarsinoyl pentadecanoic acid	2.15317e-07	2.42032e-07	5.15836e-07	4.44469e-07	2.26064e-07	0	4.30847e-07	1.21635e-07	5.18071e-08	1.10254	0.462568	0.688206	unchanged	8.69135	0.904807	0.0320708	unchanged	9.79389	0.565755	0.600174	unchanged	--	--	LMFA00000027	15-dimethylarsinoyl pentadecanoic acid	15-dimethylarsinoyl pentadecanoic acid	-	Fatty Acyls [FA]	Other Fatty Acyls [FA00]	-	--	--	--	--	--	--	--
pos_561	Calocarpin	1.74813e-08	8.48249e-08	1.32828e-07	9.14147e-08	8.82902e-08	0	5.20148e-08	7.56692e-08	5.41368e-08	-0.0378174	0.65172	0.461325	unchanged	8.68018	0.983654	0.154701	unchanged	8.64236	0.702107	0.412778	unchanged	--	--	LMPK12070012	Calocarpin	3,9-Dihydroxy-2-prenylpterocarpan	-	Polyketides [PK]	Flavonoids [PK12]	Pterocarpans [PK1207]	--	--	--	--	--	--	--
pos_562	PI(20:5(5Z,8Z,11Z,14Z,17Z)/0:0)	1.33155e-06	1.32886e-06	1.04985e-06	1.34308e-06	1.40086e-06	1.58519e-06	1.14194e-06	1.03511e-06	1.70723e-06	-0.0398228	0.817247	0.244343	unchanged	-0.18786	0.559195	0.874897	unchanged	-0.227683	0.161102	1.32139	unchanged	--	--	LMGP06050026	PI(20:5(5Z,8Z,11Z,14Z,17Z)/0:0)	1-(5Z,8Z,11Z,14Z,17Z-eicosapentaenoyl)-glycero-3-phospho-(1'-myo-inositol)	LPI(20:5)	Glycerophospholipids [GP]	Glycerophosphoinositols [GP06]	Monoacylglycerophosphoinositols [GP0605]	--	--	--	--	--	--	--
pos_563	Asperitaconic acid B	2.35653e-07	3.52288e-08	3.14358e-07	2.67732e-07	3.21984e-07	6.87518e-08	1.51671e-07	1.74893e-07	1.93862e-07	-0.326181	0.820147	0.266923	unchanged	-0.0682668	0.612237	0.539745	unchanged	-0.394448	0.839983	0.213521	unchanged	--	--	LMFA01170147	Asperitaconic acid B	9-acetoxy-3S-carboxy-2-methylidenenonanoic acid	3S-(6-acetoxy-hexyl)itaconic acid	Fatty Acyls [FA]	Fatty Acids and Conjugates [FA01]	Dicarboxylic acids [FA0117]	--	--	--	--	--	--	--
pos_564	1-O-alpha-D-glucopyranosyl-(2-tetradecanoyloxy)-eicosan-1-ol	4.59574e-05	7.52119e-05	5.25549e-05	4.85487e-05	8.80064e-05	9.38808e-05	0.000220514	0.000237203	0.000101947	-1.62517	0.0885879	1.52833	unchanged	1.24424	0.111621	1.77158	unchanged	-0.380929	0.333774	0.972005	unchanged	--	--	LMFA13010003	1-O-alpha-D-glucopyranosyl-(2-tetradecanoyloxy)-eicosan-1-ol	1-O-alpha-D-glucopyranosyl-(2-tetradecanoyloxy)-eicosan-1-ol	-	Fatty Acyls [FA]	Fatty acyl glycosides [FA13]	Fatty acyl glycosides of mono- and disaccharides [FA1301]	--	--	--	--	--	--	--
pos_565	9S-hydroxy-7E-hexadecenoic acid	4.57901e-06	6.64814e-06	5.95363e-06	5.64581e-06	7.81001e-06	5.56324e-06	1.50853e-05	2.38181e-05	1.04255e-05	-1.45645	0.108778	1.4723	unchanged	1.31089	0.119004	1.81359	unchanged	-0.145558	0.556913	0.59515	unchanged	--	--	LMFA01050561	9S-hydroxy-7E-hexadecenoic acid	9S-hydroxy-7E-hexadecenoic acid	-	Fatty Acyls [FA]	Fatty Acids and Conjugates [FA01]	Hydroxy fatty acids [FA0105]	--	--	--	--	--	--	--
pos_566	Cer(d18:0/h24:0)	1.74407e-07	1.14553e-07	1.49843e-08	1.0204e-07	1.82309e-07	3.34459e-07	9.70329e-08	3.39837e-07	3.44748e-07	-1.74897	0.18413	1.17731	unchanged	0.289858	0.637832	0.455355	unchanged	-1.45912	0.280664	1.07886	unchanged	--	--	LMSP02020017	Cer(d18:0/h24:0)	N-(24-hydroxytetracosanoyl)-sphinganine	N-(24-hydroxytetracosanyl)-dihydrosphingosine; ceramide-2' (sphinganine:N-C24:0OH); ceramide-2' (sphinganine:NC24:omegaOH); Cer[OdS]	Sphingolipids [SP]	Ceramides [SP02]	N-acylsphinganines (dihydroceramides) [SP0202]	--	--	--	--	--	--	--
pos_567	1,9Z,16-heptadecatrien-4,6-diyn-3,8-diol	5.03904e-07	8.11346e-07	1.21553e-06	1.04939e-06	7.07725e-07	5.79579e-07	1.66415e-06	8.96495e-07	1.07833e-06	-0.56492	0.300113	0.961775	unchanged	0.634021	0.19912	1.38626	unchanged	0.0691014	0.809639	0.258905	unchanged	--	--	LMFA05000029	1,9Z,16-heptadecatrien-4,6-diyn-3,8-diol	1,9Z,16-heptadecatrien-4,6-diyn-3,8-diol	heptadeca-1,9Z,16-trien-4,6-diyn-3,8-diol	Fatty Acyls [FA]	Fatty alcohols [FA05]	-	--	--	--	--	--	--	--
pos_568	iso-LM1(d18:1/26:0)	3.18026e-05	2.87542e-05	4.05458e-05	3.71755e-05	3.51412e-05	1.3102e-05	3.01602e-05	3.86252e-05	3.09114e-05	0.0140483	0.921534	0.129026	unchanged	0.357676	0.608714	0.74233	unchanged	0.371724	0.58393	0.592823	unchanged	--	--	LMSP0504AB06	iso-LM1(d18:1/26:0)	Galbeta1-3GlcNAcbeta1-3Galbeta1-4Glcbeta-Cer(d18:1/26:0)	-	Sphingolipids [SP]	Neutral glycosphingolipids [SP05]	Galbeta1-3GlcNAcbeta1-3Galbeta1-4Glc- (Lacto series) [SP0504]	--	--	--	--	--	--	--
pos_569	TG(18:3(9Z,12Z,15Z)/18:3(9Z,12Z,15Z)/20:0)[iso3]	0.000654256	0.000954644	0.000946094	0.000623227	0.000683793	0.000686185	0.000581138	0.00164033	0.000856468	-0.155463	0.644656	0.448212	unchanged	0.493758	0.372517	1.16341	unchanged	0.338295	0.194258	1.37865	unchanged	--	--	LMGL03010653	TG(18:3(9Z,12Z,15Z)/18:3(9Z,12Z,15Z)/20:0)[iso3]	1,2-di-(9Z,12Z,15Z-octadecatrienoyl)-3-eicosanoyl-sn-glycerol	TG(18:3/18:3/20:0)[iso3]; TG(56:6); TG(18:3_18:3_20:0)	Glycerolipids [GL]	Triradylglycerols [GL03]	Triacylglycerols [GL0301]	--	--	--	--	--	--	--
pos_570	24-Nor-5beta-chol-22-ene-3alpha,6alpha-diol	5.72691e-06	4.8282e-06	4.30703e-06	7.62224e-06	5.68498e-06	8.09353e-06	5.4296e-06	6.64512e-06	8.25454e-06	-0.440798	0.142227	1.29169	unchanged	-0.0786034	0.762082	0.471809	unchanged	-0.519401	0.0780012	1.6003	unchanged	--	--	LMST04060013	-	24-Nor-5beta-chol-22-ene-3alpha,6alpha-diol	-	Sterol Lipids [ST]	Bile acids and derivatives [ST04]	C23 bile acids, alcohols, and derivatives [ST0406]	--	--	--	--	--	--	--
pos_571	N6-myristoyl lysine	9.93769e-06	8.99839e-06	1.00792e-05	8.42017e-06	1.74436e-05	2.56584e-06	4.53315e-06	3.33785e-06	2.47066e-06	1.53052	0.00228802	1.80235	up	-1.11119	0.297322	1.1672	unchanged	0.419327	0.968168	0.057718	unchanged	--	--	LMFA08020269	N6-myristoyl lysine	N6-tetradecanoyl lysine	N6-tetradecanoyl-L-lysine; N6-(1-Oxotetradecyl)-L-lysine	Fatty Acyls [FA]	Fatty amides [FA08]	N-acyl amines [FA0802]	--	--	--	--	--	--	--
pos_572	11-hydroxy palmitic acid	0.000158555	0.000177049	0.000237713	0.00024451	0.000222494	0.000155954	0.000215829	0.000200956	0.000187243	-0.0944433	0.71809	0.364519	unchanged	-0.0210313	0.838879	0.117824	unchanged	-0.115475	0.668042	0.450765	unchanged	--	--	LMFA01050049	11-hydroxy palmitic acid	11-hydroxy-hexadecanoic acid	Builic acid; Jalapinoic acid	Fatty Acyls [FA]	Fatty Acids and Conjugates [FA01]	Hydroxy fatty acids [FA0105]	--	--	--	--	--	--	--
pos_573	Isoglobotriglycosylceramide(d18:1/26:0)	0.000251538	9.54477e-05	0.000125221	6.33888e-05	7.08067e-05	0.000274818	8.90371e-05	5.34059e-05	8.71546e-05	0.952945	0.229064	1.18459	unchanged	-0.524512	0.480053	0.965948	unchanged	0.428434	0.816218	0.243658	unchanged	--	--	LMSP0506AQ06	Isoglobotriglycosylceramide(d18:1/26:0)	Galalpha1-3Galbeta1-4Glcbeta-Cer(d18:1/26:0)	-	Sphingolipids [SP]	Neutral glycosphingolipids [SP05]	Galalpha1-3Galbeta1-4Glc- (Isoglobo series) [SP0506]	--	--	--	--	--	--	--
pos_574	12Z,15Z,18Z-Tetracosatrienoic acid	3.58516e-06	3.43612e-06	8.141e-07	2.89187e-06	2.60155e-06	4.41855e-06	5.82979e-06	7.79985e-06	4.1699e-06	-1.4136	0.0756062	1.41373	unchanged	0.837319	0.11244	1.68313	unchanged	-0.576283	0.556322	0.630554	unchanged	--	--	LMFA01031049	12Z,15Z,18Z-Tetracosatrienoic acid	12Z,15Z,18Z-Tetracosatrienoic acid	12,15,18-Tetracosatrienoic acid, (12Z,15Z,18Z)-; 12,15,18-Tetracosatrienoic acid, (Z,Z,Z)-	Fatty Acyls [FA]	Fatty Acids and Conjugates [FA01]	Unsaturated fatty acids [FA0103]	--	--	--	--	--	--	--
pos_575	4alpha-methylzymosterol	5.93099e-06	5.90939e-06	6.74824e-06	3.91215e-06	3.40961e-06	1.78456e-05	1.46e-05	1.21324e-05	6.42218e-06	-0.755321	0.181368	1.30411	unchanged	0.752232	0.651032	0.501089	unchanged	-0.00308927	0.68872	0.453778	unchanged	C05103	Metabolic pathways(ko01100);;Steroid biosynthesis(ko00100);;Biosynthesis of secondary metabolites(ko01110)	LMST01010202	4alpha-methylzymosterol	4alpha-methyl-5alpha-cholesta-8,24-dien-3beta-ol	(3beta,4alpha,5alpha)-4-methylcholesta-8,24-dien-3-ol; 4alpha-Methylzymosterol	Sterol Lipids [ST]	Sterols [ST01]	Cholesterol and derivatives [ST0101]	HMDB0001217	Organic compounds	Lipids and lipid-like molecules	Steroids and steroid derivatives	Cholestane steroids	5280360	7448-03-05
pos_576	PHDdiA-PS	5.79729e-07	6.59964e-07	7.26835e-07	4.94895e-07	4.14006e-07	2.42287e-06	1.08168e-05	5.66296e-07	7.09331e-07	-1.32192	0.424693	0.841798	unchanged	1.04324	0.481718	0.850761	unchanged	-0.278674	0.560122	0.657455	unchanged	--	--	LMGP20040003	PHDdiA-PS	1-hexadecanoyl-2-(9-hydroxy-11-carboxy-10E-undecenoyl)-sn-glycero-3-phosphoserine	1-palmitoyl-2-(9-hydroxy-11-carboxy-10E-undecenoyl)-sn-glycero-3-phosphoserine	Glycerophospholipids [GP]	Oxidized glycerophospholipids [GP20]	Oxidized glycerophosphoserines [GP2004]	--	--	--	--	--	--	--
pos_577	Acacetin 7-rhamnosyl-(1->4'')[glucosyl-(1->6'')(6'''-acetylsophoroside)]	2.51181e-06	1.61381e-06	9.22398e-06	1.11523e-06	5.85077e-06	4.70468e-06	5.73739e-06	1.57296e-06	6.64098e-06	-0.226893	0.948046	0.0642955	unchanged	0.321737	0.737497	0.248285	unchanged	0.0948438	0.853053	0.215428	unchanged	--	--	LMPK12110456	Acacetin 7-rhamnosyl-(1->4'')[glucosyl-(1->6'')(6'''-acetylsophoroside)]	-	-	Polyketides [PK]	Flavonoids [PK12]	Flavones and Flavonols [PK1211]	--	--	--	--	--	--	--
pos_578	4alpha-formyl-4beta-methyl-5alpha-cholesta-8,24-dien-3beta-ol	1.44332e-06	1.09094e-06	8.56287e-07	1.56928e-06	1.7866e-06	2.45613e-06	2.34029e-06	2.3763e-06	1.71727e-06	-0.941463	0.0225441	1.61938	down	0.157271	0.57866	0.652932	unchanged	-0.784192	0.0742791	1.58281	unchanged	--	--	LMST01010229	-	4alpha-formyl-4beta-methyl-5alpha-cholesta-8,24-dien-3beta-ol	-	Sterol Lipids [ST]	Sterols [ST01]	Cholesterol and derivatives [ST0101]	HMDB0062387	Organic compounds	Lipids and lipid-like molecules	Prenol lipids	Triterpenoids	22298937	_
pos_579	TMC-1C	8.15873e-06	2.10971e-06	1.74805e-06	4.81489e-06	3.52495e-06	6.8816e-06	9.27324e-06	1.02657e-05	9.43536e-06	-1.63326	0.109846	1.46683	unchanged	0.981022	0.0330835	1.96875	up	-0.652237	0.675233	0.468772	unchanged	--	--	LMFA08020205	TMC-1C	(2E,4E)-N-[(3S,4R)-3,4-dihydroxy-3-[(1E,3E,5E)-7-[(2-hydroxy-5-oxocyclopent-1-en-1-yl)amino]-7-oxohepta-1,3,5-trienyl]-6-oxocyclohex-1-en-1-yl]-4,6-dimethyldeca-2,4-dienamide	-	Fatty Acyls [FA]	Fatty amides [FA08]	N-acyl amines [FA0802]	--	--	--	--	--	--	--
pos_580	Linusic acid	3.12637e-07	3.60111e-07	4.77746e-07	5.60625e-07	4.637e-07	3.91697e-07	5.73304e-07	4.46317e-07	3.05555e-07	-0.179875	0.565318	0.565142	unchanged	-0.127056	0.760184	0.215505	unchanged	-0.306931	0.270687	1.08358	unchanged	--	--	LMFA01050535	Linusic acid	9,10,12,13,15,16-hexahydroxyoctadecanoic acid	-	Fatty Acyls [FA]	Fatty Acids and Conjugates [FA01]	Hydroxy fatty acids [FA0105]	--	--	--	--	--	--	--
pos_581	Bendigole B	2.86228e-06	1.93416e-06	2.83461e-06	1.63545e-06	1.81834e-06	4.06211e-07	2.03204e-06	3.08879e-06	1.48007e-06	0.252126	0.579339	0.57297	unchanged	0.98101	0.231368	1.40871	unchanged	1.23314	0.0881174	1.52693	unchanged	--	--	LMST04060031	Bendigole B	24-nor-12alpha-hydroxy-cholest-1,4-dien-3,22-dione	-	Sterol Lipids [ST]	Bile acids and derivatives [ST04]	C23 bile acids, alcohols, and derivatives [ST0406]	--	--	--	--	--	--	--
pos_582	PI(15:1(9Z)/22:4(7Z,10Z,13Z,16Z))	0.00399302	0.00588888	0.000582843	0.000684779	2.22651e-06	0.00361485	0.00819289	0.00493877	0.00649064	-1.42008	0.182975	1.21331	unchanged	5.18008	0.0256447	1.83788	up	3.76	0.347963	0.949093	unchanged	--	--	LMGP06010158	PI(15:1(9Z)/22:4(7Z,10Z,13Z,16Z))	1-(9Z-pentadecenoyl)-2-(7Z,10Z,13Z,16Z-docosatetraenoyl)-glycero-3-phospho-(1'-myo-inositol)	PI(37:5); PI(15:1_22:4)	Glycerophospholipids [GP]	Glycerophosphoinositols [GP06]	Diacylglycerophosphoinositols [GP0601]	--	--	--	--	--	--	--
pos_583	Davallioside A	3.00478e-06	2.82456e-06	3.28844e-06	3.57286e-06	2.55578e-06	2.12285e-06	3.55947e-06	2.93097e-06	2.43188e-06	0.0458592	0.866715	0.166904	unchanged	0.129422	0.701262	0.564797	unchanged	0.175282	0.577548	0.601612	unchanged	--	--	LMPK12020044	Davallioside A	-	-	Polyketides [PK]	Flavonoids [PK12]	Flavans, Flavanols and Leucoanthocyanidins [PK1202]	--	--	--	--	--	--	--
pos_584	7-dodecynoic acid	2.02809e-06	1.45454e-06	1.88894e-06	1.34457e-06	1.30355e-06	1.25576e-06	1.01428e-06	5.31216e-07	7.36335e-07	1.27066	0.0108164	1.69697	up	-0.823962	0.0566714	1.9426	unchanged	0.446703	0.102262	1.63152	unchanged	--	--	LMFA01030470	7-dodecynoic acid	7-dodecynoic acid	7-Dodecynoic acid	Fatty Acyls [FA]	Fatty Acids and Conjugates [FA01]	Unsaturated fatty acids [FA0103]	--	--	--	--	--	--	--
pos_585	4E,6E,11Z-Hexadecatrienyl acetate	6.91513e-06	9.43935e-06	6.25305e-06	7.8617e-06	9.01779e-06	1.22047e-05	6.46125e-06	5.98467e-06	8.31982e-06	0.114456	0.63926	0.426126	unchanged	-0.475782	0.15485	1.61346	unchanged	-0.361326	0.259051	1.10953	unchanged	--	--	LMFA07010354	4E,6E,11Z-Hexadecatrienyl acetate	4E,6E,11Z-Hexadecatrienyl acetate	-	Fatty Acyls [FA]	Fatty esters [FA07]	Wax monoesters [FA0701]	--	--	--	--	--	--	--
pos_586	Squamotin B	6.54579e-06	1.13356e-05	1.5297e-05	1.52759e-05	1.88755e-05	6.41047e-07	1.45621e-05	2.13707e-05	4.91933e-06	-0.143879	0.667743	0.415077	unchanged	1.01668	0.797092	0.481064	unchanged	0.872803	0.935906	0.0800247	unchanged	--	--	LMPK03000016	Squamotin B	-	-	Polyketides [PK]	Annonaceae acetogenins [PK03]	-	--	--	--	--	--	--	--
pos_587	2,4,6,8-decatetraenal	3.00464e-07	2.50402e-07	2.9114e-07	3.89259e-07	4.92441e-07	1.21607e-06	2.46012e-07	2.84296e-07	5.16369e-07	-0.240459	0.505609	0.675674	unchanged	-0.896768	0.309265	1.29648	unchanged	-1.13723	0.248568	1.25768	unchanged	--	--	LMFA06000061	2,4,6,8-decatetraenal	2,4,6,8-decatetraenal	-	Fatty Acyls [FA]	Fatty aldehydes [FA06]	-	--	--	--	--	--	--	--
pos_588	25-hydroxyvitamin D2 25-(beta-glucuronide) / 25 hydroxyergocalciferol 25-(beta-glucuronide)	3.14496e-07	2.10098e-07	9.81911e-08	0	0	0	0	4.93644e-07	2.43707e-07	9.02368	0.823327	0.19777	unchanged	19.8375	0.22672	1.47194	unchanged	28.8612	0.0798225	1.71738	unchanged	--	--	LMST05010021	25-hydroxyvitamin D2 25-(beta-glucuronide) / 25 hydroxyergocalciferol 25-(beta-glucuronide)	(5Z,7E,22E)-(3S)-9,10-seco-5,7,10(19),22-ergostatetraene-3,25-diol 25-D-glucuronide	-	Sterol Lipids [ST]	Steroid conjugates [ST05]	Glucuronides [ST0501]	--	--	--	--	--	--	--
pos_589	N-(2-hydroxy-13-methyl-tetradecanoyl)-4-hydroxycapnine	0.000326564	0.000293586	0.000364471	0.000286487	0.000301996	0.000199031	0.000342417	0.000291819	0.000264814	0.133714	0.404653	0.784386	unchanged	0.206605	0.403112	1.0473	unchanged	0.340318	0.171672	1.31688	unchanged	--	--	LMSP01080070	N-(2-hydroxy-13-methyl-tetradecanoyl)-4-hydroxycapnine	2-[N-(2-hydroxy-13-methyl-tetradecanoyl)-3R,4-dihydroxy-15-methylhexadecane]-1-sulfonic acid	RIF-1; rosette inducing factor 1	Sphingolipids [SP]	Sphingoid bases [SP01]	Sphingoid base analogs [SP0108]	--	--	--	--	--	--	--
pos_590	PS(22:1(11Z)/22:2(13Z,16Z))	1.52611e-05	1.67957e-05	1.95874e-05	0.000115151	7.59363e-05	2.08152e-05	1.83144e-05	1.9935e-05	2.05963e-05	-0.194264	0.191504	1.17615	unchanged	-1.53241	0.203171	1.41507	unchanged	-1.72667	0.189896	1.40934	unchanged	--	--	LMGP03010753	PS(22:1(11Z)/22:2(13Z,16Z))	1-(11Z-docosenoyl)-2-(13Z,16Z-docosadienoyl)-glycero-3-phosphoserine	PS(44:3); PS(22:1_22:2)	Glycerophospholipids [GP]	Glycerophosphoserines [GP03]	Diacylglycerophosphoserines [GP0301]	--	--	--	--	--	--	--
pos_591	N,N-dimethyl-Safingol	0	0	0	7.59921e-07	4.82284e-07	0	0	0	0	0		0	unchanged	-20.3732	0.203163	1.41308	unchanged	-20.3732	0.203163	1.37653	unchanged	--	--	LMSP01080056	N,N-dimethyl-Safingol	2S-dimethylaminooctadecane-1,3R-diol	-	Sphingolipids [SP]	Sphingoid bases [SP01]	Sphingoid base analogs [SP0108]	--	--	--	--	--	--	--
pos_592	21:2(5Z,14Z)	1.90299e-06	1.29546e-06	1.75123e-06	1.49585e-06	1.48007e-06	1.12734e-06	1.92872e-06	1.53404e-06	1.51038e-06	-0.0165956	0.974354	0.0181404	unchanged	0.280111	0.186051	1.43315	unchanged	0.263516	0.276311	1.0849	unchanged	--	--	LMFA01030862	21:2(5Z,14Z)	5Z,14Z-heneicosadienoic acid	C21:2n-7,16	Fatty Acyls [FA]	Fatty Acids and Conjugates [FA01]	Unsaturated fatty acids [FA0103]	--	--	--	--	--	--	--
pos_593	8,11,14-nonadecatriynoic acid	0	1.06262e-07	2.752e-07	4.57237e-08	8.16802e-08	5.49953e-08	1.23397e-07	2.10197e-07	0	0.0576914	0.882285	0.154625	unchanged	-8.1011	0.496864	0.980155	unchanged	-8.04341	0.495448	0.774705	unchanged	--	--	LMFA01030502	8,11,14-nonadecatriynoic acid	8,11,14-nonadecatriynoic acid	8,11,14-Nonadecatriynoic acid	Fatty Acyls [FA]	Fatty Acids and Conjugates [FA01]	Unsaturated fatty acids [FA0103]	--	--	--	--	--	--	--
pos_594	tetradecyl propionate	4.60327e-05	4.61753e-05	4.87075e-05	6.6719e-05	5.22801e-05	3.74883e-05	5.82475e-05	4.8495e-05	5.00096e-05	-0.149438	0.218226	1.20017	unchanged	0.0371463	0.992876	0.100207	unchanged	-0.112292	0.601771	0.597085	unchanged	--	--	LMFA07010415	tetradecyl propionate	tetradecyl propionate	WE(14:0/3:0)	Fatty Acyls [FA]	Fatty esters [FA07]	Wax monoesters [FA0701]	--	--	--	--	--	--	--
pos_595	Galalpha1-3(GlcNAcbeta1-6)Galbeta1-4Glcbeta-Cer(d18:1/16:0)	0.000186358	0.000215599	0.00024204	0.000204801	0.000213562	0.000294936	0.000246101	0.000321533	0.000238582	-0.31901	0.170964	1.19881	unchanged	0.183142	0.472363	0.823355	unchanged	-0.135868	0.530982	0.659914	unchanged	--	--	LMSP0506AP01	-	Galalpha1-3(GlcNAcbeta1-6)Galbeta1-4Glcbeta-Cer(d18:1/16:0)	-	Sphingolipids [SP]	Neutral glycosphingolipids [SP05]	Galalpha1-3Galbeta1-4Glc- (Isoglobo series) [SP0506]	--	--	--	--	--	--	--
pos_596	Isobutyl angelate	1.69711e-06	1.44623e-06	1.51895e-06	1.61394e-06	1.67589e-06	1.72895e-06	1.59134e-06	1.82369e-06	1.94501e-06	-0.199473	0.150043	1.22113	unchanged	0.0904878	0.38985	0.915007	unchanged	-0.108985	0.24867	1.18764	unchanged	--	--	LMFA07010916	Isobutyl angelate	2-methylpropyl (2Z)-2-methylbut-2-enoate	-	Fatty Acyls [FA]	Fatty esters [FA07]	Wax monoesters [FA0701]	--	--	--	--	--	--	--
pos_597	2-deoxy-20-hydroxy-5alpha-ecdysone 3-acetate	3.04449e-07	1.92177e-08	4.00718e-07	3.25413e-07	4.79511e-07	7.74055e-08	3.8579e-07	2.91791e-07	0	8.56615	0.928408	0.107574	unchanged	-9.3545	0.700275	0.282584	unchanged	-0.788349	0.764033	0.314558	unchanged	--	--	LMST01010191	2-deoxy-20-hydroxy-5alpha-ecdysone 3-acetate	(22R)-14,20,22,25-tetrahydroxy-6-oxo-5alpha-cholest-7-en-3beta-yl acetate	-	Sterol Lipids [ST]	Sterols [ST01]	Cholesterol and derivatives [ST0101]	--	--	--	--	--	--	--
pos_598	2,5-decadienoic acid	3.42883e-07	4.30129e-07	3.94877e-07	4.39126e-07	3.94891e-07	2.9739e-07	3.585e-07	4.27672e-07	2.56045e-07	0.18967	0.508732	0.646885	unchanged	-0.131188	0.672285	0.293457	unchanged	0.0584817	0.818463	0.247829	unchanged	--	--	LMFA01030201	2,5-decadienoic acid	2,5-decadienoic acid	C10:2n-5,8	Fatty Acyls [FA]	Fatty Acids and Conjugates [FA01]	Unsaturated fatty acids [FA0103]	--	--	--	--	--	--	--
pos_599	6-keto-n-caprylic acid	4.1712e-07	5.42864e-07	4.22608e-07	5.08995e-07	4.83596e-07	4.66366e-08	0	2.71998e-07	3.06977e-07	10.4935	0.093984	1.4538	unchanged	-9.47372	0.446531	0.801615	unchanged	1.01979	0.529722	0.69469	unchanged	--	--	LMFA01060020	6-keto-n-caprylic acid	6-oxo-octanoic acid	-	Fatty Acyls [FA]	Fatty Acids and Conjugates [FA01]	Oxo fatty acids [FA0106]	--	--	--	--	--	--	--
pos_600	Cer(d18:1/12:0)	0.000100966	0.000104278	0.00011363	0.000130212	0.000115273	9.57366e-05	0.000123965	0.000120575	0.000111386	-0.158928	0.0817148	1.39528	unchanged	0.0707914	0.682045	0.624177	unchanged	-0.0881368	0.543291	0.666971	unchanged	C00195	Metabolic pathways(ko01100);;Sphingolipid metabolism(ko00600)	LMSP02010002	Cer(d18:1/12:0)	N-(dodecanoyl)-sphing-4-enine	N-(dodecanoyl)-ceramide; N-(dodecanoyl)-ceramide; Cer[NS]	Sphingolipids [SP]	Ceramides [SP02]	N-acylsphingosines (ceramides) [SP0201]	HMDB0004947	Organic compounds	Lipids and lipid-like molecules	Sphingolipids	Ceramides	5283562	74713-60-3
pos_601	PsiAalpha	3.47106e-07	5.29277e-07	7.30122e-07	5.61321e-07	5.2347e-07	4.82997e-08	5.8953e-07	2.6012e-07	3.69579e-07	0.414305	0.43031	0.72306	unchanged	0.665868	0.889625	0.234972	unchanged	1.08017	0.477495	0.746507	unchanged	--	--	LMFA07040139	PsiAalpha	8R-hydroxy-9Z,12Z-octadecadien-5S-olide	-	Fatty Acyls [FA]	Fatty esters [FA07]	Lactones [FA0704]	--	--	--	--	--	--	--
pos_602	7alpha,11alpha-Dihydroxy-4(13),8-coloratadien-12,11-olide	4.27981e-06	3.19196e-06	3.1675e-06	5.25725e-06	5.13747e-06	5.97885e-06	7.68073e-06	5.5182e-06	4.36854e-06	-0.699085	0.127752	1.37689	unchanged	0.0657863	0.726215	0.47452	unchanged	-0.633299	0.0163655	1.82282	down	--	--	LMPR0103380001	7alpha,11alpha-Dihydroxy-4(13),8-coloratadien-12,11-olide	-	-	Prenol Lipids [PR]	Isoprenoids [PR01]	C15 isoprenoids (sesquiterpenes) [PR0103]	--	--	--	--	--	--	--
pos_603	PI(18:4(6Z,9Z,12Z,15Z)/0:0)	5.96781e-05	5.66137e-05	7.5308e-05	9.47357e-05	8.63568e-05	5.69256e-05	8.59168e-05	8.03909e-05	6.80982e-05	-0.295478	0.14296	1.236	unchanged	0.00476548	0.93037	0.0444558	unchanged	-0.290713	0.315798	1.03854	unchanged	--	--	LMGP06050017	PI(18:4(6Z,9Z,12Z,15Z)/0:0)	1-(6Z,9Z,12Z,15Z-octadecatetraenoyl)-glycero-3-phospho-(1'-myo-inositol)	LPI(18:4)	Glycerophospholipids [GP]	Glycerophosphoinositols [GP06]	Monoacylglycerophosphoinositols [GP0605]	--	--	--	--	--	--	--
pos_604	Ethyl hydrogen fumarate	7.73005e-07	6.32653e-07	6.31775e-07	6.67345e-07	8.49172e-07	1.41645e-07	1.33232e-06	1.30754e-06	5.85343e-07	-0.574208	0.244945	1.14174	unchanged	1.22238	0.183719	1.50875	unchanged	0.648177	0.614845	0.564412	unchanged	--	--	LMFA07010876	Ethyl hydrogen fumarate	(2Z)-4-ethoxy-4-oxobut-2-enoic acid	-	Fatty Acyls [FA]	Fatty esters [FA07]	Wax monoesters [FA0701]	--	--	--	--	--	--	--
pos_605	PE-Cer(d14:1(4E)/16:0)	3.05356e-06	4.47759e-06	3.71043e-06	3.75471e-06	4.81697e-06	2.84928e-06	4.21809e-06	5.33839e-06	4.14422e-06	-0.293098	0.220342	1.08824	unchanged	0.285557	0.338713	1.18005	unchanged	-0.00754127	0.936584	0.0709718	unchanged	--	--	LMSP03020002	PE-Cer(d14:1(4E)/16:0)	N-(hexadecanoyl)-tetradecasphing-4-enine-1-phosphoethanolamine	PE-Cer(d14:1/16:0)	Sphingolipids [SP]	Phosphosphingolipids [SP03]	Ceramide phosphoethanolamines [SP0302]	--	--	--	--	--	--	--
pos_606	methyl 9,12-dihydroxy-13-oxo-10-octadecenoate	7.76363e-08	2.02426e-07	1.71282e-07	0	0	3.4321e-07	0	5.42035e-08	5.46571e-08	10.3818	0.0743975	1.48216	unchanged	8.14258	0.56665	0.795362	unchanged	18.5244	0.788407	0.300701	unchanged	--	--	LMFA01050149	methyl 9,12-dihydroxy-13-oxo-10-octadecenoate	methyl 9,12-dihydroxy-13-oxo-10-octadecenoate	-	Fatty Acyls [FA]	Fatty Acids and Conjugates [FA01]	Hydroxy fatty acids [FA0105]	--	--	--	--	--	--	--
pos_607	KDNalpha2-3Galbeta1-4Glcbeta-Cer(d18:1/20:0)	0.000709182	0.000818417	0.000931694	0.00103977	0.00076527	0.00239614	0.000950319	0.00107141	0.00151328	-0.503536	0.160418	1.29155	unchanged	-0.102451	0.710319	0.581234	unchanged	-0.605986	0.368405	0.99919	unchanged	--	--	LMSP0601DH03	-	KDNalpha2-3Galbeta1-4Glcbeta-Cer(d18:1/20:0)	-	Sphingolipids [SP]	Acidic glycosphingolipids [SP06]	Gangliosides [SP0601]	--	--	--	--	--	--	--
pos_608	Fulvyne G	0.000259882	0.000253625	0.000258607	0.000317577	0.000299056	0.000207467	0.000357064	0.000339847	0.000242672	-0.262921	0.25728	1.13589	unchanged	0.193222	0.478303	0.959477	unchanged	-0.0696994	0.661484	0.498494	unchanged	--	--	LMFA01031226	Fulvyne G	27-oxo-4,5,19,37,34,38,42,45-octahydroxy-heptatetraconta-20E,43E-dien-2,32,35,46-tetraynoic acid	-	Fatty Acyls [FA]	Fatty Acids and Conjugates [FA01]	Unsaturated fatty acids [FA0103]	--	--	--	--	--	--	--
pos_609	DG(18:4(6Z,9Z,12Z,15Z)/16:1(9Z)/0:0)[iso2]	0.000469848	0.000612648	0.000526764	0.000564753	0.000506774	0.000681036	0.000445341	0.000430686	0.000652708	0.0921404	0.765925	0.274752	unchanged	-0.212903	0.44948	1.0209	unchanged	-0.120762	0.510513	0.68492	unchanged	--	--	LMGL02010499	DG(18:4(6Z,9Z,12Z,15Z)/16:1(9Z)/0:0)[iso2]	1-(6Z,9Z,12Z,15Z-octadecatetraenoyl)-2-(9Z-hexadecenoyl)-sn-glycerol	DG(34:5); DG(16:1_18:4)	Glycerolipids [GL]	Diradylglycerols [GL02]	Diacylglycerols [GL0201]	--	--	--	--	--	--	--
pos_610	Crocetin	7.3532e-08	0	1.15803e-08	2.23496e-07	1.03127e-07	5.7614e-07	0	0	6.81437e-07	7.21317	0.474146	0.737547	unchanged	-18.9621	0.799084	0.481547	unchanged	-11.7489	0.192146	1.38835	unchanged	C08588	Biosynthesis of secondary metabolites(ko01110);;Metabolic pathways(ko01100)	LMPR0104010020	Crocetin	8,8'-Diapocarotene-8,8'-dioic acid	-	Prenol Lipids [PR]	Isoprenoids [PR01]	C20 isoprenoids (diterpenes) [PR0104]	--	--	--	--	--	--	--
pos_611	Drimianin D	0.000212	0.000209084	0.000249858	0.000250363	0.000247489	0.000179865	0.000250015	0.000225605	0.000194722	0.00401028	0.99276	0.0111699	unchanged	-0.00702489	0.934843	0.0542297	unchanged	-0.0030146	0.937215	0.0829274	unchanged	--	--	LMST01130059	Drimianin D	3-O-beta-D-glucopyranosyl-3beta,14beta-dihydroxy-11-oxobufa-4,20,22-trienolide	-	Sterol Lipids [ST]	Sterols [ST01]	Bufanolides and derivatives [ST0113]	--	--	--	--	--	--	--
pos_612	24-ethyl-23,26-dimethylcholest-5,24E(28)-dien-3beta-ol	2.2468e-05	2.03662e-05	2.55865e-05	1.96311e-05	1.85033e-05	2.24721e-05	3.03382e-05	3.90458e-05	2.52768e-05	-0.451563	0.150265	1.29663	unchanged	0.625022	0.0958587	1.83073	unchanged	0.17346	0.250772	1.12636	unchanged	--	--	LMST01040173	-	24-ethyl-23,26-dimethylcholest-5,24E(28)-dien-3beta-ol	23,26-dimethyl-24E-ethylidene-cholest-5-en-3beta-ol	Sterol Lipids [ST]	Sterols [ST01]	Stigmasterols and C24-ethyl derivatives [ST0104]	--	--	--	--	--	--	--
pos_613	Malvidin 3-p-coumarylrutinoside	1.52663e-08	0	2.26799e-06	7.78395e-08	2.68146e-07	0	2.14181e-07	0	1.46904e-07	0.0460187	0.484941	0.729284	unchanged	0.197371	0.963015	0.045045	unchanged	0.243389	0.482128	0.795697	unchanged	--	--	LMPK12010385	-	Malvidin 3-p-coumarylrutinoside	-	Polyketides [PK]	Flavonoids [PK12]	Anthocyanidins [PK1201]	--	--	--	--	--	--	--
pos_614	12,13-Dimethyl-5,14-dioxabicyclo[9.2.1]-tetradeca-1(13),11-dien-4-one	7.87854e-08	1.40972e-08	1.25821e-07	2.21161e-07	3.63519e-07	2.32156e-07	4.45618e-07	2.58153e-07	6.69747e-09	-0.820982	0.325438	0.978568	unchanged	-1.53281	0.813047	0.162849	unchanged	-2.35379	0.028103	1.745	down	--	--	LMFA07040039	12,13-Dimethyl-5,14-dioxabicyclo[9.2.1]-tetradeca-1(13),11-dien-4-one	12,13-Dimethyl-5,14-dioxabicyclo[9.2.1]-tetradeca-1(13),11-dien-4-one	-	Fatty Acyls [FA]	Fatty esters [FA07]	Lactones [FA0704]	--	--	--	--	--	--	--
pos_615	3-hydroxy-estra-1,3,5(10),7tetraen-17-one	7.42238e-08	8.71789e-08	0	5.69093e-08	5.1131e-08	6.11091e-08	0	4.73272e-08	3.10498e-08	0.712868	0.431559	0.759769	unchanged	-9.41232	0.156217	1.57734	unchanged	-8.69945	0.933127	0.10156	unchanged	--	--	LMST02010026	-	3-hydroxy-estra-1,3,5(10),7tetraen-17-one	-	Sterol Lipids [ST]	Steroids [ST02]	C18 steroids (estrogens) and derivatives [ST0201]	--	--	--	--	--	--	--
pos_616	KDNalpha2-3Galbeta1-4Glcbeta-Cer(d18:1/18:0)	0.000862877	0.00139558	0.00136058	0.00239789	0.00119022	0.00563543	0.00102112	0.00164758	0.00469495	-0.756431	0.386101	0.883445	unchanged	-0.341969	0.74088	0.546184	unchanged	-1.0984	0.293725	1.15428	unchanged	--	--	LMSP0601DH02	-	KDNalpha2-3Galbeta1-4Glcbeta-Cer(d18:1/18:0)	-	Sphingolipids [SP]	Acidic glycosphingolipids [SP06]	Gangliosides [SP0601]	--	--	--	--	--	--	--
pos_617	Phaseolic acid	1.24752e-06	8.13369e-07	1.12434e-06	1.39697e-06	1.00418e-06	1.78473e-06	1.08898e-06	1.35757e-06	1.59418e-06	-0.348894	0.218269	1.06463	unchanged	-0.0290744	0.867103	0.318543	unchanged	-0.377968	0.284469	1.09727	unchanged	--	--	LMFA01060200	Phaseolic acid	2-oxo-5,8,12-trihydroxy-dodecanoic acid	-	Fatty Acyls [FA]	Fatty Acids and Conjugates [FA01]	Oxo fatty acids [FA0106]	--	--	--	--	--	--	--
pos_618	Cornudentanone	5.43661e-08	1.27516e-07	1.64543e-07	2.22585e-07	2.09207e-07	0	1.92331e-07	1.16505e-07	0	8.99595	0.857914	0.166287	unchanged	-0.351768	0.677862	0.325591	unchanged	8.64418	0.744361	0.352595	unchanged	--	--	LMFA07010822	Cornudentanone	1-[(5-methoxy-3,6-dioxo-cyclohexa-1,4-dien-1-yl)methyl]dodecyl acetate	AC1L9DBE; C10320	Fatty Acyls [FA]	Fatty esters [FA07]	Wax monoesters [FA0701]	--	--	--	--	--	--	--
pos_619	DG(13:0/13:0/0:0)	0.000457236	0.000876403	0.000657434	0.000889523	0.000839133	0.00089544	0.000694902	0.000987212	0.00129105	-0.583086	0.202693	1.13998	unchanged	0.135369	0.569295	0.587844	unchanged	-0.447717	0.221509	1.30801	unchanged	--	--	LMGL02010324	DG(13:0/13:0/0:0)	1,2-ditridecanoyl-sn-glycerol	-	Glycerolipids [GL]	Diradylglycerols [GL02]	Diacylglycerols [GL0201]	HMDB0093163	Organic compounds	Lipids and lipid-like molecules	Glycerolipids	Diradylglycerols	56936298	_
pos_620	1-(14-methyl-pentadecanyl)-2-(8-[3]-ladderane-octanyl)-sn-glycerol	8.26088e-05	4.6175e-05	7.10175e-05	3.59018e-05	3.46954e-05	1.58795e-05	5.85646e-05	4.29832e-05	3.62487e-05	0.523283	0.191007	1.18381	unchanged	0.735255	0.138348	1.56998	unchanged	1.25854	0.0509404	1.67064	unchanged	--	--	LMGL02030025	-	1-(14-methyl-pentadecanyl)-2-(8-[3]-ladderane-octanyl)-sn-glycerol	-	Glycerolipids [GL]	Diradylglycerols [GL02]	Dialkylglycerols [GL0203]	--	--	--	--	--	--	--
pos_621	(+)-Vulgraon B	6.39774e-06	6.09617e-06	6.53902e-06	6.2159e-06	7.16081e-06	5.03711e-06	7.61771e-06	7.98924e-06	5.69152e-06	-0.14723	0.400477	0.841508	unchanged	0.209183	0.365532	1.15432	unchanged	0.0619529	0.771363	0.334931	unchanged	--	--	LMPR0103490003	(+)-Vulgraon B	(+)-3-longipinen-5-one	-	Prenol Lipids [PR]	Isoprenoids [PR01]	C15 isoprenoids (sesquiterpenes) [PR0103]	--	--	--	--	--	--	--
pos_622	20S-hydroxycholesterol	3.0491e-06	2.21473e-06	1.83316e-06	3.26062e-06	2.30997e-06	2.55469e-06	4.35742e-06	3.92956e-06	1.46447e-06	-0.339458	0.437841	0.761724	unchanged	0.127352	0.615725	0.749038	unchanged	-0.212107	0.498179	0.723984	unchanged	C05500	Metabolic pathways(ko01100)	LMST01010201	20S-hydroxycholesterol	cholest-5-en-3beta,20S-diol	(20S)-20-Hydroxycholesterol; 20beta-Hydroxycholesterol	Sterol Lipids [ST]	Sterols [ST01]	Cholesterol and derivatives [ST0101]	--	--	--	--	--	--	--
pos_623	Isocaviunin 7-O-glucoside	5.96381e-08	0	8.476e-07	2.62898e-08	3.75926e-07	6.56344e-08	6.143e-08	0	1.54804e-07	0.803411	0.488977	0.719705	unchanged	-9.13666	0.539093	0.757427	unchanged	-8.33325	0.657581	0.497394	unchanged	--	--	LMPK12050437	Isocaviunin 7-O-glucoside	-	Isocaviudin	Polyketides [PK]	Flavonoids [PK12]	Isoflavonoids [PK1205]	--	--	--	--	--	--	--
pos_624	1-(2-methoxy-20Z-heptacosenyl)-sn-glycero-3-phosphoserine	0	1.4799e-07	0	3.63264e-09	7.07919e-08	9.70481e-07	2.50844e-07	3.53772e-07	1.1205e-07	-19.5574	0.0990057	1.37298	unchanged	1.77208	0.761954	0.429237	unchanged	-17.7853	0.439319	0.859128	unchanged	--	--	LMGP03060028	1-(2-methoxy-20Z-heptacosenyl)-sn-glycero-3-phosphoserine	1-(2-methoxy-20Z-heptacosenyl)-sn-glycero-3-phosphoserine	PS(2-OMe-27:1(20Z)/0:0)	Glycerophospholipids [GP]	Glycerophosphoserines [GP03]	Monoalkylglycerophosphoserines [GP0306]	--	--	--	--	--	--	--
pos_625	Wedelolactone	1.24304e-07	1.90055e-07	5.19706e-07	1.04164e-07	3.17385e-07	1.28182e-07	2.65406e-07	1.51602e-07	1.99586e-07	0.204162	0.618433	0.507694	unchanged	0.307408	0.786486	0.324939	unchanged	0.51157	0.544453	0.661429	unchanged	--	--	LMPK12090046	Wedelolactone	1,8,9-Trihydroxy-3-methoxycoumestan	5,11,12-Trihydroxy-7-methoxycoumestan	Polyketides [PK]	Flavonoids [PK12]	Coumestan flavonoids [PK1209]	--	--	--	--	--	--	--
pos_626	Parasiloxanthin/ 7,8-Dihydrozeaxanthin	3.42141e-07	5.33367e-07	4.90626e-07	5.77838e-07	5.02887e-07	2.50126e-07	4.68294e-07	2.76918e-07	3.66131e-07	0.305036	0.348862	0.831039	unchanged	-0.204773	0.563265	0.609928	unchanged	0.100263	0.924464	0.104619	unchanged	--	--	LMPR01070092	Parasiloxanthin/ 7,8-Dihydrozeaxanthin	-	-	Prenol Lipids [PR]	Isoprenoids [PR01]	C40 isoprenoids (tetraterpenes) [PR0107]	--	--	--	--	--	--	--
pos_627	10-Undecen-1-ol	4.54054e-07	3.63473e-07	5.22413e-07	5.31141e-07	5.40196e-07	3.40055e-07	5.3181e-07	4.52526e-07	3.74295e-07	-0.0210608	0.927924	0.0766551	unchanged	-0.0384204	0.837053	0.0966626	unchanged	-0.0594812	0.781944	0.295488	unchanged	--	--	LMFA05000587	10-Undecen-1-ol	undec-10-en-1-ol	-	Fatty Acyls [FA]	Fatty alcohols [FA05]	-	--	--	--	--	--	--	--
pos_628	(1E,6Z)-gamma-humulene	1.28532e-05	1.36285e-05	1.43761e-05	1.52469e-05	1.66086e-05	1.62246e-05	1.69406e-05	1.77631e-05	1.36454e-05	-0.235121	0.176584	1.25632	unchanged	-0.000281071	0.951129	0.222885	unchanged	-0.235402	0.0159947	1.79104	down	--	--	LMPR0103110003	(1E,6Z)-gamma-humulene	(1E,6Z)-1,8,8-trimethyl-5-methylidenecycloundeca-1,6-diene (1E,6Z)-humula-1(11),4(13),5-triene	(1E,6Z)-1,8,8-trimethyl-5-methylenecycloundeca-1,6-diene	Prenol Lipids [PR]	Isoprenoids [PR01]	C15 isoprenoids (sesquiterpenes) [PR0103]	--	--	--	--	--	--	--
pos_629	Mooreaside A	0.000222396	0.000391358	0.000255354	0.000375387	0.000599807	0.000212175	0.000437005	0.000371093	0.000300953	-0.378284	0.290006	0.995111	unchanged	0.0102789	0.843163	0.130853	unchanged	-0.368005	0.457967	0.779622	unchanged	--	--	LMSP05010127	Mooreaside A	N-(pentacosanoyl)-1-beta-glucosyl-heptadecasphing-5E-enine	GlcCer(d17:1(5E)/25:0)	Sphingolipids [SP]	Neutral glycosphingolipids [SP05]	Simple Glc series [SP0501]	--	--	--	--	--	--	--
pos_630	Tetranor-PGE1	1.10988e-07	5.68149e-07	1.73797e-07	4.54874e-07	1.55335e-06	6.12556e-07	2.27504e-06	3.80057e-07	4.25949e-07	-1.69022	0.356051	0.95109	unchanged	-0.0776327	0.8428	0.264527	unchanged	-1.76785	0.221682	1.23333	unchanged	--	--	LMFA03010211	Tetranor-PGE1	2,3,4,5-tetranor-9-oxo-11R,15S-dihydroxy-13E-prostenoic acid	Tetranor-PGE2	Fatty Acyls [FA]	Eicosanoids [FA03]	Prostaglandins [FA0301]	--	--	--	--	--	--	--
pos_631	1-(2-methoxy-5Z,9Z-hexacosadienyl)-sn-glycero-3-phosphoserine	9.42768e-05	0.000101905	0.000105106	0.000133006	0.000120123	0.000109899	0.000112908	0.000114574	0.000125229	-0.227317	0.0283359	1.59563	down	-0.0387331	0.68435	0.469489	unchanged	-0.26605	0.0726586	1.63418	unchanged	--	--	LMGP03060030	1-(2-methoxy-5Z,9Z-hexacosadienyl)-sn-glycero-3-phosphoserine	1-(2-methoxy-5Z,9Z-hexacosadienyl)-sn-glycero-3-phosphoserine	PS(2-OMe-26:2(5Z,9Z)/0:0)	Glycerophospholipids [GP]	Glycerophosphoserines [GP03]	Monoalkylglycerophosphoserines [GP0306]	--	--	--	--	--	--	--
pos_632	Formicolide A	6.50937e-07	3.26017e-07	6.2022e-07	9.68009e-07	7.81495e-07	2.0791e-07	9.51015e-07	3.67372e-07	1.03966e-07	0.619143	0.845045	0.195055	unchanged	-0.704798	0.626879	0.433895	unchanged	-0.0856554	0.667439	0.47396	unchanged	--	--	LMPK04000043	Formicolide A	-	-	Polyketides [PK]	Macrolides and lactone polyketides [PK04]	-	--	--	--	--	--	--	--
pos_633	FAHFA(15:0/21-O-21:0)	6.48492e-05	5.97369e-05	6.40506e-05	6.08215e-05	6.1872e-05	4.7528e-05	6.82448e-05	8.44087e-05	6.00323e-05	-0.159643	0.379689	0.860399	unchanged	0.317069	0.183978	1.53935	unchanged	0.157426	0.314494	1.06976	unchanged	--	--	LMFA07090163	FAHFA(15:0/21-O-21:0)	21-(pentadecanoyloxy)heneicosanoic acid	21-Carboxy-heneicosanyl pentadecanoate; WE(21:0(21COOH)/15:0)	Fatty Acyls [FA]	Fatty esters [FA07]	Fatty acid estolides [FA0709]	--	--	--	--	--	--	--
pos_634	Azithromycin	3.22547e-05	3.41551e-05	4.46539e-05	4.54981e-05	3.96094e-05	2.99122e-05	4.40279e-05	3.72636e-05	3.37636e-05	-0.0570851	0.799893	0.251542	unchanged	0.0130905	0.998389	0.129624	unchanged	-0.0439946	0.835984	0.221707	unchanged	--	--	LMPK04000013	Azithromycin	-	-	Polyketides [PK]	Macrolides and lactone polyketides [PK04]	-	--	--	--	--	--	--	--
pos_635	Parthenin	2.87391e-06	3.14706e-06	2.85078e-06	2.73037e-06	3.34503e-06	1.6571e-06	2.19588e-06	2.79696e-06	2.34552e-06	0.279936	0.0866168	1.44728	unchanged	-0.0237377	0.821408	0.150279	unchanged	0.256198	0.52378	0.718738	unchanged	--	--	LMPR0103420001	Parthenin	-	-	Prenol Lipids [PR]	Isoprenoids [PR01]	C15 isoprenoids (sesquiterpenes) [PR0103]	--	--	--	--	--	--	--
pos_636	Coenzyme Q9	0.000646894	0.000710402	0.00070667	0.000725333	0.00073244	0.000355698	0.000627696	0.000649456	0.000520867	0.204329	0.141888	1.29632	unchanged	0.0560697	0.971582	0.104835	unchanged	0.260399	0.572866	0.634244	unchanged	C01967	Ubiquinone and other terpenoid-quinone biosynthesis(ko00130)	LMPR02010004	Coenzyme Q9	-	-	Prenol Lipids [PR]	Quinones and hydroquinones [PR02]	Ubiquinones [PR0201]	HMDB0006707	Organic compounds	Lipids and lipid-like molecules	Prenol lipids	Quinone and hydroquinone lipids	5280473	303-97-9
pos_637	Bacteriorubixanthinal	0.000107314	0.000150137	0.000157792	0.000162732	0.000129991	0.000218387	0.00012067	0.000127585	0.000250197	-0.199815	0.587578	0.551876	unchanged	-0.0874034	0.936768	0.27329	unchanged	-0.287218	0.361245	0.940792	unchanged	--	--	LMPR01070145	Bacteriorubixanthinal	(3R)-9'-cis-3-Hydroxy-1'-methoxy-3',4'-didehydro-1',2'-dihydro-beta,psi-caroten-19'-al	-	Prenol Lipids [PR]	Isoprenoids [PR01]	C40 isoprenoids (tetraterpenes) [PR0107]	--	--	--	--	--	--	--
pos_638	Cucurbitacin B	6.10785e-06	6.36332e-06	7.3139e-06	7.06501e-06	6.71335e-06	4.47027e-06	7.95951e-06	6.60681e-06	5.44963e-06	-0.00390237	0.930608	0.0951236	unchanged	0.144902	0.617675	0.707236	unchanged	0.141	0.608832	0.556259	unchanged	--	--	LMST01010104	Cucurbitacin B	-	-	Sterol Lipids [ST]	Sterols [ST01]	Cholesterol and derivatives [ST0101]	--	--	--	--	--	--	--
pos_639	8,11,14,18-Eicosatetraynoic acid	9.4257e-06	9.54529e-06	1.03034e-05	1.12495e-05	1.09107e-05	9.45891e-06	1.26553e-05	9.87261e-06	8.65972e-06	-0.0743255	0.647313	0.482055	unchanged	-0.0339096	0.919517	0.00983714	unchanged	-0.108235	0.294368	1.07905	unchanged	--	--	LMFA01030692	8,11,14,18-Eicosatetraynoic acid	8,11,14,18-Eicosatetraynoic acid	-	Fatty Acyls [FA]	Fatty Acids and Conjugates [FA01]	Unsaturated fatty acids [FA0103]	--	--	--	--	--	--	--
pos_640	2-Hydroxy-22-methyltetracosanoic acid	6.16803e-06	6.40167e-06	7.43411e-06	7.64043e-06	7.20941e-06	9.86461e-06	8.16163e-06	8.77558e-06	6.41814e-06	-0.215696	0.256795	1.04028	unchanged	-0.0804297	0.697969	0.410208	unchanged	-0.296126	0.187641	1.31303	unchanged	--	--	LMFA01030969	2-Hydroxy-22-methyltetracosanoic acid	2-hydroxy-22-methyltetracosanoic acid	-	Fatty Acyls [FA]	Fatty Acids and Conjugates [FA01]	Unsaturated fatty acids [FA0103]	--	--	--	--	--	--	--
pos_641	TG(16:0/18:0/16:0) (d5)	0.00015621	0.000180732	0.000199806	0.000210891	0.000195033	0.000144301	0.000198078	0.000244796	0.000175888	-0.198789	0.328061	0.902994	unchanged	0.174335	0.468588	0.98249	unchanged	-0.024454	0.860623	0.18765	unchanged	--	--	LMGL03010011	TG(16:0/18:0/16:0) (d5)	1,3-dihexadecanoyl-2-octadecanoyl-sn-glycerol (d5)	1,3-dihexadecanoyl-2-octadecanoyl-glycerol (d5)	Glycerolipids [GL]	Triradylglycerols [GL03]	Triacylglycerols [GL0301]	--	--	--	--	--	--	--
pos_642	5-Carboxypyranopelargonidin 3-O-beta-glucopyranoside	4.5816e-08	6.16179e-08	2.82698e-07	4.14409e-08	1.5111e-07	1.05369e-07	8.29493e-08	2.25723e-08	5.05834e-08	1.02498	0.416157	0.825364	unchanged	-0.933506	0.280763	1.2292	unchanged	0.0914752	0.737961	0.381281	unchanged	--	--	LMPK12010438	-	5-Carboxypyranopelargonidin 3-O-beta-glucopyranoside	-	Polyketides [PK]	Flavonoids [PK12]	Anthocyanidins [PK1201]	--	--	--	--	--	--	--
pos_643	Anandamide (20:2, n-6)	2.61188e-06	3.21876e-06	3.33972e-06	3.73156e-06	4.17321e-06	2.01097e-06	3.61534e-06	3.26185e-06	2.22165e-06	0.0332871	0.963069	0.0358579	unchanged	-0.0857914	0.747938	0.219659	unchanged	-0.0525043	0.749788	0.345143	unchanged	--	--	LMFA08040002	Anandamide (20:2, n-6)	N-(11Z,14Z-eicosadienoyl)-ethanolamine	N-cis-11,14-eicosadienoyl ethanolamine	Fatty Acyls [FA]	Fatty amides [FA08]	N-acyl ethanolamines (endocannabinoids) [FA0804]	--	--	--	--	--	--	--
pos_644	38:6(20Z,23Z,26Z,29Z,32Z,35Z)	2.02281e-07	1.9528e-07	1.06339e-07	1.96026e-07	1.74219e-07	7.53975e-07	5.24901e-07	6.56148e-07	6.13734e-07	-1.88437	0.00119093	1.79468	down	1.01241	0.359775	1.00847	unchanged	-0.871964	0.389729	0.954248	unchanged	--	--	LMFA01030844	38:6(20Z,23Z,26Z,29Z,32Z,35Z)	20Z,23Z,26Z,29Z,32Z,35Z-octatriacontahexaenoic acid	38:6(w3); 38:6n3	Fatty Acyls [FA]	Fatty Acids and Conjugates [FA01]	Unsaturated fatty acids [FA0103]	--	--	--	--	--	--	--
pos_645	7,7-dimethyl-5Z,8Z-eicosadienoic acid	1.26184e-06	4.29639e-07	5.23396e-07	1.19471e-07	6.21207e-07	3.79515e-07	9.59487e-07	4.62682e-07	2.2158e-07	0.50946	0.60768	0.502947	unchanged	0.601409	0.545531	0.744047	unchanged	1.11087	0.308601	1.04387	unchanged	--	--	LMFA01020253	7,7-dimethyl-5Z,8Z-eicosadienoic acid	7,7-dimethyl-5Z,8Z-eicosadienoic acid	5,8-Eicosadienoic acid, 7,7-dimethyl-, (Z,Z)-	Fatty Acyls [FA]	Fatty Acids and Conjugates [FA01]	Branched fatty acids [FA0102]	--	--	--	--	--	--	--
pos_646	DG(18:3(6Z,9Z,12Z)/16:0/0:0)[iso2]	5.32242e-05	7.42834e-05	5.90281e-05	7.34354e-05	8.32676e-05	5.8879e-05	0.000121751	0.000116854	8.31609e-05	-0.780622	0.0457217	1.58534	down	0.572136	0.0804181	1.81536	unchanged	-0.208486	0.365033	0.905279	unchanged	--	--	LMGL02010474	DG(18:3(6Z,9Z,12Z)/16:0/0:0)[iso2]	1-(6Z,9Z,12Z-octadecatrienoyl)-2-hexadecanoyl-sn-glycerol	DG(34:3); DG(16:0_18:3)	Glycerolipids [GL]	Diradylglycerols [GL02]	Diacylglycerols [GL0201]	--	--	--	--	--	--	--
pos_647	Fucalpha1-2Galalpha1-3Galbeta1-4Glcbeta-Cer(d18:1/22:0)	2.14693e-05	1.88697e-05	1.85736e-05	1.97212e-05	2.35046e-05	2.59342e-05	2.69869e-05	2.55113e-05	2.13427e-05	-0.321845	0.0789623	1.45605	unchanged	0.0965304	0.562734	0.683224	unchanged	-0.225314	0.19165	1.29051	unchanged	--	--	LMSP0506AA04	-	Fucalpha1-2Galalpha1-3Galbeta1-4Glcbeta-Cer(d18:1/22:0)	-	Sphingolipids [SP]	Neutral glycosphingolipids [SP05]	Galalpha1-3Galbeta1-4Glc- (Isoglobo series) [SP0506]	--	--	--	--	--	--	--
pos_648	Sphingosine-1-phosphate	6.026e-09	3.20114e-09	1.1112e-07	6.05015e-08	4.02646e-07	1.87096e-07	1.67899e-08	1.11396e-08	3.27189e-08	-0.504479	0.63374	0.501063	unchanged	-3.18023	0.18748	1.5329	unchanged	-3.68471	0.212178	1.27027	unchanged	C06124	Sphingolipid metabolism(ko00600);;Metabolic pathways(ko01100)	LMSP01050001	Sphingosine-1-phosphate	Sphing-4-enine-1-phosphate	-	Sphingolipids [SP]	Sphingoid bases [SP01]	Sphingoid base 1-phosphates [SP0105]	HMDB0000277	Organic compounds	Lipids and lipid-like molecules	Sphingolipids	Phosphosphingolipids	5283560	26993-30-6
pos_649	DG(13:0/19:0/0:0)[iso2]	0.000201404	0.000133897	0.00015438	0.000187213	0.000110663	0.000276808	0.00022796	0.000530961	0.000283943	-1.01509	0.181546	1.25996	unchanged	0.861083	0.233171	1.35222	unchanged	-0.154012	0.627989	0.541169	unchanged	--	--	LMGL02010363	DG(13:0/19:0/0:0)[iso2]	1-tridecanoyl-2-nonadecanoyl-sn-glycerol	DG(32:0); DG(13:0_19:0)	Glycerolipids [GL]	Diradylglycerols [GL02]	Diacylglycerols [GL0201]	--	--	--	--	--	--	--
pos_650	(+/-)N-(2-fluoro-ethyl)-2,16,16-trimethyl-5Z,8Z,11Z,14Z-tricosatetraenoyl amine	0	1.45979e-07	0	0	4.6171e-08	0	7.24775e-08	0	5.93978e-08	-8.73341	0.935902	0.0396888	unchanged	9.28698	0.358091	0.952266	unchanged	0.553568	0.571491	0.632541	unchanged	--	--	LMFA08020067	(+/-)N-(2-fluoro-ethyl)-2,16,16-trimethyl-5Z,8Z,11Z,14Z-tricosatetraenoyl amine	(+/-)N-(2-fluoro-ethyl)-2,16,16-trimethyl-5Z,8Z,11Z,14Z-tricosatetraenoyl amine	(+/-)-2,16,16-trimethyl-5,8,11,14-all-cis-tricosatetraenoyl-2'-fluoroethylamine	Fatty Acyls [FA]	Fatty amides [FA08]	N-acyl amines [FA0802]	--	--	--	--	--	--	--
pos_651	Heneicosan-2-one	3.31627e-07	3.33633e-07	3.94791e-07	4.47108e-07	3.8386e-07	2.93989e-07	5.04287e-07	3.29225e-07	2.40715e-07	0.0427567	0.957757	0.0662636	unchanged	-0.112107	0.861199	0.0880765	unchanged	-0.0693506	0.690479	0.43774	unchanged	--	--	LMFA12000220	Heneicosan-2-one	Heneicosan-2-one	-	Fatty Acyls [FA]	Oxygenated hydrocarbons [FA12]	-	--	--	--	--	--	--	--
pos_652	34:5(16Z,19Z,22Z,25Z,28Z)	1.23258e-05	1.10095e-05	1.1928e-05	9.69128e-06	1.01368e-05	5.98727e-06	7.13071e-06	8.28374e-06	8.96891e-06	0.537099	0.00704784	1.74325	up	-0.0502825	0.761674	0.301606	unchanged	0.486816	0.129591	1.51602	unchanged	--	--	LMFA01030849	34:5(16Z,19Z,22Z,25Z,28Z)	16Z,19Z,22Z,25Z,28Z-tetratriacontapentaenoic acid	34:5(w6)	Fatty Acyls [FA]	Fatty Acids and Conjugates [FA01]	Unsaturated fatty acids [FA0103]	--	--	--	--	--	--	--
pos_653	PE(6:0/6:0)	1.38299e-07	3.28602e-07	1.1978e-07	9.58851e-08	1.46058e-07	7.26503e-07	5.99976e-08	8.05427e-08	6.15547e-07	0.290613	0.792893	0.279652	unchanged	-0.591406	0.807709	0.461099	unchanged	-0.300793	0.601346	0.573001	unchanged	--	--	LMGP02010104	PE(6:0/6:0)	1,2-dihexanoyl-sn-glycero-3-phosphoethanolamine	Hexanoic acid, 1-[[[(2-aminoethoxy)hydroxyphosphinyl]oxy]methyl]-1,2-ethanediyl ester, (R)-; PE(12:0); PE(6:0_6:0)	Glycerophospholipids [GP]	Glycerophosphoethanolamines [GP02]	Diacylglycerophosphoethanolamines [GP0201]	--	--	--	--	--	--	--
pos_654	PS(O-20:0/20:4(5Z,8Z,11Z,14Z))	3.39896e-05	3.85348e-05	4.15793e-05	9.46942e-05	7.08835e-05	4.65358e-05	4.17669e-05	3.6865e-05	4.23488e-05	-0.0866057	0.4625	0.717227	unchanged	-0.753376	0.158554	1.54975	unchanged	-0.839982	0.139984	1.52844	unchanged	--	--	LMGP03020063	PS(O-20:0/20:4(5Z,8Z,11Z,14Z))	1-eicosyl-2-(5Z,8Z,11Z,14Z-eicosatetraenoyl)-glycero-3-phosphoserine	PS(O-40:4); PS(O-20:0/20:4)	Glycerophospholipids [GP]	Glycerophosphoserines [GP03]	1-alkyl,2-acylglycerophosphoserines [GP0302]	--	--	--	--	--	--	--
pos_655	Sorbitan oleate	2.64136e-05	2.32676e-05	3.04535e-05	2.36782e-05	1.63172e-05	1.02698e-05	2.14678e-05	1.22541e-05	2.28896e-05	0.545361	0.130238	1.29759	unchanged	0.200588	0.700743	0.416191	unchanged	0.745949	0.10679	1.50059	unchanged	--	--	LMFA07011018	Sorbitan oleate	2-(3,4-dihydroxyoxolan-2-yl)-2-hydroxyethyl (9E)-octadec-9-enoate	-	Fatty Acyls [FA]	Fatty esters [FA07]	Wax monoesters [FA0701]	--	--	--	--	--	--	--
pos_656	(-)-Solenolide A	0.00477221	0.00476763	0.0058089	0.00575997	0.00524301	0.00403321	0.00583804	0.00510287	0.00462323	-0.0198314	0.891635	0.134512	unchanged	0.0591027	0.79286	0.438145	unchanged	0.0392712	0.87534	0.167831	unchanged	--	--	LMPR0104230003	(-)-Solenolide A	-	-	Prenol Lipids [PR]	Isoprenoids [PR01]	C20 isoprenoids (diterpenes) [PR0104]	--	--	--	--	--	--	--
pos_657	(20S)-1alpha,20-dihydroxy-22,23,24,25,26,27-hexanorvitamin D3 / (20S)-1alpha,20-dihydroxy-22,23,24,25,26,27-hexanorcholecalciferol	4.01004e-05	3.91731e-05	4.18018e-05	4.34676e-05	4.25272e-05	4.62002e-05	4.10688e-05	3.934e-05	4.77428e-05	-0.0774247	0.458476	0.746227	unchanged	-0.048969	0.66513	0.699362	unchanged	-0.126394	0.0576911	1.62924	unchanged	--	--	LMST03020006	(20S)-1alpha,20-dihydroxy-22,23,24,25,26,27-hexanorvitamin D3 / (20S)-1alpha,20-dihydroxy-22,23,24,25,26,27-hexanorcholecalciferol	(5Z,7E)-(1S,3R,20S)-9,10-seco-5,7,10(19)-pregnatriene-1,3,20-triol	-	Sterol Lipids [ST]	Secosteroids [ST03]	Vitamin D3 and derivatives [ST0302]	--	--	--	--	--	--	--
pos_658	PE(17:2(9Z,12Z)/22:2(13Z,16Z))	4.4717e-05	4.64488e-05	5.49172e-05	0.000150371	0.000120462	4.21254e-05	6.19789e-05	5.27831e-05	4.87446e-05	-0.161124	0.314937	0.929724	unchanged	-0.752853	0.261683	1.23794	unchanged	-0.913977	0.226069	1.31234	unchanged	--	--	LMGP02010618	PE(17:2(9Z,12Z)/22:2(13Z,16Z))	1-(9Z,12Z-heptadecadienoyl)-2-(13Z,16Z-docosadienoyl)-glycero-3-phosphoethanolamine	PE(39:4); PE(17:2_22:2)	Glycerophospholipids [GP]	Glycerophosphoethanolamines [GP02]	Diacylglycerophosphoethanolamines [GP0201]	--	--	--	--	--	--	--
pos_659	PE(20:5(5Z,8Z,11Z,14Z,17Z)/20:5(5Z,8Z,11Z,14Z,17Z))	0	2.77374e-08	7.88475e-07	1.11206e-06	1.40797e-07	3.16342e-07	1.43427e-07	4.49746e-10	2.83597e-07	-7.02014	0.672623	0.434786	unchanged	-3.80093	0.330182	1.13943	unchanged	-10.8211	0.560366	0.618503	unchanged	--	--	LMGP02010985	PE(20:5(5Z,8Z,11Z,14Z,17Z)/20:5(5Z,8Z,11Z,14Z,17Z))	1,2-di-(5Z,8Z,11Z,14Z,17Z-eicosapentaenoyl)-sn-glycero-3-phosphoethanolamine	PE(40:10); PE(20:5_20:5)	Glycerophospholipids [GP]	Glycerophosphoethanolamines [GP02]	Diacylglycerophosphoethanolamines [GP0201]	HMDB0009467	Organic compounds	Lipids and lipid-like molecules	Glycerophospholipids	Glycerophosphoethanolamines	52924686	_
pos_660	Ficine	1.41604e-07	1.09018e-08	1.08247e-07	8.08319e-06	9.30742e-07	5.26996e-08	7.38649e-09	9.51935e-08	3.68517e-08	0.896354	0.44452	0.76935	unchanged	-4.63378	0.362524	1.03885	unchanged	-3.73742	0.367708	1.0195	unchanged	--	--	LMPK12110158	Ficine	-	-	Polyketides [PK]	Flavonoids [PK12]	Flavones and Flavonols [PK1211]	--	--	--	--	--	--	--
pos_661	Cyclic archaeol with two cyclopentane rings	1.47141e-06	1.52873e-06	2.90621e-07	1.18328e-06	2.15119e-06	2.23012e-06	8.75182e-07	1.4189e-06	2.51838e-06	-0.752727	0.466957	0.693546	unchanged	-0.286709	0.694721	0.59611	unchanged	-1.03944	0.224819	1.1711	unchanged	--	--	LMGL00000124	Cyclic archaeol with two cyclopentane rings	-	-	Glycerolipids [GL]	Other Glycerolipids [GL00]	-	--	--	--	--	--	--	--
pos_662	Cer(t18:1(6OH)/28:0(28OH))	5.76707e-06	4.74054e-06	5.30207e-06	5.96016e-06	4.5768e-06	1.67031e-06	1.20481e-06	1.39454e-06	1.71144e-06	1.88521	0.00153955	1.82312	up	-1.32867	0.17114	1.50674	unchanged	0.556546	0.44429	0.836348	unchanged	--	--	LMSP02030048	Cer(t18:1(6OH)/28:0(28OH))	N-(28-hydroxy-octacosanoyl)-6R-hydroxy-sphing-4E-enine	N-(28-hydroxy-octacosanoyl)-hydroxyceramide; N-(omega-hydroxy-octacosanoyl)-hydroxyceramide; Cer[OH]	Sphingolipids [SP]	Ceramides [SP02]	N-acyl-4-hydroxysphinganines (phytoceramides) [SP0203]	--	--	--	--	--	--	--
pos_663	18-fluoro-octadecanoic acid	3.5688e-06	3.08282e-06	3.56699e-06	3.15278e-06	3.42942e-06	3.31594e-06	3.34211e-06	4.62812e-06	3.08164e-06	-0.0934934	0.628144	0.457397	unchanged	0.136957	0.506858	0.937233	unchanged	0.0434641	0.596576	0.575214	unchanged	--	--	LMFA01090045	18-fluoro-octadecanoic acid	18-fluoro-octadecanoic acid	Octadecanoic acid, 18-fluoro-	Fatty Acyls [FA]	Fatty Acids and Conjugates [FA01]	Halogenated fatty acids [FA0109]	--	--	--	--	--	--	--
pos_664	6-oxocampestanol	7.48723e-07	7.62562e-07	8.09095e-07	6.58631e-07	7.73537e-07	8.29324e-07	1.14027e-06	8.64918e-07	8.38583e-07	-0.280075	0.209097	1.23992	unchanged	0.322982	0.172034	1.44639	unchanged	0.0429069	0.742129	0.378457	unchanged	C15789	Metabolic pathways(ko01100);;Biosynthesis of secondary metabolites(ko01110);;Brassinosteroid biosynthesis(ko00905)	LMST01030133	6-oxocampestanol	6-oxo-campestan-3beta-ol	-	Sterol Lipids [ST]	Sterols [ST01]	Ergosterols and C24-methyl derivatives [ST0103]	--	--	--	--	--	--	--
pos_665	8S-hydroxy-2E-Decene-4,6-diynoic acid	2.28508e-07	2.25402e-07	2.79534e-07	2.58606e-07	2.35468e-07	1.68418e-07	6.91337e-09	2.05435e-07	1.74355e-07	1.95384	0.195322	1.25581	unchanged	-1.7907	0.273296	1.19462	unchanged	0.163145	0.510141	0.691683	unchanged	--	--	LMFA01030710	8S-hydroxy-2E-Decene-4,6-diynoic acid	8S-hydroxy-2E-Decene-4,6-diynoic acid	-	Fatty Acyls [FA]	Fatty Acids and Conjugates [FA01]	Unsaturated fatty acids [FA0103]	--	--	--	--	--	--	--
pos_666	GlcCer(d15:2(4E,6E)/18:0)	1.43175e-05	1.52257e-05	1.85058e-05	1.91079e-05	1.77903e-05	1.15131e-05	4.48028e-08	1.65165e-05	1.39744e-05	2.86925	0.372818	0.915332	unchanged	-2.85468	0.372505	0.981437	unchanged	0.0145725	0.966635	0.0442287	unchanged	--	--	LMSP0501AA58	GlcCer(d15:2(4E,6E)/18:0)	N-(octadecanoyl)-1-beta-glucosyl-4E,6E-pentadecasphingadienine	-	Sphingolipids [SP]	Neutral glycosphingolipids [SP05]	Simple Glc series [SP0501]	--	--	--	--	--	--	--
pos_667	N,N-diethyl-3-hydroxybut-2-enamide	0	1.81783e-08	2.69462e-08	1.09702e-08	2.76897e-08	0	0	2.89464e-08	0	8.4663	0.689016	0	unchanged	-8.23651	0.809769	0	unchanged	0.229786	0.858101	0	unchanged	--	--	LMFA08020190	N,N-diethyl-3-hydroxybut-2-enamide	N,N-diethyl-3-hydroxybut-2-enamide	-	Fatty Acyls [FA]	Fatty amides [FA08]	N-acyl amines [FA0802]	--	--	--	--	--	--	--
pos_668	1,6Z,9Z-Heptadecatriene	2.68362e-06	2.82624e-06	1.80502e-06	1.96342e-06	3.44095e-06	5.83954e-06	8.544e-06	1.0331e-05	5.33005e-06	-1.70096	0.0555073	1.62425	unchanged	1.19198	0.083797	1.70454	unchanged	-0.508981	0.366728	0.97446	unchanged	--	--	LMFA11000126	1,6Z,9Z-Heptadecatriene	1,6Z,9Z-Heptadecatriene	-	Fatty Acyls [FA]	Hydrocarbons [FA11]	-	--	--	--	--	--	--	--
pos_669	Sphinganine-phosphate	9.93027e-07	7.85393e-07	9.19069e-07	1.56144e-08	6.44977e-07	6.95304e-07	7.23345e-07	1.09045e-06	5.19588e-07	0.26884	0.552113	0.624835	unchanged	1.95702	0.306083	1.14935	unchanged	2.22586	0.17034	1.42134	unchanged	C01120	Metabolic pathways(ko01100)	LMSP01050002	Sphinganine-phosphate	Sphinganine-1-phosphate	Dihydrosphingosine phosphate	Sphingolipids [SP]	Sphingoid bases [SP01]	Sphingoid base 1-phosphates [SP0105]	--	--	--	--	--	--	--
pos_670	ent-17-D4t-NeuroP	3.56281e-06	4.54322e-06	4.00445e-06	5.37407e-06	4.24247e-06	6.19226e-06	4.15932e-06	3.75869e-06	4.19973e-06	-0.00617925	0.994394	0.0462028	unchanged	-0.36817	0.154893	1.65625	unchanged	-0.374349	0.14803	1.40837	unchanged	--	--	LMFA04010235	ent-17-D4t-NeuroP	(4Z,7Z)-9-((1R,2S,5R)-5-hydroxy-2-((R,1E,5Z)-3-hydroxyocta-1,5-dien-1-yl)-3-oxocyclopentyl)nona-4,7-dienoic acid	-	Fatty Acyls [FA]	Docosanoids [FA04]	Neuroprostanes [FA0401]	--	--	--	--	--	--	--
pos_671	Insignin A	4.0844e-05	3.5259e-05	5.46322e-05	5.11948e-05	4.76183e-05	3.50276e-05	5.05341e-05	4.75434e-05	3.93266e-05	-0.0880458	0.759189	0.287814	unchanged	0.0486678	0.852436	0.378324	unchanged	-0.0393781	0.897896	0.137036	unchanged	--	--	LMST02030222	Insignin A	15R,16-epoxy-3beta,14beta,16beta-trihydroxy-15,16-secopregn-5-ene-20-one	-	Sterol Lipids [ST]	Steroids [ST02]	C21 steroids (gluco/mineralocorticoids, progestogins) and derivatives [ST0203]	--	--	--	--	--	--	--
pos_672	Cer(d18:1/27:0(27OH))	0.000541396	0.00048084	0.000384853	0.000572566	0.000425052	0.00057404	0.000582712	0.000528795	0.000565188	-0.265891	0.17853	1.26384	unchanged	0.105997	0.558965	0.632739	unchanged	-0.159895	0.460581	0.778005	unchanged	--	--	LMSP02010104	Cer(d18:1/27:0(27OH))	N-(27-hydroxy-heptacosanoyl)-sphing-4-enine	N-(27-hydroxy-heptacosanoyl)-ceramide; N-(omega-hydroxy-heptacosanoyl)-ceramide; Cer[OS]	Sphingolipids [SP]	Ceramides [SP02]	N-acylsphingosines (ceramides) [SP0201]	--	--	--	--	--	--	--
pos_673	DG(16:1(9Z)/18:2(9Z,12Z)/0:0)[iso2]	0.000381218	0.000368068	0.00036402	0.000256247	0.000258752	0.000402202	0.000266472	0.000251263	0.000283435	0.476136	0.00188009	1.80585	up	-0.16361	0.508612	0.921373	unchanged	0.312526	0.307674	1.12229	unchanged	--	--	LMGL02010031	DG(16:1(9Z)/18:2(9Z,12Z)/0:0)[iso2]	1-(9Z-hexadecenoyl)-2-(9Z,12Z-octadecadienoyl)-sn-glycerol	DG(16:1/18:2/0:0)[iso2]; DG(34:3); DG(16:1_18:2)	Glycerolipids [GL]	Diradylglycerols [GL02]	Diacylglycerols [GL0201]	--	--	--	--	--	--	--
pos_674	glas#20	8.17413e-07	0	3.75938e-07	7.41925e-07	1.03257e-07	0	1.5984e-07	2.78403e-09	0	3.14387	0.280934	1.08763	unchanged	-2.47586	0.431689	0.870659	unchanged	0.668016	0.743643	0.328972	unchanged	--	--	LMFA13040101	glas#20	1-O-(11R-(3,6-dideoxy-alpha-L-arabino-hexopyranosyloxy)-dodecanoyl)-beta-D-glucopyranose	beta-D-glucos-1''-yl-11R-(3'R,5'R-dihydroxy-6'S-methyl-(2H)-tetrahydropyran-2'-yloxy)-dodecanoate	Fatty Acyls [FA]	Fatty acyl glycosides [FA13]	Ascarosides [FA1304]	--	--	--	--	--	--	--
pos_675	Butyl 4'-O-butanoyl-6-O-hexadecanoyl-neohesperidoside	2.14087e-05	3.20385e-05	2.21975e-05	1.9402e-05	2.55296e-05	4.64106e-05	1.48911e-05	1.45986e-05	2.82638e-05	0.436389	0.355262	0.839586	unchanged	-0.634531	0.313663	1.26397	unchanged	-0.198143	0.600944	0.563539	unchanged	--	--	LMSL05000005	-	Butyl 4'-O-butanoyl-6-O-hexadecanoyl-neohesperidoside	1-O-(4-O-butanoyl-alpha-L-rhamnopyranosyl-(1-2)-6-O-hexadecanoyl-beta-D-glucopyranosyl)-butanol; Butyl 4-O-butanoyl-alpha-L-rhamnopyranosyl-(1-2)-6-O-hexadecanoyl-beta-D-glucopyranoside	Saccharolipids [SL]	Other acyl sugars [SL05]	-	--	--	--	--	--	--	--
pos_676	N-(3-carboxypropanoyl)-N-hydroxycadaverine	3.80783e-07	3.25255e-07	2.42997e-07	2.659e-07	2.27626e-07	1.62127e-07	3.21871e-07	1.94924e-07	2.31454e-07	0.350453	0.29079	0.943859	unchanged	0.18848	0.559785	0.703855	unchanged	0.538933	0.128435	1.39404	unchanged	--	--	LMFA08020187	N-(3-carboxypropanoyl)-N-hydroxycadaverine	4-[(5-aminopentyl)(hydroxy)amino]-4-oxobutanoic acid	HSC;N-hydroxy-N-succinylcadaverine	Fatty Acyls [FA]	Fatty amides [FA08]	N-acyl amines [FA0802]	--	--	--	--	--	--	--
pos_677	punaglandin 3	5.63226e-05	5.29798e-05	6.54066e-05	7.0515e-05	6.10561e-05	4.90014e-05	6.12758e-05	6.25007e-05	4.95539e-05	0.0134683	0.938041	0.0942412	unchanged	-0.0509	0.765042	0.17779	unchanged	-0.0374317	0.803603	0.274156	unchanged	--	--	LMFA03120031	punaglandin 3	methyl 5S,6S-diacetoxy-9-oxo-10-chloro-12R-hydroxy-7E,10E,14Z,17Z-prostatetraenoate-cyclo[8,12R]	-	Fatty Acyls [FA]	Eicosanoids [FA03]	Clavulones [FA0312]	--	--	--	--	--	--	--
pos_678	Cucurbitacin L	0.00531044	0.00510551	0.00632484	0.00652368	0.00620005	0.00431276	0.00621508	0.00544148	0.0049677	0.0098556	0.944437	0.0708662	unchanged	-0.0180757	0.87117	0.0604449	unchanged	-0.00822012	0.907872	0.125618	unchanged	--	--	LMST01010112	Cucurbitacin L	-	-	Sterol Lipids [ST]	Sterols [ST01]	Cholesterol and derivatives [ST0101]	--	--	--	--	--	--	--
pos_679	Isoglobotriglycosylceramide(d18:1/24:0)	1.99916e-05	1.81146e-05	2.36744e-05	1.86869e-05	1.80117e-05	2.64635e-05	2.31733e-05	3.72484e-05	3.28416e-05	-0.575098	0.113569	1.3836	unchanged	0.556732	0.124628	1.52705	unchanged	-0.0183661	0.892809	0.14573	unchanged	--	--	LMSP0506AQ05	Isoglobotriglycosylceramide(d18:1/24:0)	Galalpha1-3Galbeta1-4Glcbeta-Cer(d18:1/24:0)	-	Sphingolipids [SP]	Neutral glycosphingolipids [SP05]	Galalpha1-3Galbeta1-4Glc- (Isoglobo series) [SP0506]	--	--	--	--	--	--	--
pos_680	OA-PG	2.79036e-07	3.15988e-07	2.60544e-07	4.32824e-07	3.09023e-07	1.98831e-05	7.75783e-07	3.66764e-07	3.06928e-07	-0.642184	0.310711	1.04395	unchanged	-1.64283	0.429363	1.0511	unchanged	-2.28501	0.417615	0.90892	unchanged	--	--	LMGP20060024	OA-PG	1-(9Z-octadecenoyl)-2-azeloyl-sn-glycero-3-phospho-(1'-sn-glycerol)	-	Glycerophospholipids [GP]	Oxidized glycerophospholipids [GP20]	Oxidized glycerophosphates [GP2006]	--	--	--	--	--	--	--
pos_681	Cer(d18:1/24:1(15Z))	6.23213e-07	7.78593e-07	7.78067e-07	1.37695e-06	1.23624e-06	1.49072e-06	5.98378e-07	3.70438e-06	2.7893e-06	-1.34452	0.217257	1.20535	unchanged	0.428277	0.392751	1.0499	unchanged	-0.916242	0.00305906	1.93665	down	C00195	Sphingolipid metabolism(ko00600);;Metabolic pathways(ko01100)	LMSP02010009	Cer(d18:1/24:1(15Z))	N-(15Z-tetracosenoyl)-sphing-4-enine	C24:1 Cer; N-(15Z-tetracosenoyl)-ceramide; N-(15Z-tetracosenoyl)-ceramide; N-nervonyl-sphingosine; Cer[NS]	Sphingolipids [SP]	Ceramides [SP02]	N-acylsphingosines (ceramides) [SP0201]	HMDB0004953	Organic compounds	Lipids and lipid-like molecules	Sphingolipids	Ceramides	5283568	_
pos_682	Cer(d14:2(4E,6E)/20:1(11Z))	4.08819e-07	5.00527e-07	1.5023e-07	3.99674e-07	4.48618e-07	8.90585e-07	3.71987e-07	1.05611e-06	7.82096e-07	-1.10707	0.185459	1.18607	unchanged	0.314741	0.569688	0.619828	unchanged	-0.792326	0.303673	1.03774	unchanged	--	--	LMSP02010055	Cer(d14:2(4E,6E)/20:1(11Z))	N-(11Z-eicosenoyl)-4E,6E-tetradecasphingadienine	Cer[NS]	Sphingolipids [SP]	Ceramides [SP02]	N-acylsphingosines (ceramides) [SP0201]	--	--	--	--	--	--	--
pos_683	Dihydro-3-hydroxy-3-(1-hydroxyethyl)-4-methylfuran-2(3H)-one	1.28837e-07	2.16522e-07	1.01532e-07	3.14809e-07	3.19609e-07	3.48328e-07	5.37754e-07	2.66286e-07	1.71345e-07	-1.03828	0.245325	1.14152	unchanged	-0.171469	0.984237	0.0321827	unchanged	-1.20975	0.0274416	1.86199	down	--	--	LMFA07040007	Dihydro-3-hydroxy-3-(1-hydroxyethyl)-4-methylfuran-2(3H)-one	Dihydro-3-hydroxy-3-(1-hydroxyethyl)-4-methylfuran-2(3H)-one	-	Fatty Acyls [FA]	Fatty esters [FA07]	Lactones [FA0704]	--	--	--	--	--	--	--
pos_684	PG(22:1(11Z)/22:6(4Z,7Z,10Z,13Z,16Z,19Z))	0.0252832	0.0229005	0.0349955	0.0352468	0.0347711	0.0206867	0.0269584	0.0255746	0.0233095	0.111453	0.582003	0.573268	unchanged	-0.219239	0.40957	0.871044	unchanged	-0.107786	0.700532	0.406038	unchanged	--	--	LMGP04010755	PG(22:1(11Z)/22:6(4Z,7Z,10Z,13Z,16Z,19Z))	1-(11Z-docosenoyl)-2-(4Z,7Z,10Z,13Z,16Z,19Z-docosahexaenoyl)-glycero-3-phospho-(1'-sn-glycerol)	PG(44:7); PG(22:1_22:6)	Glycerophospholipids [GP]	Glycerophosphoglycerols [GP04]	Diacylglycerophosphoglycerols [GP0401]	--	--	--	--	--	--	--
pos_685	(9S,10S)-10-hydroxy-9-(phosphonooxy)octadecanoic acid	3.47485e-07	2.6939e-07	2.58204e-07	3.3258e-07	1.9446e-07	1.52846e-07	3.70415e-07	4.54095e-07	1.24552e-07	0.068758	0.829988	0.205155	unchanged	0.361211	0.482779	0.97905	unchanged	0.429969	0.365424	0.92776	unchanged	--	--	LMFA00000008	(9S,10S)-10-hydroxy-9-(phosphonooxy)octadecanoic acid	(9S,10S)-10-hydroxy-9-(phosphonooxy)octadecanoic acid	(9S,10S)-10-hydroxy-9-(phosphonooxy)stearic acid	Fatty Acyls [FA]	Other Fatty Acyls [FA00]	-	HMDB0059632	Organic compounds	Lipids and lipid-like molecules	Fatty Acyls	Fatty acids and conjugates	23724633	_
pos_686	LMGP06030093	1.08696e-06	8.37937e-07	3.36194e-06	1.49739e-06	9.9712e-07	1.9891e-06	1.29015e-06	2.32167e-06	4.16631e-06	-0.675659	0.51474	0.605911	unchanged	0.690358	0.321562	1.02086	unchanged	0.0146989	0.777819	0.313722	unchanged	--	--	LMGP06030093	PI(P-16:0/22:6(4Z,7Z,10Z,13Z,16Z,19Z))	1-(1Z-hexadecenyl)-2-(4Z,7Z,10Z,13Z,16Z,19Z-docosahexaenoyl)-glycero-3-phospho-(1'-myo-inositol)	PI(P-38:6); PI(P-16:0/22:6)	Glycerophospholipids [GP]	Glycerophosphoinositols [GP06]	1-(1Z-alkenyl),2-acylglycerophosphoinositols [GP0603]	--	--	--	--	--	--	--
pos_687	DG(14:0/18:1(9Z)/0:0)[iso2]	0.000477329	0.000578867	0.000449916	0.000646397	0.000575323	0.000742873	0.00069323	0.000601272	0.000800453	-0.474765	0.0553883	1.52237	unchanged	0.0907527	0.595633	0.424764	unchanged	-0.384012	0.073353	1.5606	unchanged	--	--	LMGL02010384	DG(14:0/18:1(9Z)/0:0)[iso2]	1-tetradecanoyl-2-(9Z-octadecenoyl)-sn-glycerol	DG(32:1); DG(14:0_18:1)	Glycerolipids [GL]	Diradylglycerols [GL02]	Diacylglycerols [GL0201]	--	--	--	--	--	--	--
pos_688	Teinemine	0.000270692	0.000220099	0.00019473	0.000306813	0.000202977	0.000131966	0.000219553	0.000172777	0.000219274	0.160022	0.422055	0.755207	unchanged	0.00579032	0.864857	0.158783	unchanged	0.165812	0.811014	0.246707	unchanged	--	--	LMST01150010	Teinemine	(22S,25S)-22,26-epiminocholest-5-en-3beta,16alpha-diol	-	Sterol Lipids [ST]	Sterols [ST01]	Solanidines and alkaloid derivatives [ST0115]	--	--	--	--	--	--	--
pos_689	Jurubine	0	3.91037e-09	0	6.99999e-10	2.5838e-08	0	0	2.40359e-07	0	-1.98058	0.428967	0.791245	unchanged	-5.86195	0.467908	1.00805	unchanged	-7.84253	0.469262	0	unchanged	--	--	LMST01070002	Jurubine	3beta-amino-26-O-[beta-D-glucopyranosyl]-25R-furostan-22alpha,26-diol	-	Sterol Lipids [ST]	Sterols [ST01]	Furostanols and derivatives [ST0107]	--	--	--	--	--	--	--
pos_690	ascr#35	4.89013e-06	5.64081e-06	4.54511e-06	9.28918e-06	6.52109e-06	4.84258e-06	5.87467e-06	4.04119e-06	5.69273e-06	-0.0361058	0.80671	0.281086	unchanged	-0.372678	0.328173	1.08384	unchanged	-0.408783	0.285829	1.15796	unchanged	--	--	LMFA13040018	ascr#35	19R-(3,6-dideoxy-alpha-L-arabino-hexopyranosyloxy)-2E-eicosenoic acid	19R-(3'R,5'R-dihydroxy-6'S-methyl-(2H)-tetrahydropyran-2'-yloxy)-2E-icosenoic acid	Fatty Acyls [FA]	Fatty acyl glycosides [FA13]	Ascarosides [FA1304]	--	--	--	--	--	--	--
pos_691	9,10-dihydroxy-2-decenoic acid	1.34006e-05	9.7539e-06	1.17089e-05	1.03183e-05	9.7607e-06	1.14814e-05	1.03183e-05	8.50575e-06	6.64331e-06	0.464088	0.10428	1.34422	unchanged	-0.329288	0.186754	1.38088	unchanged	0.1348	0.418474	0.846394	unchanged	--	--	LMFA01050428	9,10-dihydroxy-2-decenoic acid	9,10-dihydroxy-2E-decenoic acid	-	Fatty Acyls [FA]	Fatty Acids and Conjugates [FA01]	Hydroxy fatty acids [FA0105]	--	--	--	--	--	--	--
pos_692	S-TGD-1-PA	0.000230139	0.000208409	0.000253453	0.000181034	0.000201065	0.000235054	0.000212093	0.000267453	0.000239311	-0.0530763	0.687242	0.354456	unchanged	0.221984	0.205553	1.29407	unchanged	0.168908	0.291479	1.05306	unchanged	--	--	LMGL05030001	S-TGD-1-PA	3-HSO3-Gal-alpha1-6-Man-beta1-2-Glc-alpha1-1-[2,3-di-O-phytanyl-sn-glycerol]-6-[phospho-2,3-di-O-phytanyl-sn-glycerol]	-	Glycerolipids [GL]	Glycosyldiradylglycerols [GL05]	Glycosyldialkylglycerols [GL0503]	--	--	--	--	--	--	--
pos_693	9Z,13-Tetradecadien-11-ynal	4.85561e-08	6.2603e-08	7.27657e-08	7.87477e-08	6.98005e-08	2.36972e-07	1.48437e-07	9.53736e-08	1.81807e-07	-1.18019	0.0759186	1.5593	unchanged	0.327531	0.838444	0.0815595	unchanged	-0.852658	0.341072	1.05155	unchanged	--	--	LMFA06000180	9Z,13-Tetradecadien-11-ynal	9Z,13-Tetradecadien-11-ynal	-	Fatty Acyls [FA]	Fatty aldehydes [FA06]	-	--	--	--	--	--	--	--
pos_694	Lupinisolone A	0	0	0	6.35831e-10	0	0	0	0	0	0		0	unchanged	-6.88825	0.42265	0	unchanged	-6.88825	0.42265	0	unchanged	--	--	LMPK12050210	Lupinisolone A	-	-	Polyketides [PK]	Flavonoids [PK12]	Isoflavonoids [PK1205]	--	--	--	--	--	--	--
pos_695	Artonin L	5.29984e-10	1.41618e-09	0	6.84343e-07	5.15827e-07	0	6.59765e-09	0	0	6.06071	0.555868	0	unchanged	-12.3418	0.192969	1.44045	unchanged	-6.2811	0.191889	1.40326	unchanged	--	--	LMPK12111520	Artonin L	-	-	Polyketides [PK]	Flavonoids [PK12]	Flavones and Flavonols [PK1211]	--	--	--	--	--	--	--
pos_696	LPIM2(19:0/0:0)	9.63038e-09	0	0	3.44754e-06	1.3301e-06	5.96513e-08	0	0	2.04215e-08	-0.361475	0.666968	0	unchanged	-22.1037	0.245679	1.30631	unchanged	-22.4652	0.244955	1.27937	unchanged	--	--	LMGP15040014	LPIM2(19:0/0:0)	2'-O-(alpha-D-Manp)-6'-O-(alpha-D-Manp)-(1-nonadecanoyl-sn-glycero-3-phospho-1'-myo-inositol)	LPIM2(19:0); LPIM2(19:0)	Glycerophospholipids [GP]	Glycerophosphoinositolglycans [GP15]	Monoacylglycerophosphoinositolglycans [GP1504]	--	--	--	--	--	--	--
pos_697	4alpha-Methyl-23-methylene-cholest-5-en-3beta-ol	0.000119575	0.000145842	0.000115311	0.000122727	0.000131016	0.000182194	0.000254988	0.000302842	0.000183278	-0.938394	0.0654096	1.57918	unchanged	0.75745	0.0800913	1.78546	unchanged	-0.180944	0.443732	0.806711	unchanged	--	--	LMST01060004	-	4alpha-Methyl-23-methylene-cholest-5-en-3beta-ol	-	Sterol Lipids [ST]	Sterols [ST01]	Gorgosterols and derivatives [ST0106]	--	--	--	--	--	--	--
pos_698	PG(22:0/22:0)	1.69203e-06	8.04004e-07	5.78691e-07	1.20264e-06	1.76185e-06	1.2902e-06	2.86422e-06	1.72913e-06	8.32609e-07	-0.796334	0.327194	0.925167	unchanged	0.19767	0.580738	0.756796	unchanged	-0.598664	0.379054	0.922056	unchanged	--	--	LMGP04010944	PG(22:0/22:0)	1,2-didocosanoyl-sn-glycero-3-phospho-(1'-sn-glycerol)	PG(44:0); PG(22:0/22:0)	Glycerophospholipids [GP]	Glycerophosphoglycerols [GP04]	Diacylglycerophosphoglycerols [GP0401]	--	--	--	--	--	--	--
pos_699	Tetranor-PGEM-d6	6.3682e-07	7.72055e-07	8.60986e-07	1.0731e-06	1.01055e-06	3.40004e-07	7.11169e-07	6.73771e-07	5.43743e-07	0.233402	0.244563	1.03961	unchanged	-0.166983	0.557555	0.584828	unchanged	0.0664186	0.850434	0.20881	unchanged	--	--	LMFA03010175	Tetranor-PGEM-d6	11R-hydroxy-9,15-dioxo-2,3,4,5-tetranor-prostan-1,20-dioic acid-d6	Tetranor-Prostaglandin EM-d6	Fatty Acyls [FA]	Eicosanoids [FA03]	Prostaglandins [FA0301]	--	--	--	--	--	--	--
pos_700	4Z,7Z,10Z-octadecatrienenitrile	1.54421e-07	1.30469e-07	3.04633e-07	3.30287e-07	3.23718e-07	1.88775e-08	2.67401e-07	7.30164e-08	1.03344e-07	0.534969	0.582766	0.520939	unchanged	-0.000150572	0.564091	0.581226	unchanged	0.534818	0.826339	0.236044	unchanged	--	--	LMFA09000002	4Z,7Z,10Z-octadecatrienenitrile	4Z,7Z,10Z-octadecatrienenitrile	-	Fatty Acyls [FA]	Fatty nitriles [FA09]	-	--	--	--	--	--	--	--
pos_701	DG(22:1(13Z)/22:1(13Z)/0:0)	6.41164e-06	1.18741e-05	1.23322e-05	1.18091e-05	8.92349e-06	1.1043e-05	2.59201e-06	8.77e-06	1.06988e-05	0.649588	0.412176	0.774171	unchanged	-0.752826	0.316224	1.20828	unchanged	-0.103238	0.865998	0.182936	unchanged	--	--	LMGL02010271	DG(22:1(13Z)/22:1(13Z)/0:0)	1,2-di-(13Z-docosenoyl)-sn-glycerol	DG(22:1/22:1/0:0)	Glycerolipids [GL]	Diradylglycerols [GL02]	Diacylglycerols [GL0201]	HMDB0007638	Organic compounds	Lipids and lipid-like molecules	Glycerolipids	Diradylglycerols	9543936	_
pos_702	10Z,13Z-nonadecadienoic acid	6.74202e-06	1.18662e-05	9.39165e-06	1.03527e-05	1.18708e-05	4.96452e-06	9.56329e-06	1.00543e-05	7.8744e-06	-0.00368903	0.923881	0.0724926	unchanged	0.103827	0.966784	0.193501	unchanged	0.100138	0.921594	0.115133	unchanged	--	--	LMFA01030129	10Z,13Z-nonadecadienoic acid	10Z,13Z-nonadecadienoic acid	cis-10, cis-13-nonadecadienoic acid; C19:2n-6,9	Fatty Acyls [FA]	Fatty Acids and Conjugates [FA01]	Unsaturated fatty acids [FA0103]	--	--	--	--	--	--	--
pos_703	1alpha,25-dihydroxy-2beta-(3-hydroxypropoxy)vitamin D3 / 1alpha,25-dihydroxy-2beta-(3-hydroxypropoxy)cholecalciferol	3.61826e-06	3.02048e-06	2.31011e-06	4.04687e-06	2.99034e-06	2.46634e-06	2.6964e-06	2.21015e-06	2.03497e-06	0.352617	0.214325	1.13382	unchanged	-0.433102	0.199469	1.3263	unchanged	-0.0804843	0.773641	0.323309	unchanged	--	--	LMST03020477	1alpha,25-dihydroxy-2beta-(3-hydroxypropoxy)vitamin D3 / 1alpha,25-dihydroxy-2beta-(3-hydroxypropoxy)cholecalciferol	(5Z,7E)-(1R,2R,3R)-2-(3-hydroxypropoxy)-9,10-seco-5,7,10(19)-cholestatriene-1,3,25-triol	-	Sterol Lipids [ST]	Secosteroids [ST03]	Vitamin D3 and derivatives [ST0302]	--	--	--	--	--	--	--
pos_704	12-oxo-PDA-Ile	1.0417e-05	2.52601e-05	1.63121e-05	3.5186e-05	3.80464e-05	2.16815e-05	2.8571e-05	3.45358e-05	3.35321e-05	-0.982145	0.0580254	1.57092	unchanged	0.0629867	0.92269	0.209396	unchanged	-0.919159	0.0990854	1.46802	unchanged	--	--	LMFA02010019	12-oxo-PDA-Ile	N-(1S,2S)-3-oxo-2-(2'Z-pentenyl)cyclopent-4-eneoctanyl isoleucine	(cis)-(+)-OPDA-Ile; N-12-oxo-phytodienyl isoleucine	Fatty Acyls [FA]	Octadecanoids [FA02]	12-oxophytodienoic acid metabolites [FA0201]	--	--	--	--	--	--	--
pos_705	PE(P-16:0/12:0)	0.00118864	0.00129916	0.00107091	0.00147802	0.00127301	0.00104411	0.00119804	0.00122292	0.00158213	-0.162383	0.368139	0.872565	unchanged	0.0795672	0.714331	0.379598	unchanged	-0.0828158	0.61631	0.547847	unchanged	--	--	LMGP02030007	PE(P-16:0/12:0)	1-(1Z-hexadecenyl)-2-dodecanoyl-glycero-3-phosphoethanolamine	PE(P-28:0); PE(P-16:0/12:0)	Glycerophospholipids [GP]	Glycerophosphoethanolamines [GP02]	1-(1Z-alkenyl),2-acylglycerophosphoethanolamines [GP0203]	--	--	--	--	--	--	--
pos_706	DG(12:0/17:2(9Z,12Z)/0:0)[iso2]	1.1436e-05	1.20344e-05	1.51991e-05	1.53788e-05	1.37338e-05	1.0081e-05	1.52812e-05	1.26203e-05	1.12161e-05	-0.0161154	0.93297	0.0878113	unchanged	0.00759028	0.990393	0.11554	unchanged	-0.00852513	0.933356	0.0899121	unchanged	--	--	LMGL02010334	DG(12:0/17:2(9Z,12Z)/0:0)[iso2]	1-dodecanoyl-2-(9Z,12Z-heptadecadienoyl)-sn-glycerol	DG(29:2); DG(12:0_17:2)	Glycerolipids [GL]	Diradylglycerols [GL02]	Diacylglycerols [GL0201]	--	--	--	--	--	--	--
pos_707	Methyllinderatin	6.7012e-06	6.20544e-06	7.50711e-06	9.55793e-06	6.11785e-06	3.70043e-05	5.7554e-06	4.7468e-06	1.23093e-05	-0.0357787	0.769492	0.306169	unchanged	-0.895266	0.41697	1.08884	unchanged	-0.931044	0.385841	0.970745	unchanged	--	--	LMPK12120503	Methyllinderatin	-	-	Polyketides [PK]	Flavonoids [PK12]	Chalcones and dihydrochalcones [PK1212]	--	--	--	--	--	--	--
pos_708	DG(20:0/20:2(11Z,14Z)/0:0)[iso2]	0.000152319	0.00021883	0.000189776	0.000280037	0.000265595	0.000189754	0.000218919	0.000320396	0.000249236	-0.488855	0.112839	1.33808	unchanged	0.102931	0.688594	0.597829	unchanged	-0.385924	0.171264	1.30476	unchanged	--	--	LMGL02010140	DG(20:0/20:2(11Z,14Z)/0:0)[iso2]	1-eicosanoyl-2-(11Z,14Z-eicosadienoyl)-sn-glycerol	DG(20:0/20:2/0:0)[iso2]; DG(40:2); DG(20:0_20:2)	Glycerolipids [GL]	Diradylglycerols [GL02]	Diacylglycerols [GL0201]	--	--	--	--	--	--	--
pos_709	9Z-tridecenoic acid	6.04572e-06	4.70254e-06	5.4796e-06	5.03755e-06	5.10808e-06	5.41258e-06	5.65323e-06	5.19795e-06	5.1807e-06	0.0110867	0.887323	0.164639	unchanged	0.0427817	0.462393	0.791391	unchanged	0.0538685	0.630332	0.525881	unchanged	--	--	LMFA01031195	9Z-tridecenoic acid	9Z-tridecenoic acid	C13:1n-4	Fatty Acyls [FA]	Fatty Acids and Conjugates [FA01]	Unsaturated fatty acids [FA0103]	--	--	--	--	--	--	--
pos_710	Dihomo-gamma-linolenoyl dopamine	1.60645e-07	1.70535e-07	3.18942e-07	2.32329e-07	1.69786e-07	6.83088e-08	2.63873e-07	1.59497e-07	5.50921e-08	0.637984	0.510359	0.626497	unchanged	-0.0722469	0.973963	0.183071	unchanged	0.565737	0.440823	0.790569	unchanged	--	--	LMFA08020272	Dihomo-gamma-linolenoyl dopamine	N-(8Z,11Z,14Z-eicosatrienoyl) dopamine	DGLA dopamine	Fatty Acyls [FA]	Fatty amides [FA08]	N-acyl amines [FA0802]	--	--	--	--	--	--	--
pos_711	1-acetyl-4-isopropenyl-cyclopentene	3.48361e-07	2.568e-07	3.59827e-07	3.49526e-07	2.40887e-07	1.9868e-07	2.35733e-07	1.72629e-07	1.59728e-07	0.769365	0.0347101	1.58445	up	-0.454589	0.241665	1.20253	unchanged	0.314776	0.355726	0.926705	unchanged	--	--	LMPR0102080001	-	1-acetyl-4-isopropenyl-cyclopentene	1-(4-(prop-1-en-2-yl)cyclopent-1-enyl)ethanone	Prenol Lipids [PR]	Isoprenoids [PR01]	C10 isoprenoids (monoterpenes) [PR0102]	--	--	--	--	--	--	--
pos_712	1-O-[3'''-sulfo-beta-D-Galactosyl-1'''-6''-alpha-D-Mannosyl-1''-2'-alpha-D-Glucosyl]-sn-2,3-di-O-phytanylglycerol	1.44672e-06	1.13475e-06	4.20403e-07	9.76673e-07	1.3493e-06	1.33421e-06	1.49336e-06	6.74181e-07	1.67021e-06	-0.428262	0.553866	0.584662	unchanged	-0.0214485	0.870667	0.0332237	unchanged	-0.44971	0.556726	0.640658	unchanged	--	--	LMGL05030004	-	1-O-[3'''-sulfo-beta-D-Galactosyl-1'''-6''-alpha-D-Mannosyl-1''-2'-alpha-D-Glucosyl]-sn-2,3-di-O-phytanylglycerol	-	Glycerolipids [GL]	Glycosyldiradylglycerols [GL05]	Glycosyldialkylglycerols [GL0503]	--	--	--	--	--	--	--
pos_713	Rifamycin B	0	0	0	0	0	0	0	0	0	0		0	unchanged	0		0	unchanged	0		0	unchanged	--	--	LMPK05000003	Rifamycin B	-	-	Polyketides [PK]	Ansamycins and related polyketides [PK05]	-	--	--	--	--	--	--	--
pos_714	Cer(d18:0/30:0(30OH))	1.10292e-05	4.53308e-06	3.31678e-06	6.82881e-06	3.53107e-06	2.19655e-06	8.88407e-07	3.90113e-06	4.84081e-06	1.1017	0.334204	0.940666	unchanged	-0.55285	0.621181	0.542981	unchanged	0.548848	0.497813	0.70086	unchanged	--	--	LMSP02020043	Cer(d18:0/30:0(30OH))	N-(30-hydroxy-triacontanoyl)-sphinganine	N-(30-hydroxy-triacontanoyl)-dihydroceramide; N-(omega-hydroxy-triacontanoyl)-dihydroceramide; Cer[ODS]	Sphingolipids [SP]	Ceramides [SP02]	N-acylsphinganines (dihydroceramides) [SP0202]	--	--	--	--	--	--	--
pos_715	3-methyl-thiopropionic acid	7.87774e-07	5.20592e-07	7.12482e-07	7.05916e-07	5.3802e-07	6.50416e-06	0.000603758	5.49882e-07	3.55577e-07	-2.88608	0.423073	0.844336	unchanged	1.85953	0.426749	0.987486	unchanged	-1.02655	0.433068	0.880225	unchanged	C08276	Metabolic pathways(ko01100)	LMFA01130006	3-methyl-thiopropionic acid	3-(methyl-sulfanyl)-propanoic acid	-	Fatty Acyls [FA]	Fatty Acids and Conjugates [FA01]	Thia fatty acids [FA0113]	--	--	--	--	--	--	--
pos_716	TG(20:2(11Z,14Z)/18:3(6Z,9Z,12Z)/20:2(11Z,14Z)) (d5)	0.000570366	0.000575994	0.000771506	0.000488862	0.00054186	0.000357742	0.000483671	0.00085321	0.000460921	0.138058	0.798141	0.282923	unchanged	0.335059	0.403728	1.11213	unchanged	0.473117	0.111401	1.44756	unchanged	--	--	LMGL03010015	TG(20:2(11Z,14Z)/18:3(6Z,9Z,12Z)/20:2(11Z,14Z)) (d5)	1,3-di-(11Z,14Z-eicosadienoyl)-2-(6Z,9Z,12Z-octadecatrienoyl)-glycerol (d5)	TG(20:2/18:3/20:2) (d5)	Glycerolipids [GL]	Triradylglycerols [GL03]	Triacylglycerols [GL0301]	--	--	--	--	--	--	--
pos_717	Hydroxyphthioceranic acid (C37)	2.05868e-07	1.68979e-07	6.6043e-07	6.78691e-07	1.099e-07	2.57888e-07	1.39567e-07	2.15826e-07	2.01609e-07	0.639859	0.419638	0.839931	unchanged	-0.554434	0.439755	0.897448	unchanged	0.0854248	0.987953	0.0267555	unchanged	--	--	LMFA01020324	Hydroxyphthioceranic acid (C37)	2S,4S,6S,8S,10R,12R,14R-heptamethyl-15-hydroxy-triacontanoic acid	-	Fatty Acyls [FA]	Fatty Acids and Conjugates [FA01]	Branched fatty acids [FA0102]	--	--	--	--	--	--	--
pos_718	3E,9Z,12Z,15Z-octadecatetraenoic acid	5.85843e-07	8.30806e-07	8.78817e-07	8.26061e-07	6.04435e-07	6.22219e-07	6.75751e-07	6.62659e-07	5.62585e-07	0.254586	0.282697	1.01926	unchanged	-0.10081	0.570937	0.546836	unchanged	0.153776	0.523432	0.663503	unchanged	--	--	LMFA01030167	3E,9Z,12Z,15Z-octadecatetraenoic acid	3E,9Z,12Z,15Z-octadecatetraenoic acid	trans-3, cis-9, cis-12, cis-15-octadecatetraenoic acid; C18:4n-3,6,9,15	Fatty Acyls [FA]	Fatty Acids and Conjugates [FA01]	Unsaturated fatty acids [FA0103]	--	--	--	--	--	--	--
pos_719	N-jasmonoyl-isoleucine	2.69817e-05	3.36926e-05	3.0844e-05	3.39685e-05	3.04059e-05	3.50639e-05	3.15158e-05	4.19373e-05	4.54968e-05	-0.36689	0.148158	1.2946	unchanged	0.243846	0.257308	1.22492	unchanged	-0.123045	0.338615	0.969966	unchanged	C18699	Plant hormone signal transduction(ko04075)	LMFA02020209	N-jasmonoyl-isoleucine	N-({(1R,2R)-3-Oxo-2-[(2Z)-Pent-2-En-1-Yl]cyclopentyl}acetyl)-L-Isoleucine	-	Fatty Acyls [FA]	Octadecanoids [FA02]	Jasmonic acids [FA0202]	--	--	--	--	--	--	--
pos_720	Gorgostane-3beta,5alpha,6beta,11alpha,12beta-pentol 12-acetate	0.000216647	0.00029483	0.000260458	0.000354063	0.000269974	0.000442592	0.000253186	0.000283752	0.000499905	-0.370066	0.374571	0.891617	unchanged	-0.0787747	0.920332	0.288808	unchanged	-0.448841	0.177411	1.3469	unchanged	--	--	LMST01060029	-	Gorgostane-3beta,5alpha,6beta,11alpha,12beta-pentol 12-acetate	Gorgostane-12beta-acetoxy-3beta,5alpha,6beta,11alpha-tetrol	Sterol Lipids [ST]	Sterols [ST01]	Gorgosterols and derivatives [ST0106]	--	--	--	--	--	--	--
pos_721	ibha#26	8.029e-07	3.53113e-07	1.75636e-07	3.07895e-06	1.3667e-06	4.5256e-06	1.14098e-06	1.31512e-07	2.12619e-06	-0.893215	0.355247	0.923536	unchanged	-1.96648	0.173518	1.54013	unchanged	-2.8597	0.102605	1.63046	unchanged	--	--	LMFA13040109	ibha#26	3R-hydroxy-14R-((1H-indol-3-ylcarbonyl)3,6-dideoxy-alpha-L-arabino-hexopyranosyloxy)-pentadecanoic acid	3R-hydroxy-14R-(3'R-hydroxy-5'R-O-(1H-indol-3-ylcarbonyl)-6'S-methyl-(2H)-tetrahydropyran-2'-yloxy)-pentadecanoic acid	Fatty Acyls [FA]	Fatty acyl glycosides [FA13]	Ascarosides [FA1304]	--	--	--	--	--	--	--
pos_722	7alpha-Hydroxy-12-oxo-5beta-cholan-24-oic Acid	0.000374559	0.000280996	0.000286767	0.000413372	0.000295006	0.000245114	0.000428764	0.000672577	0.000266026	-0.448611	0.353223	0.905577	unchanged	0.453271	0.368893	1.19542	unchanged	0.00466023	0.952801	0.0820357	unchanged	--	--	LMST04010164	-	7alpha-Hydroxy-12-oxo-5beta-cholan-24-oic Acid	-	Sterol Lipids [ST]	Bile acids and derivatives [ST04]	C24 bile acids, alcohols, and derivatives [ST0401]	--	--	--	--	--	--	--
pos_723	TG(14:0/18:3(6Z,9Z,12Z)/22:6(4Z,7Z,10Z,13Z,16Z,19Z))[iso6]	0.00192936	0.00483938	0.00345757	0.00311087	0.00447331	0.00704997	0.0026739	0.00386591	0.00397348	-0.115817	0.92535	0.111651	unchanged	-0.418707	0.358737	1.15711	unchanged	-0.534525	0.36686	0.909663	unchanged	--	--	LMGL03014418	TG(14:0/18:3(6Z,9Z,12Z)/22:6(4Z,7Z,10Z,13Z,16Z,19Z))[iso6]	1-tetradecanoyl-2-(6Z,9Z,12Z-octadecatrienoyl)-3-(4Z,7Z,10Z,13Z,16Z,19Z-docosahexaenoyl)-sn-glycerol	TG(54:9); TG(14:0_18:3_22:6)	Glycerolipids [GL]	Triradylglycerols [GL03]	Triacylglycerols [GL0301]	--	--	--	--	--	--	--
pos_724	Catechin-4-ol 3-O-alpha-L-rhamnopyranoside	0.000173194	0.000131959	0.000217048	2.16587e-05	4.10072e-05	0.000119686	0.000124925	0.000120668	0.000321262	0.0115445	0.84872	0.188395	unchanged	1.83655	0.182789	1.29988	unchanged	1.84809	0.0451616	1.66133	up	--	--	LMPK12020201	-	Catechin-4-ol 3-O-alpha-L-rhamnopyranoside	-	Polyketides [PK]	Flavonoids [PK12]	Flavans, Flavanols and Leucoanthocyanidins [PK1202]	--	--	--	--	--	--	--
pos_725	Termitomycesphin E	0.000127762	0.000140181	0.00015238	0.000176084	0.000176542	5.14666e-05	0.000153877	0.000101469	7.04143e-05	0.43722	0.324167	0.960558	unchanged	-0.18041	0.623332	0.442872	unchanged	0.25681	0.909185	0.130659	unchanged	--	--	LMSP05010100	Termitomycesphin E	N-(2R-hydroxy-hexadecanoyl)-1-beta-glucosyl-8-hydroxy,9-methyl-sphing-4E-enine	-	Sphingolipids [SP]	Neutral glycosphingolipids [SP05]	Simple Glc series [SP0501]	--	--	--	--	--	--	--
pos_726	N-tryptophanyl-35-aminobacteriohopane-32,33,34-triol	0.00227161	0.00218692	0.00220374	0.00231123	0.00233395	0.00213215	0.00205334	0.00218226	0.00206032	0.0819688	0.0806802	1.45868	unchanged	-0.105694	0.11431	1.47215	unchanged	-0.0237249	0.621253	0.541128	unchanged	--	--	LMPR04000016	N-tryptophanyl-35-aminobacteriohopane-32,33,34-triol	-	-	Prenol Lipids [PR]	Hopanoids [PR04]	-	--	--	--	--	--	--	--
pos_727	DG(P-14:0/18:1(9Z))	0.000176731	0.000166794	0.000149004	0.000113958	0.000133468	0.000199579	0.000143434	0.000115901	0.00010752	0.43236	0.0404417	1.54099	up	-0.25469	0.419174	0.999352	unchanged	0.17767	0.624223	0.542328	unchanged	--	--	LMGL02040001	DG(P-14:0/18:1(9Z))	1-O-(1Z-tetradecenyl)-2-(9Z-octadecenoyl)-sn-glycerol	DG(P-14:0/18:1)	Glycerolipids [GL]	Diradylglycerols [GL02]	1Z-alkenylacylglycerols [GL0204]	--	--	--	--	--	--	--
pos_728	15-methyl-15S-PGE1	2.20384e-06	1.90005e-06	1.91371e-06	9.06813e-07	1.04154e-06	2.90281e-06	1.66892e-06	1.51057e-06	1.41831e-06	0.388083	0.0214745	1.6403	up	0.12771	0.907991	0.233653	unchanged	0.515794	0.608858	0.574054	unchanged	--	--	LMFA03010056	15-methyl-15S-PGE1	9-oxo-11R,15S-dihydroxy-15-methyl-13E-prostaenoic acid	15-methyl-15S-Prostaglandin E1	Fatty Acyls [FA]	Eicosanoids [FA03]	Prostaglandins [FA0301]	--	--	--	--	--	--	--
pos_729	Cortenuamide C	3.90047e-06	3.2997e-06	2.31156e-06	3.21002e-06	4.5411e-06	6.67434e-06	7.57743e-06	8.94779e-06	6.56636e-06	-1.30116	0.00805535	1.72635	down	0.731361	0.0859487	1.67129	unchanged	-0.5698	0.242556	1.19112	unchanged	--	--	LMSP05010109	Cortenuamide C	N-(2R-hydroxy-docosanoyl)-1-beta-glucosyl-9-methyl-sphing-4E,8E-dienine	-	Sphingolipids [SP]	Neutral glycosphingolipids [SP05]	Simple Glc series [SP0501]	--	--	--	--	--	--	--
pos_730	Ginsenoside Rb2	1.57843e-10	6.9877e-09	0	0	0	9.56241e-07	1.17202e-07	0	0	4.86219	0.446921	0.804938	unchanged	-1.00946	0.47331	0.959818	unchanged	3.85273	0.425537	0.893955	unchanged	--	--	LMPR0106080016	Ginsenoside Rb2	(3beta,12beta)-20-[(6-O-alpha-L-arabinopyranosyl-beta-D-glucopyranosyl)oxy]-12-hydroxydammar-24-en-3-yl 2-O-beta-D-glucopyranosyl-beta-D-glucopyranoside	Ginsenoside C	Prenol Lipids [PR]	Isoprenoids [PR01]	C30 isoprenoids (triterpenes) [PR0106]	--	--	--	--	--	--	--
pos_731	Cer(t18:0/24:0(2OH))	3.54423e-07	3.1301e-07	6.13806e-07	6.00272e-07	4.67137e-07	2.83425e-07	5.33239e-07	3.30304e-07	4.20695e-07	-0.0406289	0.99332	0.00905071	unchanged	-0.0336936	0.850222	0.167135	unchanged	-0.0743225	0.868561	0.178642	unchanged	--	--	LMSP02030002	Cer(t18:0/24:0(2OH))	N-(2-hydroxytetracosanoyl)-4R-hydroxysphinganine	N-(2-hydroxytetracosanoyl)-phytoceramide; N-(2-hydroxytetracosanoyl)-phytoceramide; Cer(t18:0/h24:0); Cer[AP]	Sphingolipids [SP]	Ceramides [SP02]	N-acyl-4-hydroxysphinganines (phytoceramides) [SP0203]	--	--	--	--	--	--	--
pos_732	Cer(d15:2(4E,6E)/22:0)	1.29574e-07	5.1969e-07	1.87973e-06	4.1719e-07	2.0907e-07	7.96652e-08	8.26294e-08	2.51591e-07	3.87584e-07	1.32452	0.373845	0.908333	unchanged	0.0712014	0.969976	0.0442881	unchanged	1.39572	0.370524	0.991926	unchanged	--	--	LMSP02010061	Cer(d15:2(4E,6E)/22:0)	N-(docosanoyl)-4E,6E-pentadecasphingadienine	Cer[NS]	Sphingolipids [SP]	Ceramides [SP02]	N-acylsphingosines (ceramides) [SP0201]	--	--	--	--	--	--	--
pos_733	DG(17:0/19:0/0:0)[iso2]	0.000271692	0.000228926	0.000176561	0.000280965	0.000199519	0.000169941	0.000208781	0.000187366	0.000194231	0.177132	0.404207	0.838325	unchanged	-0.108778	0.610082	0.547576	unchanged	0.0683541	0.846563	0.189192	unchanged	--	--	LMGL02010046	DG(17:0/19:0/0:0)[iso2]	1-heptadecanoyl-2-nonadecanoyl-sn-glycerol	DG(36:0); DG(17:0_19:0)	Glycerolipids [GL]	Diradylglycerols [GL02]	Diacylglycerols [GL0201]	--	--	--	--	--	--	--
pos_734	1-(10-methyl-hexadecanoyl-2-(8-[3]-ladderane-octanyl)-sn-glycerol	3.62537e-05	3.537e-05	3.90065e-05	3.57544e-05	3.0401e-05	2.94138e-05	3.15147e-05	4.1314e-05	3.30739e-05	0.0720059	0.665122	0.468455	unchanged	0.143204	0.403788	1.06079	unchanged	0.21521	0.108582	1.48797	unchanged	--	--	LMGL02070005	-	1-(10-methyl-hexadecanoyl-2-(8-[3]-ladderane-octanyl)-sn-glycerol	-	Glycerolipids [GL]	Diradylglycerols [GL02]	1-acyl,2-alkylglycerols [GL0207]	--	--	--	--	--	--	--
pos_735	TG(14:0/16:1(9Z)/14:0) (d5)	3.28602e-07	1.12703e-06	2.92939e-06	3.21543e-06	4.94996e-06	5.41205e-07	1.76558e-06	1.01286e-06	7.66518e-07	-0.112479	0.760079	0.304656	unchanged	-0.883901	0.310375	1.10703	unchanged	-0.996379	0.400991	0.861717	unchanged	--	--	LMGL03010009	TG(14:0/16:1(9Z)/14:0) (d5)	1,3-ditetradecanoyl-2-(9Z-hexadecenoyl)-glycerol (d5)	TG(14:0/16:1(9Z)/14:0)-d5; TG(14:0/16:1/14:0) (d5)	Glycerolipids [GL]	Triradylglycerols [GL03]	Triacylglycerols [GL0301]	--	--	--	--	--	--	--
pos_736	Clathroid A	1.74784e-05	1.38615e-05	1.55583e-05	9.87764e-06	1.28509e-05	6.58335e-06	2.50848e-05	2.27395e-05	2.1561e-05	-0.568698	0.0070067	1.71345	down	1.29315	0.00643138	2.11315	up	0.72445	0.0627499	1.63935	unchanged	--	--	LMST02030242	Clathroid A	20-oxo-5alpha-pregnan-3beta,12beta,16beta-triol 3beta-yl pent-3E-enoate 3	-	Sterol Lipids [ST]	Steroids [ST02]	C21 steroids (gluco/mineralocorticoids, progestogins) and derivatives [ST0203]	--	--	--	--	--	--	--
pos_737	1-O-(2R-hydroxy-eicosanyl)-sn-glycerol	3.44979e-05	5.46925e-05	4.53314e-05	4.86622e-05	5.40047e-05	3.42906e-05	4.00938e-05	6.36245e-05	5.14694e-05	-0.206105	0.485596	0.66063	unchanged	0.180993	0.536824	0.804164	unchanged	-0.0251126	0.926679	0.0875474	unchanged	--	--	LMGL01020066	1-O-(2R-hydroxy-eicosanyl)-sn-glycerol	1-O-(2R-hydroxy-eicosanyl)-sn-glycerol	-	Glycerolipids [GL]	Monoradylglycerols [GL01]	Monoalkylglycerols [GL0102]	--	--	--	--	--	--	--
pos_738	PE(P-18:0/14:1(9Z))	7.94537e-05	0.000117181	9.74816e-05	0.000116343	0.000113485	8.38511e-05	0.000111747	0.000139129	0.000150219	-0.454535	0.0870238	1.38712	unchanged	0.358982	0.13295	1.50674	unchanged	-0.0955533	0.687249	0.420099	unchanged	--	--	LMGP02030037	PE(P-18:0/14:1(9Z))	1-(1Z-octadecenyl)-2-(9Z-tetradecenoyl)-glycero-3-phosphoethanolamine	PE(P-32:1); PE(P-18:0/14:1)	Glycerophospholipids [GP]	Glycerophosphoethanolamines [GP02]	1-(1Z-alkenyl),2-acylglycerophosphoethanolamines [GP0203]	--	--	--	--	--	--	--
pos_739	Linolipin D	0.000502951	0.000730647	0.000653758	0.000921035	0.000821196	0.000730364	0.00113605	0.00143436	0.000876131	-0.857028	0.0680294	1.52795	unchanged	0.456611	0.17272	1.64046	unchanged	-0.400416	0.0899217	1.50247	unchanged	--	--	LMGL05010041	Linolipin D	1,2-di-(12-(1'Z,3'Z-hexadienyloxy)-9Z,11E-dodecadienoyl)-3-O-(alpha-D-galactosyl1-6)-beta-D-galactosyl-sn-glycerol	1,2-di-O-(omega5Z)-etherolenoyl-3-O-(alpha-D-galactosyl1-6)-beta-D-galactosyl-sn-glycerol; DGDG(18:4;O/18:4;O)	Glycerolipids [GL]	Glycosyldiradylglycerols [GL05]	Glycosyldiacylglycerols [GL0501]	--	--	--	--	--	--	--
pos_740	Behenoyl-EA	3.37012e-06	3.8617e-06	3.72173e-06	4.13035e-06	3.99606e-06	2.28631e-06	3.42421e-06	3.62092e-06	2.0558e-06	0.308725	0.336205	0.949839	unchanged	-0.188678	0.601958	0.416551	unchanged	0.120047	0.793178	0.294754	unchanged	--	--	LMFA08040052	Behenoyl-EA	N-(Docosanoyl)-ethanolamine	Behenoyl-ethanolamine	Fatty Acyls [FA]	Fatty amides [FA08]	N-acyl ethanolamines (endocannabinoids) [FA0804]	--	--	--	--	--	--	--
pos_741	PA(O-16:0/0:0)	6.08359e-07	5.42808e-07	5.67704e-07	6.64234e-07	7.45876e-07	6.19828e-07	6.05693e-07	5.16612e-07	5.6318e-07	0.0297468	0.747243	0.310217	unchanged	-0.267077	0.070531	1.70344	unchanged	-0.23733	0.0881217	1.56403	unchanged	--	--	LMGP10060005	PA(O-16:0/0:0)	1-hexadecyl-glycero-3-phosphate	PA(O-16:0); PA(O-16:0_0:0)	Glycerophospholipids [GP]	Glycerophosphates [GP10]	Monoalkylglycerophosphates [GP1006]	HMDB0062325	Organic compounds	Lipids and lipid-like molecules	Glycerophospholipids	Glycerophosphates	11825433	_
pos_742	33-methyl-26Z-tetratriaconten-34-olactone	5.65024e-10	6.2066e-08	8.56525e-09	1.59156e-08	2.55935e-09	1.74095e-06	2.36504e-07	9.2795e-09	1.72947e-08	-2.32714	0.48399	0.736522	unchanged	-0.300594	0.479239	0.948614	unchanged	-2.62773	0.432464	0.880727	unchanged	--	--	LMFA07040100	33-methyl-26Z-tetratriaconten-34-olactone	33-methyl-26Z-tetratriaconten-34-olide	-	Fatty Acyls [FA]	Fatty esters [FA07]	Lactones [FA0704]	--	--	--	--	--	--	--
pos_743	Deutzioside	4.07748e-07	3.16668e-07	5.01039e-07	5.26615e-07	4.26005e-07	2.66074e-07	5.27099e-07	4.94023e-07	4.01928e-07	-0.231338	0.374766	0.815783	unchanged	0.270047	0.481077	0.952944	unchanged	0.0387088	0.981889	0.0188221	unchanged	--	--	LMPR0102070036	Deutzioside	-	-	Prenol Lipids [PR]	Isoprenoids [PR01]	C10 isoprenoids (monoterpenes) [PR0102]	--	--	--	--	--	--	--
pos_744	Etretinate	7.05705e-07	5.85739e-07	1.44772e-07	7.96532e-07	1.40143e-07	4.20261e-07	6.68405e-07	1.13134e-07	3.29028e-07	0.422046	0.668146	0.392596	unchanged	-0.30498	0.759015	0.364675	unchanged	0.117066	0.922632	0.0827525	unchanged	--	--	LMPR01090046	Etretinate	-	(2E,4E,6E,8E)-9-(4-Methoxy-2,3,6-trimethyl-phenyl)-3,7-dimethyl-nona-2,4,6,8-tetraenoic acid ethyl ester	Prenol Lipids [PR]	Isoprenoids [PR01]	Retinoids [PR0109]	--	--	--	--	--	--	--
pos_745	1-(2-methoxy-7Z,21Z-octacosadienyl)-sn-glycero-3-phosphoserine	3.18652e-05	6.14382e-05	3.5604e-05	3.262e-05	4.2181e-05	9.85221e-05	3.12654e-05	3.31977e-05	5.95153e-05	0.0580825	0.905655	0.0912513	unchanged	-0.377962	0.521735	0.895682	unchanged	-0.319879	0.561872	0.622234	unchanged	--	--	LMGP03060032	1-(2-methoxy-7Z,21Z-octacosadienyl)-sn-glycero-3-phosphoserine	1-(2-methoxy-7Z,21Z-octacosadienyl)-sn-glycero-3-phosphoserine	PS(2-OMe-28:2(7Z,21Z)/0:0)	Glycerophospholipids [GP]	Glycerophosphoserines [GP03]	Monoalkylglycerophosphoserines [GP0306]	--	--	--	--	--	--	--
pos_746	Cholesteryl-6-O-(dimyristoyl-glycerophospho)-alpha-D-glucoside	0.00023433	0.000239853	0.000257881	0.000245108	0.000391471	0.000153931	0.000257187	0.00025291	0.000181473	0.0987325	0.643499	0.474424	unchanged	-0.107801	0.689342	0.35977	unchanged	-0.00906845	0.805223	0.265179	unchanged	--	--	LMST05050031	Cholesteryl-6-O-(dimyristoyl-glycerophospho)-alpha-D-glucoside	Cholesteryl-6-O-(1,2-ditetradecanoyl-sn-glycero-3-phospho)-alpha-D-glucopyranoside	-	Sterol Lipids [ST]	Steroid conjugates [ST05]	Other Steroid conjugates [ST0505]	--	--	--	--	--	--	--
pos_747	(22E)-12alpha-Hydroxy-3-oxochola-1,4,22-trien-24-oic Acid	1.41959e-09	0	0	2.93386e-08	0	6.3664e-07	0	0	0	7.2745	0.42265	0	unchanged	-18.9417	0.396684	1.11699	unchanged	-11.6672	0.397503	0.947788	unchanged	--	--	LMST04010407	-	(22E)-12alpha-Hydroxy-3-oxochola-1,4,22-trien-24-oic Acid	-	Sterol Lipids [ST]	Bile acids and derivatives [ST04]	C24 bile acids, alcohols, and derivatives [ST0401]	--	--	--	--	--	--	--
pos_748	5E,8Z,11Z,14Z,16Z-eicosapentaenoic acid	3.79362e-06	3.35116e-06	3.9773e-06	3.71626e-06	3.70348e-06	3.70281e-06	3.91992e-06	4.11674e-06	3.66396e-06	-0.0752349	0.449167	0.689274	unchanged	0.0714588	0.279267	1.42983	unchanged	-0.00377608	0.999404	0.00277198	unchanged	--	--	LMFA01030397	5E,8Z,11Z,14Z,16Z-eicosapentaenoic acid	5E,8Z,11Z,14Z,16Z-eicosapentaenoic acid	C20:5n-4,6,9,12,15	Fatty Acyls [FA]	Fatty Acids and Conjugates [FA01]	Unsaturated fatty acids [FA0103]	--	--	--	--	--	--	--
pos_749	KDNalpha2-3Galbeta1-4Glcbeta-Cer(d18:1/22:0)	0.000367347	0.000389761	0.000467612	0.00052825	0.000431888	0.000245606	0.000517509	0.000445279	0.00037796	-0.126493	0.489184	0.665323	unchanged	0.212101	0.660153	0.648191	unchanged	0.085608	0.948199	0.0685329	unchanged	--	--	LMSP0601DH04	-	KDNalpha2-3Galbeta1-4Glcbeta-Cer(d18:1/22:0)	-	Sphingolipids [SP]	Acidic glycosphingolipids [SP06]	Gangliosides [SP0601]	--	--	--	--	--	--	--
pos_750	Bleb(d18:1/16:0)	6.27171e-05	6.1622e-05	7.15553e-05	4.15279e-05	6.66533e-05	2.35587e-05	5.46149e-05	6.20223e-05	3.14383e-05	0.45892	0.219504	1.18	unchanged	0.235864	0.744948	0.535409	unchanged	0.694783	0.224832	1.29411	unchanged	--	--	LMSP0504AG01	Bleb(d18:1/16:0)	Galalpha1-3(Fucalpha1-2)Galbeta1-3(Fucalpha1-4)GlcNAcbeta1-3Galbeta1-4Glcbeta-Cer(d18:1/16:0)	-	Sphingolipids [SP]	Neutral glycosphingolipids [SP05]	Galbeta1-3GlcNAcbeta1-3Galbeta1-4Glc- (Lacto series) [SP0504]	--	--	--	--	--	--	--
pos_751	DG(22:0/22:6(4Z,7Z,10Z,13Z,16Z,19Z)/0:0)[iso2]	1.30353e-06	7.24596e-07	1.01942e-06	2.77301e-06	1.05676e-06	2.32084e-07	9.60012e-07	8.06396e-07	1.2247e-07	1.11474	0.287062	0.995744	unchanged	-0.947541	0.440533	0.790196	unchanged	0.167204	0.698884	0.447783	unchanged	--	--	LMGL02010294	DG(22:0/22:6(4Z,7Z,10Z,13Z,16Z,19Z)/0:0)[iso2]	1-docosanoyl-2-(4Z,7Z,10Z,13Z,16Z,19Z-docosahexaenoyl)-sn-glycerol	DG(22:0/22:6/0:0)[iso2]; DG(44:6); DG(22:0_22:6)	Glycerolipids [GL]	Diradylglycerols [GL02]	Diacylglycerols [GL0201]	--	--	--	--	--	--	--
pos_752	5-((3Z,6Z,9Z,12Z,15Z,18Z)-henicosa-3,6,9,12,15,18-hexaen-1-yl)resorcinol	0.000331614	0.000291863	0.000375615	0.000330376	0.000339513	0.000222209	0.00035548	0.000357201	0.000325844	-0.062211	0.654568	0.423386	unchanged	0.24373	0.323585	1.27369	unchanged	0.181519	0.477407	0.746124	unchanged	--	--	LMPK15030038	5-((3Z,6Z,9Z,12Z,15Z,18Z)-henicosa-3,6,9,12,15,18-hexaen-1-yl)resorcinol	5-((3Z,6Z,9Z,12Z,15Z,18Z)-henicosa-3,6,9,12,15,18-hexaen-1-yl)benzene-1,3-diol	-	Polyketides [PK]	Phenolic lipids [PK15]	Alkyl resorcinols and derivatives [PK1503]	--	--	--	--	--	--	--
pos_753	Cer(d18:2/27:0(2OH))	0.000293438	0.000296239	0.000245191	0.000359584	0.00029516	0.000273681	0.000340868	0.000338421	0.000292196	-0.220418	0.117976	1.30634	unchanged	0.0715494	0.664942	0.648686	unchanged	-0.148868	0.375892	0.925317	unchanged	--	--	LMSP02020066	Cer(d18:2/27:0(2OH))	N-(2-hydroxy-heptacosanoyl)-4E,14Z-sphingadienine	Cer[ASD]	Sphingolipids [SP]	Ceramides [SP02]	N-acylsphinganines (dihydroceramides) [SP0202]	--	--	--	--	--	--	--
pos_754	(-)-Salvisyriacolide	1.73923e-06	2.41648e-06	2.37703e-06	1.86833e-06	1.89549e-06	4.54651e-06	2.10556e-06	1.74235e-06	2.5559e-06	0.0304837	0.90022	0.0968042	unchanged	-0.260005	0.552905	0.846685	unchanged	-0.229522	0.577259	0.616871	unchanged	--	--	LMPR0105040002	(-)-Salvisyriacolide	-	-	Prenol Lipids [PR]	Isoprenoids [PR01]	C25 isoprenoids (sesterterpenes) [PR0105]	--	--	--	--	--	--	--
pos_755	Rhamnocitrin 3-rhamninoside	0	0	0	1.05489e-07	4.25426e-08	7.09103e-08	6.18353e-08	2.55603e-07	1.01325e-07	-28.1884	0.142105	1.38983	unchanged	0.777084	0.37863	1.13192	unchanged	-27.4113	0.0569344	1.80846	unchanged	--	--	LMPK12112577	Rhamnocitrin 3-rhamninoside	-	-	Polyketides [PK]	Flavonoids [PK12]	Flavones and Flavonols [PK1211]	--	--	--	--	--	--	--
pos_756	PG(O-20:0/16:0)	0.000129947	0.000220331	0.000172509	0.000194944	0.000246551	0.000307717	0.000453128	0.000651896	0.000364226	-1.48171	0.0550772	1.60126	unchanged	0.954285	0.0914537	1.80548	unchanged	-0.527429	0.148401	1.33841	unchanged	--	--	LMGP04020070	PG(O-20:0/16:0)	1-eicosyl-2-hexadecanoyl-glycero-3-phospho-(1'-sn-glycerol)	PG(O-36:0); PG(O-20:0/16:0)	Glycerophospholipids [GP]	Glycerophosphoglycerols [GP04]	1-alkyl,2-acylglycerophosphoglycerols [GP0402]	--	--	--	--	--	--	--
pos_757	Myristic acid	1.04678e-06	1.0688e-06	8.89225e-07	1.58552e-06	9.67419e-07	1.35425e-06	1.17442e-06	1.12153e-06	1.06332e-06	-0.164471	0.161905	1.25461	unchanged	-0.189558	0.418297	0.956416	unchanged	-0.354029	0.232049	1.26883	unchanged	C06424	Metabolic pathways(ko01100);;Fatty acid biosynthesis(ko00061)	LMFA01010014	Myristic acid	tetradecanoic acid	C14:0	Fatty Acyls [FA]	Fatty Acids and Conjugates [FA01]	Straight chain fatty acids [FA0101]	--	--	--	--	--	--	--
pos_758	PE(15:0/17:2(9Z,12Z))	2.20891e-06	3.21708e-06	3.73319e-06	3.49219e-06	2.80023e-06	2.05421e-06	3.84213e-05	3.06007e-06	2.97209e-06	-1.2398	0.423878	0.842845	unchanged	1.37354	0.41511	1.01469	unchanged	0.133743	0.680375	0.436831	unchanged	--	--	LMGP02010457	PE(15:0/17:2(9Z,12Z))	1-pentadecanoyl-2-(9Z,12Z-heptadecadienoyl)-glycero-3-phosphoethanolamine	PE(32:2); PE(15:0_17:2)	Glycerophospholipids [GP]	Glycerophosphoethanolamines [GP02]	Diacylglycerophosphoethanolamines [GP0201]	--	--	--	--	--	--	--
pos_759	12-hydroxy-3Z-dodecenoic acid	8.32849e-08	4.11517e-08	2.41855e-08	7.46362e-08	7.20159e-08	1.24956e-07	5.00031e-07	4.82262e-08	6.33462e-08	-1.40129	0.407059	0.866488	unchanged	0.39516	0.524863	0.781313	unchanged	-1.00613	0.171044	1.29369	unchanged	--	--	LMFA01050170	12-hydroxy-3Z-dodecenoic acid	12-hydroxy-3Z-dodecenoic acid	-	Fatty Acyls [FA]	Fatty Acids and Conjugates [FA01]	Hydroxy fatty acids [FA0105]	--	--	--	--	--	--	--
pos_760	DG(16:1(9Z)/18:3(9Z,12Z,15Z)/0:0)[iso2]	7.65288e-05	3.9347e-05	4.64289e-05	5.07345e-06	2.58921e-05	2.99746e-05	3.53235e-05	3.88984e-05	3.24893e-05	0.548991	0.243592	1.17574	unchanged	1.16767	0.18095	1.4869	unchanged	1.71666	0.07882	1.55876	unchanged	--	--	LMGL02010035	DG(16:1(9Z)/18:3(9Z,12Z,15Z)/0:0)[iso2]	1-(9Z-hexadecenoyl)-2-(9Z,12Z,15Z-octadecatrienoyl)-sn-glycerol	DG(16:1/18:3/0:0)[iso2]; DG(34:4); DG(16:1_18:3)	Glycerolipids [GL]	Diradylglycerols [GL02]	Diacylglycerols [GL0201]	--	--	--	--	--	--	--
pos_761	24-norcholesterol	7.44466e-07	4.91108e-07	7.86096e-07	6.49372e-07	8.56148e-07	1.01475e-06	6.11944e-07	8.03171e-07	7.3357e-07	-0.10903	0.718534	0.314921	unchanged	-0.215308	0.375835	1.0578	unchanged	-0.324337	0.302908	1.01891	unchanged	--	--	LMST01010315	24-norcholesterol	24-nor-cholest-5-en-3beta-ol	-	Sterol Lipids [ST]	Sterols [ST01]	Cholesterol and derivatives [ST0101]	--	--	--	--	--	--	--
pos_762	PGF2alpha-EA(d4)	6.80636e-08	0	0	1.46831e-07	8.7448e-08	2.53129e-07	2.26499e-07	1.79431e-07	1.79244e-07	-19.7812	0.00489593	1.75574	down	0.38811	0.577798	0.589114	unchanged	-19.3931	0.0842668	1.60352	unchanged	--	--	LMFA03010207	PGF2alpha-EA(d4)	N-(9S,11R,15S-trihydroxy-5Z,13E-prostadienoyl)-ethanolamine(d4)	PGF2alpha-ethanolamine(d4)	Fatty Acyls [FA]	Eicosanoids [FA03]	Prostaglandins [FA0301]	--	--	--	--	--	--	--
pos_763	4-heptanolide	1.86134e-07	1.26894e-07	1.80266e-07	1.84146e-07	1.81923e-07	1.94696e-07	2.53168e-07	2.58258e-07	1.90412e-07	-0.515982	0.0748045	1.40348	unchanged	0.310879	0.160128	1.68374	unchanged	-0.205103	0.35483	1.01941	unchanged	--	--	LMFA07040012	4-heptanolide	Dihydro-5-propylfuran-2(3H)-one	-	Fatty Acyls [FA]	Fatty esters [FA07]	Lactones [FA0704]	--	--	--	--	--	--	--
pos_764	27-nor-campestan-3beta,4beta,5alpha,6alpha,7beta,8beta,14alpha,15alpha,24-nonol	7.14399e-05	7.82848e-05	8.23105e-05	8.97511e-05	8.30876e-05	0.000107165	8.40545e-05	8.02937e-05	8.23714e-05	-0.0907384	0.259118	1.10176	unchanged	-0.174525	0.260742	1.40592	unchanged	-0.265263	0.142525	1.43542	unchanged	--	--	LMST01031078	-	27-nor-campestan-3beta,4beta,5alpha,6alpha,7beta,8beta,14alpha,15alpha,24-nonol	27-nor-24S-methylcholestan-3beta,4beta,5alpha,6alpha,7beta,8beta,14alpha,15alpha,24-nonol	Sterol Lipids [ST]	Sterols [ST01]	Ergosterols and C24-methyl derivatives [ST0103]	--	--	--	--	--	--	--
pos_765	PI(19:0/21:0)	2.54853e-07	1.43663e-07	1.20799e-06	1.51929e-06	1.87517e-06	2.23445e-07	5.45894e-07	3.85401e-07	2.1274e-07	-0.0057276	0.698226	0.407255	unchanged	-1.27671	0.23949	1.27804	unchanged	-1.28244	0.337974	0.968346	unchanged	--	--	LMGP06010442	PI(19:0/21:0)	1-nonadecanoyl-2-heneicosanoyl-glycero-3-phospho-(1'-myo-inositol)	PI(40:0); PI(19:0_21:0)	Glycerophospholipids [GP]	Glycerophosphoinositols [GP06]	Diacylglycerophosphoinositols [GP0601]	--	--	--	--	--	--	--
pos_766	ascr#6.1	1.17613e-05	1.25419e-05	1.44675e-05	1.88183e-05	1.48531e-05	1.71741e-05	1.59123e-05	1.83997e-05	1.87757e-05	-0.455026	0.0171021	1.63871	down	0.0651839	0.637055	0.515936	unchanged	-0.389842	0.0520102	1.65593	unchanged	--	--	LMFA13040152	ascr#6.1	5R-(3,6-dideoxy-伪-L-arabino-hexopyranosyloxy)-2R-hexanol	(-)-5R-(3'R,5'R-dihydroxy-6'S-methyl-(2H)-tetrahydropyran-2'-yloxy)-2R-hexanol	Fatty Acyls [FA]	Fatty acyl glycosides [FA13]	Ascarosides [FA1304]	--	--	--	--	--	--	--
pos_767	Anandamide (18:2, n-6)	2.09361e-05	2.10788e-05	1.65378e-05	1.59336e-05	1.52877e-05	3.33177e-05	2.44478e-05	8.29395e-06	1.45492e-05	0.435593	0.514442	0.627931	unchanged	-0.486651	0.490713	0.874189	unchanged	-0.0510589	0.771163	0.327485	unchanged	--	--	LMFA08040004	Anandamide (18:2, n-6)	N-(9Z,12Z-octadecadienoyl)-ethanolamine	N-cis-9-cis-12-Octadecadienoylethanolamine	Fatty Acyls [FA]	Fatty amides [FA08]	N-acyl ethanolamines (endocannabinoids) [FA0804]	HMDB0012252	Organic compounds	Organic nitrogen compounds	Organonitrogen compounds	Amines	5283446	68171-52-8
pos_768	15-oxo-11Z,13E-eicosadienoic acid	1.99917e-07	1.05612e-07	2.51002e-07	3.57619e-07	4.04874e-07	1.50556e-07	1.31849e-07	1.57441e-07	5.39002e-08	0.74794	0.254963	1.05567	unchanged	-1.42805	0.121779	1.52937	unchanged	-0.680107	0.271357	1.1142	unchanged	--	--	LMFA01060073	15-oxo-11Z,13E-eicosadienoic acid	15-oxo-11Z,13E-eicosadienoic acid	-	Fatty Acyls [FA]	Fatty Acids and Conjugates [FA01]	Oxo fatty acids [FA0106]	--	--	--	--	--	--	--
pos_769	MIPC(t18:0/20:0(2OH))	1.41214e-06	1.41726e-06	2.64573e-07	2.23043e-07	1.04625e-07	7.64435e-07	1.70442e-06	1.07476e-06	9.36249e-07	-0.565176	0.673964	0.433836	unchanged	2.1957	0.0497786	1.76056	up	1.63052	0.220455	1.21955	unchanged	--	--	LMSP03030074	MIPC(t18:0/20:0(2OH))	N-(2-hydroxyeicosanoyl)-4R-hydroxysphinganine-1-O-[D-mannopyranosyl-alpha1-2-myo-inositol-1-phosphate]	-	Sphingolipids [SP]	Phosphosphingolipids [SP03]	Ceramide phosphoinositols [SP0303]	--	--	--	--	--	--	--
pos_770	27:3(5Z,9Z,20Z)	3.87179e-07	6.92627e-07	8.00205e-07	1.3382e-06	1.90549e-06	1.12172e-06	1.58313e-06	2.61137e-06	1.89455e-06	-1.72993	0.0302748	1.66165	down	0.484427	0.213323	1.39846	unchanged	-1.2455	0.0510274	1.68478	unchanged	--	--	LMFA01030903	27:3(5Z,9Z,20Z)	5Z,9Z,20Z-Heptacosatrienoic acid	C27:3n-7,18,22	Fatty Acyls [FA]	Fatty Acids and Conjugates [FA01]	Unsaturated fatty acids [FA0103]	--	--	--	--	--	--	--
pos_771	4-Methyl-3Z,5-hexadienoic acid	4.6546e-07	4.34495e-07	3.64518e-07	4.57009e-07	5.92114e-07	5.65376e-07	7.24032e-07	9.16748e-07	4.78533e-07	-0.702404	0.147464	1.35169	unchanged	0.351296	0.314988	1.28831	unchanged	-0.351108	0.090454	1.50714	unchanged	--	--	LMFA01030792	4-Methyl-3Z,5-hexadienoic acid	4-Methyl-3Z,5-hexadienoic acid	-	Fatty Acyls [FA]	Fatty Acids and Conjugates [FA01]	Unsaturated fatty acids [FA0103]	--	--	--	--	--	--	--
pos_772	PS(P-20:0/22:2(13Z,16Z))	7.49104e-06	5.92994e-06	5.67314e-06	8.35489e-06	7.14877e-06	1.97189e-05	2.32548e-05	2.23171e-05	1.46233e-05	-1.63747	0.0330663	1.70672	down	0.895972	0.170559	1.42162	unchanged	-0.741497	0.310755	1.11599	unchanged	--	--	LMGP03030084	PS(P-20:0/22:2(13Z,16Z))	1-(1Z-eicosenyl)-2-(13Z,16Z-docosadienoyl)-glycero-3-phosphoserine	PS(P-42:2); PS(P-20:0/22:2)	Glycerophospholipids [GP]	Glycerophosphoserines [GP03]	1-(1Z-alkenyl),2-acylglycerophosphoserines [GP0303]	--	--	--	--	--	--	--
pos_773	3'-O-Aminopropyl-25-hydroxyvitamin D3	1.59543e-07	7.39819e-08	8.47329e-08	1.16495e-07	2.17332e-07	3.19084e-07	2.06738e-07	2.47753e-07	3.62391e-07	-1.40469	0.0492814	1.54074	down	0.400051	0.507165	0.597395	unchanged	-1.00464	0.18769	1.31308	unchanged	--	--	LMST03020684	3'-O-Aminopropyl-25-hydroxyvitamin D3	(5Z,7E)-(3S)-3-(3'-O-amino-propyl)-9,10-seco-5,7,10(19)-cholestatriene-3,25-triol	-	Sterol Lipids [ST]	Secosteroids [ST03]	Vitamin D3 and derivatives [ST0302]	--	--	--	--	--	--	--
pos_774	2-oxo-tetradecanoic acid	1.60631e-07	1.61131e-07	2.65072e-07	1.39669e-07	2.14556e-07	1.00346e-07	0	1.42207e-07	1.20892e-07	9.98619	0.131658	1.29628	unchanged	-9.58951	0.318768	1.05017	unchanged	0.396672	0.412642	0.848508	unchanged	--	--	LMFA01060098	2-oxo-tetradecanoic acid	2-oxo-tetradecanoic acid	-	Fatty Acyls [FA]	Fatty Acids and Conjugates [FA01]	Oxo fatty acids [FA0106]	--	--	--	--	--	--	--
pos_775	Protofarrerol	4.49708e-07	3.88903e-07	4.70436e-07	6.15287e-07	5.04628e-07	3.16299e-07	3.50903e-07	4.07234e-07	2.77402e-07	0.351162	0.123297	1.33586	unchanged	-0.436287	0.263335	1.12244	unchanged	-0.0851243	0.680455	0.465227	unchanged	--	--	LMPK12140695	Protofarrerol	-	-	Polyketides [PK]	Flavonoids [PK12]	Flavanones [PK1214]	--	--	--	--	--	--	--
pos_776	Tutin	1.14861e-07	1.29285e-07	1.50298e-07	1.73855e-07	1.10361e-07	3.52304e-08	3.31596e-07	1.87701e-07	1.10808e-08	0.564754	0.674048	0.444568	unchanged	0.00966807	0.540973	0.851666	unchanged	0.574422	0.60068	0.575295	unchanged	--	--	LMPR0103540004	Tutin	-	-	Prenol Lipids [PR]	Isoprenoids [PR01]	C15 isoprenoids (sesquiterpenes) [PR0103]	--	--	--	--	--	--	--
pos_777	17-hydroxy-1-oxo-2,3-seco-androstan-3-oic acid	1.77407e-07	4.28471e-07	2.37205e-07	2.82707e-07	1.26052e-07	1.93655e-06	1.22604e-07	1.35446e-07	1.02384e-06	0.0282531	0.67667	0.437527	unchanged	-0.673705	0.624296	0.728391	unchanged	-0.645451	0.47902	0.793034	unchanged	--	--	LMST02020113	17-hydroxy-1-oxo-2,3-seco-androstan-3-oic acid	17beta-hydroxy-5alpha-1-oxo-2,3-seco-androstan-3-oic acid	2,3-SAOA	Sterol Lipids [ST]	Steroids [ST02]	C19 steroids (androgens) and derivatives [ST0202]	--	--	--	--	--	--	--
pos_778	GlcCer(d18:2/20:1)	1.02304e-05	8.98308e-06	1.29543e-05	1.45565e-05	8.79718e-06	1.07314e-05	6.5922e-06	3.996e-06	7.33813e-06	0.874208	0.0385685	1.54539	up	-0.943225	0.0653443	1.78858	unchanged	-0.0690167	0.773524	0.323059	unchanged	--	--	LMSP0501AA35	GlcCer(d18:2/20:1)	N-(11Z-eicosenoyl)-1beta-glucosyl-4E,14Z-sphingadienine	Glucosyl ceramide	Sphingolipids [SP]	Neutral glycosphingolipids [SP05]	Simple Glc series [SP0501]	--	--	--	--	--	--	--
pos_779	3-Hydroxyechinenone/ 3-OH-Echinenone	0.000140565	0.000172514	0.000173832	0.00021127	0.000181997	0.000230328	0.000156518	0.000158479	0.000227249	-0.139753	0.527145	0.633884	unchanged	-0.217264	0.38599	1.12779	unchanged	-0.357017	0.0662367	1.58713	unchanged	C15966	Biosynthesis of secondary metabolites(ko01110)	LMPR01070097	3-Hydroxyechinenone/ 3-OH-Echinenone	-	-	Prenol Lipids [PR]	Isoprenoids [PR01]	C40 isoprenoids (tetraterpenes) [PR0107]	--	--	--	--	--	--	--
pos_780	Cucujolide X	1.53327e-05	1.39203e-05	1.52051e-05	1.5393e-05	1.56572e-05	1.36707e-05	1.5595e-05	1.53339e-05	1.53668e-05	-0.059753	0.30627	1.00129	unchanged	0.0524775	0.488756	0.931523	unchanged	-0.00727547	0.915314	0.115242	unchanged	--	--	LMFA07040145	Cucujolide X	5Z,8Z-Tetradecadien-12R-olide	-	Fatty Acyls [FA]	Fatty esters [FA07]	Lactones [FA0704]	--	--	--	--	--	--	--
pos_781	3,7-Dihydroxy-4,5-dimethoxy-8-prenylflavan 7-O-beta-D-glucopyranoside	3.78116e-06	7.04153e-08	3.62435e-07	1.6555e-06	6.82027e-07	1.00645e-06	2.40291e-06	6.76848e-07	3.51018e-07	-0.854882	0.858863	0.187565	unchanged	-0.331047	0.969736	0.103637	unchanged	-1.18593	0.83287	0.220668	unchanged	--	--	LMPK12020215	-	3,7-Dihydroxy-4,5-dimethoxy-8-prenylflavan 7-O-beta-D-glucopyranoside	-	Polyketides [PK]	Flavonoids [PK12]	Flavans, Flavanols and Leucoanthocyanidins [PK1202]	--	--	--	--	--	--	--
pos_782	Actinidic acid	3.99896e-05	5.25651e-05	5.64371e-05	6.70897e-05	6.38201e-05	5.02455e-05	5.77284e-05	5.82601e-05	5.4801e-05	-0.211873	0.278797	1.0828	unchanged	-0.0743671	0.574502	0.551188	unchanged	-0.286241	0.208661	1.20087	unchanged	--	--	LMPR0106180010	Actinidic acid	2alpha,3beta,23-trihydroxyursa-12,20(30)-dien-28-oic acid	-	Prenol Lipids [PR]	Isoprenoids [PR01]	C30 isoprenoids (triterpenes) [PR0106]	--	--	--	--	--	--	--
pos_783	MGDG(18:3(9Z,12Z,15Z)/16:3(7Z,10Z,13Z))	0.00465941	0.00309019	0.00333992	0.00301998	0.00267749	0.00488712	0.00286815	0.0022335	0.00285508	0.4649	0.152912	1.30297	unchanged	-0.370482	0.329852	1.24868	unchanged	0.0944178	0.852269	0.190961	unchanged	--	--	LMGL05010019	MGDG(18:3(9Z,12Z,15Z)/16:3(7Z,10Z,13Z))	1-(9Z,12Z,15Z-octadecatrienoyl)-2-(7Z,10Z,13Z-hexadecatrienoyl)-3-O-beta-D-galactosyl-sn-glycerol	Monogalactosyldiacylglycerol(18:3(9Z,12Z,15Z)/16:3(7Z,10Z,13Z))	Glycerolipids [GL]	Glycosyldiradylglycerols [GL05]	Glycosyldiacylglycerols [GL0501]	--	--	--	--	--	--	--
pos_784	CL(1'-[16:0/20:0],3'-[18:2(9Z,12Z)/18:2(9Z,12Z)])	2.85587e-05	3.34182e-05	3.14015e-05	3.20856e-05	2.90901e-05	4.34425e-05	3.04811e-05	3.40483e-05	4.61472e-05	-0.225447	0.348279	0.934178	unchanged	0.0800596	0.769898	0.168789	unchanged	-0.145388	0.487385	0.760381	unchanged	--	--	LMGP12010172	CL(1'-[16:0/20:0],3'-[18:2(9Z,12Z)/18:2(9Z,12Z)])	1'-[1-hexadecanoyl-2-eicosanoyl-sn-glycero-3-phospho],3'-[1,2-di-(9Z,12Z-octadecadienoyl)-sn-glycero-3-phospho]-sn-glycerol	CL(72:4); CL(16:0_18:2_18:2_20:0)	Glycerophospholipids [GP]	Glycerophosphoglycerophosphoglycerols [GP12]	Diacylglycerophosphoglycerophosphodiradylglycerols [GP1201]	--	--	--	--	--	--	--
[truncated: 4,465 more rows]

## Sheet: Table S5
#ID	name	L1-1	L1-2	L1-3	L2-1	L2-2	L2-3	L1_Mean	L2_Mean	Fold_change	log2FC	Pvalue	VIP	regulated	CATEGORY(lipidmaps)
pos_22	Ethyl 2-methyl-3,4-pentadienoate	4.50792e-07	5.28606e-07	2.85467e-07	1.88441e-07	1.37045e-07	7.87289e-08	4.21622e-07	1.34738e-07	0.319571	-1.68808	0.0406175	1.61291	down	Fatty Acyls [FA]
[truncated: 720 more rows]
